# Supplementary material for: Cancer mutations in RAD51 and its paralogues
Source: PLoS One. 2026 May 14;21(5):e0349105. doi: 10.1371/journal.pone.0349105 (PMC13175330; doi:10.1371/journal.pone.0349105)
Supplement: S2 Table — (XLSX) [file pone.0349105.s014.xlsx]

## Sheet: S2A
Supplementary Table S2A. Mutation co-occurrence between the genes studied here. Data from cBioPortal
A	B	Neither	A Not B	B Not A	Both	Log2 Odds Ratio	p-Value	q-Value	Tendency
RAD51C	RAD51D	63136	837	330	147	>3	<0.001	<0.001	Co-occurrence
RAD51B	XRCC3	37385	411	304	90	>3	<0.001	<0.001	Co-occurrence
RAD51B	XRCC2	61493	571	643	58	>3	<0.001	<0.001	Co-occurrence
XRCC2	XRCC3	37165	520	344	50	>3	<0.001	<0.001	Co-occurrence
RAD51D	XRCC2	61705	422	653	48	>3	<0.001	<0.001	Co-occurrence
RAD51C	XRCC2	61233	894	638	63	2.758	<0.001	<0.001	Co-occurrence
RAD51B	RAD51D	63157	592	433	44	>3	<0.001	<0.001	Co-occurrence
RAD51B	RAD51C	62666	577	924	59	2.794	<0.001	<0.001	Co-occurrence
RAD51D	XRCC3	37556	302	357	38	>3	<0.001	<0.001	Co-occurrence
RAD51C	XRCC3	37298	560	348	47	>3	<0.001	<0.001	Co-occurrence
RAD51	RAD51C	63126	340	940	44	>3	<0.001	<0.001	Co-occurrence
RAD51	XRCC2	61780	347	668	33	>3	<0.001	<0.001	Co-occurrence
RAD51	XRCC3	37596	262	368	27	>3	<0.001	<0.001	Co-occurrence
RAD51	RAD51D	63614	359	452	25	>3	<0.001	<0.001	Co-occurrence
RAD51	RAD51B	63234	356	608	28	>3	<0.001	<0.001	Co-occurrence

## Sheet: S2B
Supplementary Table S2B. Counts of paralog mutation co-occurrence with RAD51.
RAD51	Paralogues
ID_SAMPLE	RAD51B	RAD51C	RAD51D	XRCC2	XRCC3
2719145	0	0	0	0	0
2829537	0	0	0	0	0
2720378	0	0	0	0	0
2829660	0	0	0	0	0
2829485	0	0	0	0	0
2718807	0	0	0	0	0
2718878	0	0	0	0	0
2829502	0	0	0	0	0
2829443	0	0	0	0	0
2718470	0	0	0	0	0
2829518	0	0	0	0	0
2719536	0	0	0	0	0
2690092	0	0	0	0	0
2690092	0	0	0	0	0
2905351	0	0	0	0	0
2716848	0	0	0	0	0
2905172	0	0	0	0	0
2719724	0	0	0	0	0
2725356	1	0	0	0	0
2725586	0	0	0	0	0
2896794	0	0	0	0	0
2575154	0	0	0	0	0
2717543	0	0	0	0	0
2894826	0	0	0	0	0
2839353	0	0	0	0	0
2834145	0	0	0	0	0
2760726	0	2	0	0	0
2725163	0	0	0	0	0
1898499	0	0	0	0	0
2765574	0	0	0	0	0
1892077	0	0	0	0	0
2896048	0	0	0	0	0
2807324	0	0	0	0	1
2765577	0	0	0	0	0
2193391	0	1	0	0	0
2198340	0	0	0	0	0
2198430	0	0	0	0	0
2198260	0	0	0	0	0
2198300	1	0	1	0	0
2906887	0	0	0	0	0
2822935	0	0	0	0	0
2120544	0	0	0	0	0
2120552	0	0	0	0	0
2120555	0	0	0	0	0
2120549	0	0	0	0	0
2120548	0	0	0	0	0
1585165	0	0	0	0	0
2296103	0	0	1	0	0
2658235	0	0	0	0	0
2296245	0	0	0	0	0
1651090	0	0	0	1	0
2301976	0	0	0	0	0
2302007	0	0	0	0	0
1651284	0	0	0	0	0
2658230	0	0	1	0	0
2816773	0	0	0	1	0
2658230	0	0	1	0	0
2296107	0	0	1	0	0
2658232	0	0	1	0	0
2658232	0	0	1	0	0
2658266	0	0	0	0	0
2816792	0	0	0	0	0
2301973	0	0	0	0	0
2194540	0	0	0	0	0
2812812	0	0	0	0	0
2195045	0	0	0	0	0
2912472	0	0	0	0	0
2194840	0	0	0	0	0
2195058	0	0	0	0	0
2699439	0	0	0	0	0
2513788	0	0	0	1	0
2492884	0	0	0	0	0
2860306	0	0	0	0	0
2861364	0	0	0	0	0
2861364	0	0	0	0	0
2860293	0	0	0	0	0
2860290	0	0	0	0	0
2861213	0	0	0	0	0
2262880	0	0	0	0	0
2869827	0	0	0	0	0
2263152	0	0	0	0	0
2521284	0	0	0	0	0
2121766	0	0	0	0	0
2521290	0	0	0	0	0
2121590	0	0	0	0	0
2197878	0	0	0	0	0
2121049	0	0	0	0	0
2139295	0	0	0	0	0
2193809	0	0	0	0	0
2193279	0	0	0	0	0
2193278	0	0	0	0	0
2097242	0	0	0	0	0
1899939	0	0	0	0	0
1779531	0	0	0	0	0
2830871	1	0	1	0	0
1779641	0	0	0	0	0
2719498	0	0	0	0	0
2719498	0	0	0	0	0
2263412	0	1	0	0	0
2386237	0	0	0	0	0
1783352	1	0	0	0	0
2457388	1	0	0	0	0
1783474	0	0	0	0	0
1783467	0	0	0	0	0
1779844	0	0	0	0	0
1779983	0	0	0	0	0
1779928	0	0	0	0	0
2746123	0	0	0	0	0
2722991	0	1	1	2	0
2724347	0	0	1	0	0
2724182	0	0	0	0	0
2745888	0	0	0	0	0
2067115	0	0	0	0	0
2634206	0	0	0	0	0
2634145	0	0	0	0	0
2634350	0	2	0	1	0
1913998	0	0	0	0	0
2723352	0	0	0	0	0
2480891	0	0	0	0	0
2905179	0	0	0	0	0
1765196	0	0	0	0	0
1782904	0	0	0	0	0
2472861	0	0	0	0	0
2472879	0	0	0	0	0
1475023	0	0	0	0	0
2472887	0	0	0	0	0
2472889	0	0	0	0	0
2472893	0	0	0	0	0
2472885	0	0	0	0	0
2339713	2	0	0	0	0
2339426	0	0	0	0	0
2721901	0	0	0	0	0
2726166	0	0	0	0	0
2497169	0	0	1	0	0
2339968	0	0	0	0	0
2749233	0	0	0	0	0
2339968	0	0	0	0	0
2748109	0	0	0	0	0
2749229	0	0	0	0	0
2749229	0	0	0	0	0
2749229	0	0	0	0	0
2745058	0	0	0	0	0
2635109	0	0	0	0	0
2717610	0	0	0	0	0
1898085	0	0	0	0	0
2719466	0	0	0	0	0
2385810	0	0	0	0	0
2385722	0	0	0	0	0
1898081	0	0	0	0	0
2724437	0	0	0	0	0
2722503	0	1	0	0	0
2457399	0	0	0	0	0
2262895	0	0	0	0	0
2721840	0	0	0	0	0
2472880	0	0	0	0	0
2472862	0	0	0	0	0
2472880	0	0	0	0	0
2837902	0	0	0	0	0
	158	158	158	158	158
	6	6	11	5	1
	RAD51B	RAD51C	RAD51D	XRCC2	XRCC3
	3.79747	3.79747	6.96203	3.16456	0.632911
