# Supplementary material for: Cancer mutations in RAD51 and its paralogues
Source: PLoS One. 2026 May 14;21(5):e0349105. doi: 10.1371/journal.pone.0349105 (PMC13175330; doi:10.1371/journal.pone.0349105)
Supplement: S4 Table — (XLSX) [file pone.0349105.s016.xlsx]

## Sheet: Cosmic_CompleteGeneExpression_T
Supplementary Table 4. Pan-cancer expression profiles for RAD51 and its paralogues shown as Z-values.
RAD51	RAD51B	RAD51C	RAD51D	XRCC2	XRCC3
-0.315	1.62	-1.79	3.02	0.335	0.071
0.713	0.053	-1.175	-0.163	1.11	-0.988
2.907	-0.638	-0.406	-1.18	2.686	-1.512
2.123	1.294	-0.291	0.765	0.179	-1.626
-0.195	1.072	3.829	-0.259	2.073	-0.558
-1.003	0.091	-0.501	-1.829	-0.847	0.621
-0.123	-0.71	0.734	0.872	-0.007	0.517
-0.576	4.395	-0.301	2.202	-0.038	-1.164
2.91	2.603	-0.721	0.169	2.408	-0.814
-0.74	-1.051	0.526	-0.19	0.294	0.22
-0.129	0.823	0.487	-0.893	2.632	-0.783
-0.887	-1.333	0.178	2.346	0.472	-1.129
1.401	0.251	1.889	-0.731	1.384	0.514
1.144	-0.699	-1.43	-1.151	-1.182	-0.821
1.306	0.003	0.578	-0.664	-0.069	-1.518
-0.049	-0.117	-0.576	-0.533	0.039	-0.108
-0.318	0.738	-0.133	1.617	0.283	1.316
-0.358	1.684	-0.286	-0.635	-0.627	1.222
-1.443	-0.721	-0.105	2.153	0.036	0.019
-0.256	-1.22	0.34	-0.253	0.027	0.152
0.366	-0.923	0.697	-0.719	-0.097	1.172
0.569	-1.402	2.242	1.58	0.529	-0.408
-0.711	-1.253	-0.314	0.506	0.116	-1.005
6.48	-1.116	1.377	0.354	2.738	-0.199
-0.515	1.017	0.388	-1.122	-0.434	1.312
0.619	1.336	-0.391	0.598	0.995	-0.423
-0.543	-0.529	-0.807	1.916	-0.742	-1.219
0.045	1.931	-0.742	-1.102	-0.975	-1.364
0.032	0.299	0.428	-1.209	-0.208	-0.461
-0.451	1.216	-0.583	0.058	2.305	2.732
-0.234	0.185	-0.135	2.741	4.32	-0.888
1.559	-0.212	-1.021	1.951	-0.285	-0.44
-0.185	-0.273	0.366	0.21	-0.699	0.743
0.417	-0.988	-1.233	0.978	0.404	0.004
-0.715	0.258	-0.671	-0.365	5.589	-0.59
-0.459	1.253	-0.447	1.264	-0.352	0.085
0.948	-0.15	7.53	0.2	1.509	0.772
0.384	3.09	-0.412	0.527	-0.107	1.126
-0.178	-0.493	-0.266	-0.413	-0.173	1.145
-0.442	2.993	-1.517	-1.218	-0.349	0.178
-0.635	-1.413	-0.975	1.941	-0.412	-0.948
-1.245	-1.226	5.242	1.433	0.843	0.724
-0.036	0.504	1.18	0.192	0.195	-0.929
-1.059	0.796	0.568	-0.553	-0.098	-0.565
0.375	-1.408	-0.312	1.776	0.125	-1.18
0.775	-0.145	0.341	-0.802	-1.056	-0.616
-0.232	-1.612	-0.289	4.897	-0.678	3.6
-0.22	0.672	0.535	1.421	-0.202	0.218
-0.209	0.549	-0.064	1.357	-1.174	-0.024
1.48	-1.13	0.284	-1.747	-0.827	-0.892
0.178	1.131	-0.072	0.924	-0.857	0.463
-0.272	-1.799	-0.809	-1.014	-0.162	-0.831
0.266	4.317	0.429	-0.669	1.889	-0.849
0.321	0.394	1.084	-1.349	-0.733	-0.243
-0.407	1.901	1.887	-0.336	-0.796	-1.265
-0.256	-1.21	0.695	-0.548	3.326	4.35
-0.481	1.408	0.72	-0.501	6.562	-1.015
0.175	0.397	0.12	-0.473	0.15	0.207
0.844	0.839	0.595	-0.533	3.627	3.532
2.137	0.911	0.261	0.075	1.169	-0.073
0.122	0.378	2.309	-0.346	0.701	2.28
-0.875	2.916	-0.816	1.716	0.613	-0.023
-0.812	-0.959	-0.099	-0.576	-0.336	-0.549
-0.496	-1.072	0.009	1.332	-0.886	-0.491
9.728	-1.513	3.261	-0.538	0.509	-0.007
0.745	-0.228	1.338	0.798	0.346	-1.12
0.489	0.554	-0.45	0.481	3.31	0.361
0	-0.474	-0.509	-0.417	-0.881	-0.864
-0.127	-0.716	1.684	-0.816	-0.27	-0.781
-0.417	-0.55	0.404	-0.273	-0.125	-1.706
-0.623	-1.457	4.304	0.701	1.03	-1.952
-0.541	-0.65	-2.377	1.126	1.584	-1.348
-0.141	-0.48	-0.814	-1.168	-0.631	2.778
-1.825	0.707	-0.438	0.815	-0.738	-0.368
0.634	-0.539	-2.169	-0.228	-1.265	0.693
0.086	-0.489	0.465	0.352	-1.014	0.212
-0.401	-1.299	0.717	0.462	1.159	-0.195
2.852	-0.204	-0.609	-0.034	-0.934	-0.789
0.163	-0.653	-0.896	0.475	0.62	2.394
1.412	0.036	1.003	1.953	3.726	1.187
0.115	0.336	0.853	0.544	-0.026	1.758
-0.965	1.87	3.274	-0.055	-0.505	-1.11
0.481	5.242	1.818	-1.285	1.267	-0.682
0.374	0.467	-0.53	-1.218	-1.079	0.577
-0.378	-0.735	-0.047	2.578	-1.337	0.469
-0.246	-1.048	1.733	-1.186	-0.402	1.271
0.68	0.46	2.377	-0.244	3.812	2.455
1.09	-0.591	-1.043	2.629	-0.9	1.364
-0.064	1.107	-0.9	-0.725	-0.696	-0.963
1.383	0.661	5.821	-0.531	0.09	-0.07
0.182	0.366	-0.849	3.355	2.355	1.114
-0.836	-1.357	-0.222	0.019	-0.831	1.211
-0.886	0.071	1.919	-0.757	-0.099	-1.312
-0.435	0.612	-0.66	-2.282	2.119	0.595
-0.643	-1.246	0.99	1.111	-0.073	-0.103
0.474	2.01	-0.376	2.966	-0.247	0.763
1.642	-0.687	0.213	-0.153	1.121	-1.705
-0.382	-1.323	-0.729	2.76	-0.667	3.48
2.804	-0.707	0.5	-1.129	-0.486	0.027
1.046	2.207	0.059	-0.566	-0.496	0.998
0.772	-1.682	-0.347	-0.201	4.186	0.915
-0.579	0.405	-1.392	1.588	0.137	-1.406
-0.94	2.317	1.39	-1.842	-0.775	0.045
-1.121	-0.627	-0.188	1.508	-0.649	0.433
-0.869	-0.63	0.181	-0.502	1.145	0.735
-0.718	0.893	10.45	-0.887	-0.525	-0.407
-0.627	1.957	0.157	0.398	-0.715	-0.125
1.634	1.809	-0.565	-0.262	0.732	-0.846
-0.399	0.11	-0.626	0.684	-0.196	-0.21
-0.781	-0.227	-1.169	0.353	-0.96	0.72
-0.79	-0.22	0.71	3.483	-0.881	-0.476
-0.201	-0.557	1.046	-2.039	-0.177	0.522
2.149	1.825	1.194	-0.727	0.889	0.796
-0.254	1.794	-0.015	-0.185	1.563	1.212
0.56	-0.877	-0.722	-0.874	0.479	0.263
0.942	-0.609	0.437	1.504	0.117	-0.057
-0.134	0.45	-0.402	-0.421	0.166	1.108
-0.449	-1.187	-0.772	-0.419	-1.358	1.105
0.071	1.574	-0.602	-1.014	-0.471	-0.895
0.086	-0.563	2.152	-0.059	0.056	-0.178
-0.028	-1.492	0.407	-1.135	-0.131	0.837
-0.341	0.403	-1.064	-0.179	-0.396	-0.916
-0.706	0.214	-0.038	-0.296	-0.578	0.903
-0.799	-1.737	0.477	-0.669	-0.16	-1.041
-0.46	2.501	-0.737	-0.589	2.482	0.729
-0.249	5.321	-0.158	0.756	-1.134	2.612
-1.256	2.213	-1.275	-0.379	-0.085	0.135
-0.125	-1.744	-0.176	-0.556	-0.653	4.121
0.254	-0.613	-0.055	1.833	1.236	0.036
-0.077	1.854	-0.79	-0.936	-0.764	4.01
0.964	-0.177	1.653	-0.868	0.197	0.315
0.233	-1.496	0.598	1.603	-0.225	0.692
-0.205	-0.631	1.355	-0.394	0.818	-1.409
0.82	0.072	0.508	2.097	0.2	-1.161
0.788	-0.732	0.72	0.174	-0.959	1.452
0.265	0.372	-0.626	-0.323	0.058	-0.327
1.249	0.115	4.072	3.082	0.424	-0.269
-0.657	1.74	0.54	-1.339	0.239	1.547
-1.038	1.733	0.612	-1.607	-0.74	-0.666
0.905	2.88	0.496	0.373	0.257	1.285
0.278	2.443	-0.338	-1.171	-0.469	-0.714
-0.264	-0.157	-0.583	-0.338	-0.968	1.712
-1.183	0.843	0.941	-0.629	2.282	-1.02
3.077	0.157	-0.93	-2.059	1.056	1.02
3.465	-0.403	2.942	-0.458	-0.361	-0.071
0.929	-0.869	2.724	0.806	-0.888	-0.364
0.092	1.08	0.023	-0.199	0.675	-0.761
-1.545	0.047	2.947	3.522	1.752	1.428
-0.511	-2.125	3.404	0.731	-0.109	-1.157
1.699	0.77	0.39	0.479	-0.914	-0.413
1.112	0.02	0.649	-1.532	-0.772	-0.763
0.561	0.019	1.671	1.106	-1.105	-0.594
1.057	0.616	0.305	-0.22	1.851	-0.064
-0.285	1.655	0.236	-0.69	-0.433	-0.86
-0.555	3.855	-0.716	0.866	0.81	-1.053
-0.252	1.061	-0.304	-0.147	-0.412	-0.328
-1.322	1.076	0.944	-0.689	-0.691	0.249
-0.572	-0.267	0.265	0.513	1.973	-0.184
-0.013	0.796	-1.493	-0.833	0.511	-0.311
-0.438	0.343	0.725	1.724	-0.156	0.126
-0.856	1.001	-0.717	-1.164	-0.176	-0.591
-1.524	0.289	3.748	-0.157	-0.975	0.598
1.002	0.543	-0.633	1.926	-0.818	0.006
0.354	0.49	-0.953	1.955	2.031	-1.078
-0.629	4.298	0.03	1.468	-1.275	-0.023
-0.762	-1.073	-0.917	-1.263	0.615	-0.534
1.547	-0.012	-0.114	0.39	0.557	1.352
0.668	0.95	-0.058	2.637	1.134	0.209
2.458	-0.614	-1.011	0.157	0.393	-1.788
-1.855	3.577	1.62	-0.626	3.268	0.823
-1.211	-0.467	1.431	0.548	-0.833	-0.888
-0.213	0.197	-0.014	1.475	-0.249	0.369
-1.032	0.932	0.05	-0.193	-0.491	-0.156
0.284	-1.071	-0.575	-0.188	0.52	0.042
-0.864	-1.227	-0.052	-0.424	-0.202	-0.175
0.383	-1.13	3.116	-0.597	0.216	0.602
-1.439	-1.189	-1.396	0.117	1.868	-1.167
0.431	0.051	-0.515	0.369	-0.82	-1.022
-1.216	-0.021	-1.97	-0.445	0.92	-1.073
-0.86	0.943	0.367	-0.087	2.38	0.228
-1.418	1.228	-0.142	1.878	-1.045	0.469
0.062	-0.671	5.673	0.807	1.206	7.405
-0.135	0.917	0.82	0.665	2.072	-0.172
0.751	0.881	1.202	3.24	-0.511	-0.15
-0.205	1.41	-1.038	-1.067	0.279	0.003
-0.042	0.44	-0.314	2.824	-0.602	-0.204
-0.888	-2.171	-1.004	2.921	-0.254	1.4
-0.559	-0.516	-2.139	1.24	0.059	-0.276
2.781	-0.662	-0.909	-0.189	-0.735	0.228
-0.896	0.147	-1.02	-0.118	1.399	-0.815
0.042	-0.493	0.066	-0.125	0.124	0.156
1.856	-0.772	0.517	-0.044	0.287	-1.347
-0.513	-0.691	0.028	-0.214	-0.34	-1.568
-1.94	1.307	1.185	0.197	-0.599	-0.51
6.404	-0.456	0.099	0.985	0.856	1.119
-0.838	-0.602	0.307	-0.973	-0.569	-0.067
-0.87	0.943	3.552	-1.489	-0.173	-0.409
0.034	1.684	0.174	0.297	-1.139	-0.467
-0.671	-0.037	0.026	-0.091	0.263	0.429
-0.824	-0.97	0.322	-0.92	-1.131	-0.433
1.094	-0.044	1.228	2.985	-0.619	-1.467
1.777	1.922	-0.585	1.478	0.423	-0.17
-0.488	-0.918	-0.351	-1.084	1.084	-1.012
0.092	4.791	2.486	-2.339	-0.01	-1.648
-0.38	-0.377	-1.124	-0.735	0.013	2.1
-0.228	-0.917	-0.823	-0.397	-1.161	0.163
0.574	-1.522	1.297	0.129	0.596	-1.093
-0.418	-0.461	-0.168	0.853	0.135	0.478
-0.5	0.017	0.316	0.866	-1	-0.374
-0.383	-1.528	-0.306	0.402	1.437	-0.973
-0.35	3.938	0.304	0.152	3.104	1.639
1.051	0.309	-0.775	-0.499	0.338	0.285
-0.403	-0.025	0.79	1.05	-0.991	0.727
0.286	0.387	-0.387	-0.787	-0.519	-0.307
2.36	-1.427	1.424	0.652	0.387	1.173
-1.013	0.168	-1.057	-0.935	-0.978	-0.434
-0.056	1.332	0.52	-0.766	2.017	-0.433
-0.532	-1.048	-0.831	-0.645	-0.405	-0.493
0.044	0.893	1.589	0.148	0.613	-0.764
-0.282	1.394	-0.396	0.441	-0.522	0.525
-1.24	2.167	0.699	-0.165	-0.503	0.227
-0.191	0.011	7.698	0.128	0.192	-1.562
1.536	0.299	1.611	0.151	-0.372	-1.567
2.184	0.628	-0.17	0.869	-0.109	0.241
1.036	-0.57	0.438	-2.126	-0.673	-0.935
0.019	-1.626	0.493	1.23	0.986	-0.649
-0.486	-0.782	-0.076	-0.379	-0.047	-0.981
-0.795	-1.055	2.5	-0.803	1.325	-0.41
1.386	0.153	2.909	0.076	-0.932	-0.11
0.533	0.64	1.323	0.605	0.982	-0.643
-0.596	-1.134	5.067	-0.715	-0.497	-0.074
-0.339	-0.406	-0.589	0.537	-0.83	0.713
0.835	0.447	0.523	1.022	-0.001	-0.189
-0.8	5.874	-0.113	0.406	0.4	0.136
3.071	1.186	0.34	2.6	-1.279	-0.759
-0.187	-0.362	0.657	-0.128	-0.13	-0.365
0.16	-0.601	0.528	1.942	-1.075	-0.869
0.134	0.309	-1.244	-2.365	-0.372	-0.821
0.255	1.961	-1.471	-0.615	-0.425	-0.43
-0.288	-0.264	-1.062	0.323	0.433	-1.254
1.738	0.632	1.632	-1.514	-1.695	0.831
-0.181	-0.388	0.019	-0.379	-0.155	-0.612
1.648	0.588	0.673	4.029	-0.763	-0.93
-0.56	-1.08	1.841	-1.662	-0.162	0.367
1.322	0.433	6.137	-0.226	0.664	-0.364
-1.299	3.614	2.161	0.381	-0.375	-0.517
-0.87	0.231	2.787	-0.137	-0.118	-0.55
0.15	2.166	-0.326	0.889	-0.769	-0.635
-0.588	-1.541	-1.333	-0.387	3.155	0.011
-0.947	1.376	-0.52	-0.838	-0.855	0.265
-2.577	0.485	-0.779	1.589	0.274	2.811
-0.304	-0.036	-1.05	1.115	0.894	-0.191
-0.31	-0.589	2.072	-0.4	-0.805	-1.016
-1.019	0.287	-0.975	0.361	-1.374	-0.644
1.005	1.484	-0.322	-3.049	2.419	0.703
-0.513	1.601	0.092	0.468	0.367	1.705
-1.016	-0.551	3.638	3.83	2.455	-1.519
0.057	0.774	-0.899	1.035	-0.213	2.081
-0.775	-1.418	1.033	-0.584	-0.214	-0.223
-0.831	0.07	1.191	-0.433	-0.588	-0.383
-0.259	0.639	0.968	1.517	-0.311	-0.81
-1.714	0.248	0.219	0.025	-0.697	-0.084
-0.786	-0.354	-0.008	1.53	-0.184	-1.286
0.487	1.867	-0.233	-1.994	0.15	-0.43
-0.596	0.477	2.959	1.213	-0.432	-0.612
-1.149	-1.25	-0.813	4.716	-0.683	-0.583
0.485	2.141	0.827	0.48	-0.588	0.321
1.022	0.266	0.529	0.805	-0.399	-0.928
-0.443	0.23	0.316	-0.059	-0.628	0.563
0.48	-0.126	5.252	-2.331	0.386	0.12
-0.547	0.16	-0.417	4.067	0.518	-0.033
0.292	-0.209	-0.493	1.462	-1.197	0.134
-0.851	-1.114	-0.067	0.472	0.01	3.218
-1.287	0.726	-1.046	1.543	2.18	-0.204
2.732	0.005	-0.798	-0.337	1.802	1.466
-0.294	-0.252	0.514	-0.387	-0.417	0.688
0.16	3.967	1.164	0.755	-0.344	-1.139
-0.235	-0.316	2.493	-2.524	0.369	-0.33
-0.77	0.937	0.52	-0.48	-0.808	-0.824
-0.289	-1.219	-0.629	-1.015	-0.222	-1.766
0.961	-1.485	-0.523	-1.833	0.492	-0.758
-0.447	-1.167	-0.535	0.069	-0.395	-0.959
0.002	-0.747	1.819	2.389	0.36	-0.618
2.513	-0.881	-0.113	-2.034	0.659	1.021
0.309	0.069	0.276	-1.031	-0.167	-0.42
-0.188	0.107	3.055	-0.14	0.511	0.993
-0.294	-0.696	1.302	0.652	-0.877	0.096
-1.57	0.942	0.437	1.33	-0.877	0.783
-0.643	0.866	0.191	-0.561	1.32	4.054
-1.164	1.543	1.216	-0.376	0.641	0.76
0.197	-1.145	-0.094	1.273	0.55	-0.676
-1.134	-0.947	-0.65	0.373	0.518	-0.759
0.118	1.984	0.523	0.456	-0.642	-0.609
0.206	-1.811	-0.865	-0.708	1.617	-0.839
-0.426	0.322	0.875	0.697	-0.946	0.588
-0.532	-1.18	1.756	1.313	-0.051	1.546
-0.64	-1.221	-0.082	0.079	-0.761	1.655
-1.409	1.609	3.329	-1.001	-0.342	-0.005
-0.422	-0.69	0.496	-0.073	-0.945	-0.921
1.447	-0.397	-1.087	3.731	-1.234	0.885
-0.039	3.661	1.639	1.849	-0.583	-0.479
-0.277	-0.085	-1.026	0.348	0.477	-1.188
-0.641	-1.97	-0.443	-1.416	0.079	-0.233
-0.376	0.789	0.651	-1.44	-0.598	0.536
0.275	0.866	-0.74	-0.995	3.749	-0.942
-0.223	-1.484	0.889	-0.492	-0.593	3.216
1.69	0.38	-1.237	-1.477	-0.306	-0.678
0.179	0.732	0.519	0.067	-0.702	0.434
0.558	0.756	-0.036	0.907	0.315	-0.81
-0.415	-0.402	1.329	0.385	-0.62	-0.827
0.145	-0.433	-1.895	-0.355	2.59	-0.542
3.332	-0.295	-0.468	-0.148	-0.156	-0.501
-0.886	-0.913	-1.223	-0.995	-0.861	-0.171
-1.085	1.1	-2.655	-0.386	1.298	-0.008
1.29	0.123	0.499	0.839	-0.521	0.582
-0.503	0.057	-0.711	-1.783	1.296	-0.238
-0.744	1.51	-1.092	1.944	-0.269	-1.185
0.208	0.46	-0.133	2.227	-0.737	1.573
0.248	1.4	-0.547	0.124	0.589	-0.403
2.561	0.691	1.34	0.514	-0.893	0.31
2.556	0.09	0.388	-0.341	-1.001	-1.002
-0.81	3.263	-0.543	-0.185	0.318	0.3
0.332	1.742	0.082	0.6	2.963	-0.792
1.153	0.061	-1.307	-1.176	3.064	1.205
2.354	-0.565	-1.747	-0.01	-0.552	-1.637
0.52	0.809	-0.728	1.898	-0.723	-0.095
0.001	-1.412	-0.609	-1.341	0.472	-0.391
1.272	4.23	-1.151	0.693	0.73	-0.731
-0.725	-0.573	3.236	-1.569	-0.443	-1.485
-0.001	-0.207	0.45	0.715	-0.232	1.545
-0.1	-0.963	-1.254	-1.091	3.974	-1.036
-0.358	-1.585	3.83	1.082	-0.994	-0.954
-0.766	-0.148	-0.084	-1.013	-0.875	4.062
-0.499	-1.503	1.958	3.994	-0.826	-0.49
3.029	-0.719	6.369	-0.17	0.329	-1.048
0.809	-0.165	1.74	-1.076	-0.345	-0.947
-0.626	1.839	2.151	1.425	-0.852	0.394
0.211	0.806	0.556	-0.176	-0.762	0.255
-0.839	-0.612	0.121	0.283	-0.421	0.054
-1.182	-0.821	0.294	-0.332	-0.443	-0.747
11.141	-0.382	2.411	-0.004	0.904	-1.56
-0.575	-0.859	-0.012	0.452	-0.689	0.22
0.105	0.469	0.691	-0.268	-0.275	2.976
1.857	0.183	-0.538	0.285	2.203	-0.527
-0.526	0.125	-0.91	0.673	0.529	-0.083
0.379	-0.692	-0.912	-0.564	0.771	-0.993
0.083	1.721	-1.557	-0.903	-0.11	-1.482
0.227	-0.859	0.818	2.595	1.064	0.264
-0.928	-0.241	0.998	-0.223	1.441	-0.032
-0.904	0.334	-0.551	-0.702	1.944	-0.183
-1.367	-1.005	2.539	-1.54	-0.129	-1.609
2.901	6.284	-1.668	0.019	0.081	3.288
-1.268	1.649	0.064	0.708	0.313	-0.645
-0.317	-1.418	0.64	-0.771	-0.124	-0.883
0.296	0.3	2.066	-0.372	0.418	-1.014
-0.446	0.172	-0.766	3.063	-0.627	-1.139
0.394	0.323	-0.346	21.096	-0.116	-0.557
-0.146	0.176	2.023	-1.693	1.409	0.874
0.305	-0.914	-0.804	-0.4	-0.601	-0.145
0.012	0.688	1.147	1.37	-0.081	-1.335
0.288	-1.245	-1.278	1.619	-0.333	0.512
2.224	-1.277	-0.586	-1.146	0.468	-0.375
-0.125	-2.127	-0.104	-0.413	2.469	0.907
0.271	-0.637	-0.282	0.669	-0.84	-1.076
-0.139	1.447	0.041	-0.557	4.172	3.066
0.082	-1.158	-0.804	-1.015	-0.732	-0.191
-1.076	-0.563	1.563	-0.361	4.111	-0.721
-0.71	0.697	2.194	0.719	-0.58	-0.08
-0.088	1.653	-0.772	0.173	0.236	0.198
0.724	-1.793	-0.161	4.699	-0.436	-0.656
0.056	0.641	0.041	-1.277	-0.09	0.263
-0.99	-0.963	0.942	0.171	-0.506	-0.922
-1.002	1.388	0.337	-0.147	1.494	-0.674
-0.659	-0.707	-0.096	3.093	1.961	-0.741
-0.471	1.823	-1.295	-0.393	-0.093	-0.886
-0.142	-1.585	-0.854	1.261	-0.032	0.047
-0.748	0.837	1.9	-1.07	-1.308	-0.221
0.174	0.948	-0.562	0.656	-1.249	2.251
-0.066	-0.365	1.875	0.344	0.854	-0.888
-1.413	0.123	-0.417	0.385	-0.401	-0.506
-0.308	-0.86	0.148	-0.418	-0.943	-0.446
-0.469	-0.502	-1.089	-0.601	0.505	-0.495
4.966	0.057	0.131	-0.601	0.397	1.65
-0.596	-0.714	1.102	-1.019	-0.895	2.212
-0.79	1.238	-0.762	-1.204	-1.088	0.629
-0.518	-0.869	1.234	-0.015	-0.136	-1.725
-0.415	-0.467	-1.141	-1.069	0.277	-1.024
1.057	-0.862	-0.075	-0.649	-0.758	-0.894
1.601	3.216	0.024	0.879	0.537	-1.044
0.494	-0.963	-0.241	0.749	-1.136	-0.813
-0.485	-1.548	-0.161	1.24	0.524	-1.803
0.571	7.572	-0.514	-1.255	-0.33	-0.381
0.017	-0.368	-0.098	0.236	-0.101	-0.876
-0.085	0.539	-1.552	0.395	-0.531	0.891
-1.239	3.312	-0.378	-0.951	0.685	-1.06
1.02	0.152	-0.505	-1.157	1.166	-0.568
-1.217	-1.065	-2.149	-0.941	-0.092	-0.46
-0.49	-1.123	0.637	-1.859	-0.795	0.064
-0.333	-0.574	0.367	1.286	0.775	0.63
-0.54	2.093	-0.06	0.699	0.234	0.646
-0.698	0.67	0.094	1.325	1.912	-0.618
-0.071	-1.002	0.035	-0.762	0.816	-1.196
-0.334	1.602	-0.175	-1.831	-0.52	1.331
-0.421	-1.031	-1.167	0.446	-0.52	-0.486
-0.426	2.743	2.663	0.276	2.539	-1.131
-0.703	-0.345	0.613	-1.233	2.41	0.43
-1.666	1.801	-0.101	-0.935	-0.464	-0.911
-1.165	-1.024	-0.672	0.064	-0.708	-0.749
-0.312	-0.354	-0.111	3.348	-1.085	-0.414
0.516	2.229	-0.298	0.14	-0.987	1.544
-0.078		4.211		0.294	-1.375
0.824		0.509		2.482	-0.577
-0.331		0.871		0.302	0.927
0.609		-0.474		16.19	1.314
1.668		-1.057		1.683	-0.699
0.698		2.932		-0.057	1.893
0.77		-0.554		0.413	2.144
-0.233		-0.74		-0.18	0.326
0.298		-0.084		-0.415	0.8
1.572		0.658		-0.661	-0.971
-0.903		1.384		-0.71	-0.267
0.741		-0.32		-0.653	-0.006
-0.101		1.348		-0.745	-0.644
-0.533		-0.875		-0.562	0.248
-0.149		-0.009		-0.274	1.004
-1.264		0.155		-0.37	-1.497
0.682		-0.608		-0.52	0.68
-0.592		-1.85		0.603	0.714
0.195		-1.567		1.249	-0.523
-0.051		-0.452		-0.387	-0.302
-0.571		0.341		-0.662	-1.516
0.657		1.724		-0.63	0.375
0.938		-0.126		-0.682	-0.509
0.846		-0.863		-0.098	-0.866
-1.79		-0.368		-1.166	-0.374
-0.411		-0.327		-0.971	0.363
0.989		-0.946		-1.092	1.224
4.492		0.517		-0.035	-0.916
-0.901		0.97		-0.875	-0.707
3.258		1.022		2.558	1.278
0.209		-1.004		-0.155	0.325
-1.27		1.373		0.017	-0.533
-0.054		0.162		-0.193	-0.243
-1.144		2.385		-0.177	-0.72
0.627		0.638		-0.315	-1.479
1.198		1.286		2.967	0.483
-1.124		0.218		-0.649	1.973
0.445		0.276		-0.155	-0.595
-0.061		0.946		-0.874	0.516
-0.258		3.505		-0.481	1.952
-0.073		-0.22		1.024	-0.057
0.559		1.273		0.609	-0.659
0.297		-0.935		0.6	-0.895
1.188		1.202		2.817	-0.642
1.644		-0.273		0.943	0.119
-0.14		-0.521		-0.283	-1.596
-0.63		0.136		2.435	-0.924
-1.285		-0.167		-0.589	-1.172
0.651		0.701		-0.174	-0.991
-0.027		-0.184		0.55	3.21
0.145		1.385		0.717	0.185
0.433		1.538		-0.136	-0.854
-1.434		0.336		0.277	0.466
-0.382		-0.727		0.159	4.935
-0.723		-0.57		0.027	-0.384
-1.274		3.03		0.974	1.402
0.715		0.405		0.815	-0.009
-1.007		0.462		-1.247	-0.764
-0.285		-0.6		0.604	-0.951
-0.054		0.254		0.565	0.142
0.737		0.458		-1.625	0.468
0.111		-1.087		-0.255	-0.678
0.39		6.37		0.411	-0.261
-1.171		-0.635		-0.536	1.011
0.68		0.033		-0.79	1.778
-0.31		0.409		-0.732	-0.464
-0.928		-2.389		-0.355	2.09
-0.438		-0.337		-0.163	1.089
-1.28		1.225		-1.059	-1.024
-0.279		0.004		-0.008	2.513
-0.28		-0.775		1.721	1.972
1.304		-1.492		-0.578	-1.098
-1.457		0.564		-0.073	0.892
-1.005		-0.511		0.193	-0.853
-0.31		-0.416		-0.857	-0.415
0.269		0.288		-0.364	-0.767
0.68		-0.151		0.205	2.302
-0.05		-2.438		1.013	-0.81
0.579		0.387		-1.155	-0.109
-0.386		0.861		-0.709	0.492
-0.819		-0.006		-0.618	-0.832
1.873		0.353		1.608	3.395
1.33		1.581		0.238	-0.379
-0.78		0.385		-1.103	0.375
-0.088		8.046		-0.162	0.391
-1.997		-0.849		-0.77	-0.947
-0.967		1.234		1.734	-0.946
-0.6		0.219		-0.451	0.603
-0.873		-1.488		3.315	-0.813
-0.425		1.204		0.851	-0.059
-0.47		-0.251		-0.345	-0.224
-0.806		0.299		-0.376	-0.394
2.829		-1.231		-0.368	0.998
-0.969		0.197		0.427	-0.411
0.347		-0.747		1.309	-0.104
-0.059		-0.874		-0.323	0.534
0.685		-0.377		1.64	-1.039
-0.324		-0.834		-0.058	1.409
-0.553		0.609		0.013	1.106
5.637		-0.869		-0.323	-1.206
-0.903		1.287		-0.373	0.938
0.077		-0.293		3.078	-0.542
-0.071		1.779		-0.295	-0.208
0.704		2.249		-0.634	0.176
-0.289		3.037		-0.696	-0.66
-1.491		-0.167		-0.824	-1.086
0.637		2.325		-0.382	0.321
0.299		1.91		-0.328	2.035
0.509		-0.16		0.255	0.027
-0.069		-0.863		0.842	-0.134
0.396		-0.326		-0.666	0.178
0.819		-0.755		-0.619	1.869
0.376		0.609		-0.647	0.969
0.046		-1.181		-0.285	-0.583
-0.325		-0.319		1.611	-1.313
-0.049		-0.343		0.405	-0.742
0.587		-0.309		-1.168	-0.146
0.248		2.88		2.74	0.29
-0.559		2.247		0.578	-0.217
2.536		0.895		0.488	2.201
-0.568		1.65		0.199	3.009
-0.243		-0.969		0.13	-1.363
0.274		-0.251		-0.538	0.342
0.218		1.217		-0.419	0.09
0.072		0.529		-0.763	2.071
-0.331		0.235		0.083	1.886
1.91		0.299		1.279	0.856
-0.295		0.971		-1.08	-0.703
-0.96		0.271		0.147	-0.024
2.48		0.523		2.507	1.408
-0.883		0.957		0.112	1.394
-0.366		-0.853		-0.922	-1.194
-0.71		0.398		-0.072	-0.675
8.832		-0.208		-0.435	-0.881
0.801		-0.915		0.554	0.3
-0.606		1.612		0.135	-0.757
-1.574		-1.067		-0.39	0.632
-0.463		-1.142		-0.71	0.454
-0.591		-0.43		0.056	0.022
-0.519		-0.285		-0.38	0.396
-0.055		0.397		0.254	-1.204
0.34		1.419		-1.309	1.708
-0.095		0.141		-1.029	-0.622
0.524		-0.804		-0.404	-0.912
0.438		-0.159		1.387	0.195
-0.692		0.131		1.109	-0.74
0.22		-0.847		-0.282	0.31
2.994		0.696		-0.752	0.541
0.513		-0.565		-1.168	0.118
0.647		-1.589		-0.858	0.25
0.551		-0.942		-0.672	0.746
-0.838		-0.025		0.82	-1.159
-0.65		3.359		0.038	-1.146
-1.365		-1.212		0.187	-0.256
-0.544		-0.994		0.677	-1.326
-0.662		0.511		-0.416	0.576
-0.007		0.718		0.083	-1.129
-0.604		-0.825		-0.78	-0.888
-0.6		1.56		0.736	0.408
-0.554		0.297		0.71	2.093
0.323		-1.955		-0.832	-1.056
-0.042		3.032		0.272	0.379
0.977		-2.575		0.172	-0.723
0.757		-0.233		-0.65	1.869
0.627		-0.991		-0.24	-0.071
-2.123		-0.088		0.198	3.187
-0.214		1.843		-0.676	-0.461
0.534		2.82		1.664	-0.178
0.422		-0.562		-0.018	0.404
-0.677		-2.641		0.372	-0.173
1.461		0.54		-0.714	-0.013
0.478		0.601		0.186	-0.472
0.646		2.217		0.949	0.991
-0.289		0.077		2.221	-0.841
-0.004		1.563		0.933	1.157
-0.886		-0.495		-0.607	-0.811
-0.43		0.312		0.416	1.902
-0.597		-0.953		0.017	-0.534
-0.793		-0.882		1.098	0.791
-0.654		0.91		-0.24	-0.254
-0.987		-0.56		1.736	-0.969
-0.622		-1.012		0.032	0.304
-1.652		-0.278		0.11	0.49
0.204		-0.702		9.42	-0.241
0.395		0.085		1.205	-0.512
0.121		-0.049		-0.959	0.606
0.37		2.366		0.142	-1.266
-0.13		-1.813		-0.282	-0.87
-0.364		-0.935		0.225	-0.727
0.78		0.689		0.792	0.861
0.825		0.014		0.034	-0.565
-0.298		-0.965		0.515	-0.188
-0.524		0.522		-0.7	0.312
-0.11		1.333		-0.878	0.131
-0.313		-0.763		-1.474	-0.385
-0.331		1.482		0.317	-1.32
0.969		-1.416		0.935	0.957
0.479		-0.678		2.177	0.519
0.139		-1.821		-1.413	-0.473
0.64		0.718		-0.467	-0.074
-0.548		-1.581		1.62	-0.329
-0.354		-0.473		0.388	1.698
3.366		-0.742		3.524	0.704
-0.028		0.766		-0.086	0.406
2.1		1.914		8.243	-0.4
-0.519		2.043		-0.444	-0.451
4.066		-0.641		-0.681	-0.704
-1.002		1.104		1.163	-1.019
-1.434		-0.635		-0.889	-0.968
0.315		0.145		-1.041	-0.473
-0.531		1.046		0.85	-1.052
0.71		0.194		0.275	1.704
-0.707		1.026		1.162	-0.269
1.299		6.588		-1.021	-0.925
-0.45		-0.383		2.474	0.534
0.995		1.284		-0.832	4.15
-0.905		-0.498		-0.708	-2.087
2.918		0.927		-0.934	-0.895
-0.098		3.611		0.102	0.378
-0.023		0.2		-0.94	-1.139
1.05		-1.718		-0.539	0.016
0.553		-0.16		0.055	-0.626
-1.075		-0.844		-0.52	-1.21
-0.712		1.311		-0.413	0.043
0.231		-0.09		0.343	4.444
0.68		3.404		-0.112	-1.054
-0.294		-1.139		-0.26	-0.951
-0.175		-0.632		-0.254	-0.856
0.57		-0.13		0.737	0.143
3.008		-4.194		-0.58	-0.994
-0.699		-0.076		-0.11	0.823
-0.101		1.001		2.22	0.591
-0.617		0.126		0.265	1.269
1.003		0.424		2.139	-0.75
0.071		-0.959		-0.909	1.652
-0.347		-0.924		-0.839	0.876
0.456		-0.816		3.377	0.32
-0.716		-0.629		0.51	0.163
1.1		3.766		-0.183	-1.142
-0.111		-0.904		-0.375	-1.432
-0.933		1.644		0.076	0.221
3.467		-0.397		-1.507	1.386
0.201		0.137		-0.386	0.921
0.633		-0.155		-0.527	-0.032
-0.313		1.309		1.123	-0.451
-0.545		1.742		2.79	0.338
-0.028		4.469		-0.003	-1.489
-0.522		-0.846		0.97	-0.116
0.881		0.402		0.407	-0.105
1.066		0.624		-1.133	-1.057
-1.393		0.438		-0.036	-0.2
0.368		-0.056		-0.304	2.926
0.071		1.828		1.006	0.756
-0.143		0.578		-0.675	-1.295
-0.665		-0.053		-0.619	1.847
0.37		5.984		0.237	0.298
1.829		-1.153		-0.862	-0.407
-0.506		0.357		-0.578	-1.054
-0.174		-0.676		-0.087	0.339
-0.514		-0.571		0.166	1.61
0.478		-0.117		-0.298	0.406
-0.672		-0.249		-0.338	2.072
-0.799		2.6		-0.907	0.001
-0.566		-0.245		-0.233	-0.134
-0.811		0.345		1.266	1.771
-0.914		0.109		0.188	0.299
-0.341		-0.104		1.139	0.679
2.272		2.013		1.717	-0.647
-1.049		1.222		-1.401	-1.012
1.321		-1.241		1.564	0.922
1.406		0.578		-0.651	0.58
1.399		0.09		0.96	-0.332
0.243		0.553		0.667	0.802
0.468		3.399		0.887	-0.201
1.608		0.103		-0.119	-1.008
-0.693		2.432		-0.859	-0.615
-0.104		-0.613		0.58	-0.809
0.163		1.209		0.533	-0.165
-0.242		0.143		3.142	-0.346
-0.525		-0.425		0.898	0.933
-0.879		-0.266		-0.153	0.342
1.873		-1.972		-0.742	-0.294
0.402		-0.948		0.635	-0.797
0.543		0.098		0.071	-1.238
0.783		0.116		-0.241	0.364
2.875		-1.342		0.095	-1.272
0.204		4.807		0.414	-1.257
-1.526		1.326		13.35	-1.13
-0.518		1.137		1.286	-0.311
1.281		-0.323		-0.1	-0.247
1.703		-0.517		1.919	-0.766
-1.136		1.976		1.926	2.034
-0.529		0.589		-0.433	-0.935
-0.91		-0.68		1.561	0.086
0.755		-0.483		0.391	-0.64
-0.599		0.64		-0.612	-0.244
0.02		-0.316		-0.725	-0.846
-0.901		2.488		0.154	-0.255
-0.369		0.417		1.996	-1.664
-0.932		0.576		0.647	0.11
1.062		-0.596		-0.437	-0.751
-0.374		-0.101		-0.228	-0.013
0.041		1.048		1.019	-0.031
-0.838		-0.514		0	0.624
-0.539		1.361		2.499	0.754
-0.452		-0.221		3.444	-0.251
-0.436		0.064		-0.381	-1.588
0.1		0.412		0.209	-0.629
-0.861		-0.045		0.392	-0.289
-0.428		0.251		1.35	0
-1.035		0.733		-0.366	-0.21
0.907		0.596		0.801	0.106
-0.884		4.416		-0.026	0.523
-0.09		-0.92		0.172	-0.717
-0.7		0.449		-0.603	0.236
1.029		1.661		0.612	0.733
-0.049		2.33		-0.428	-0.545
-1.206		7.13		3.806	0.535
1.913		-1.513		-0.339	-0.779
0.621		-1.541		-0.091	-1.251
-0.771		-0.548		-0.341	-0.092
-0.218		1.324		-0.961	-0.431
1.385		-1.063		0.137	-0.782
0.693		0.781		-0.859	-1.315
3.368		-1.025		0.671	-1.024
-0.354		1.411		0.022	1.582
3.721		0.138		0.319	-0.267
-0.06		0.702		-0.763	2.169
-0.322		0.003		-0.556	0.034
-0.137		3.372		-0.5	1.835
-0.403		1.148		0.662	1.157
0.608		-0.866		-0.448	-0.463
0.066		-1.012		-0.485	-1
-0.081		-0.694		1.199	-1.06
-0.52		0.8		1.351	1.299
-0.517		0.345		8.612	-0.672
0.169		-0.7		-0.556	0.476
0.255		-0.761		0.328	-0.885
-0.358		0.08		1.752	-0.666
1.365		0.616		1.329	-1.028
1.205		0.183		8.82	-1.072
-0.845		-2.469		0.219	0.838
0.669		-0.471		3.482	-0.217
-0.359		-0.168		0.142	-0.214
-0.072		8.509		0.104	-1.089
-0.953		3.646		-0.069	1.745
-1.299		-1.224		-0.531	0.782
-0.724		2.872		-0.843	0.667
-0.892		1.075		0.233	-1.042
0.071		4.286		-0.837	-0.092
-0.571		-0.086		-0.692	1.283
-0.192		-0.203		-0.954	1.978
0.539		0.58		-0.763	0.121
0.552		0.278		-0.478	-0.183
1.957		-1.44		4.143	-0.201
-0.368		-0.259		0.707	-0.199
-0.361		-0.109		-0.583	0.287
1.849		-0.784		0.158	-0.827
1.153		-0.776		-0.518	-0.335
-0.897		-1.076		-0.048	0.656
0.414		6.189		0.128	1.407
-1.52		-0.84		2.594	-1.117
1.736		0.007		-0.071	1.313
-0.227		-1.059		-1.1	1.016
0.808		1.893		0.063	-0.149
-0.661		0.159		-0.902	0.208
2.961		3.028		-0.604	0.777
-0.804		-1.01		0.247	-0.175
0.458		8.05		-0.584	0.721
0.058		-0.401		-0.097	-0.414
0.822		-1.355		-0.642	-1.052
1.442		-0.783		0.049	1.85
-1.291		-0.672		1.114	-0.779
0.479		-0.305		-0.39	0.054
-0.433		1.556		-0.14	0.402
-0.16		0.157		1.871	-0.488
0.449		-0.493		0.779	-0.019
2.13		-0.649		-0.237	-1.573
-0.031		-0.323		-0.293	2.177
0.944		0.207		-0.045	-1.163
-0.683		-0.201		0.738	-0.077
-0.807		-1.658		0.534	1.478
-0.135		-0.968		1.624	-1.143
0.232		1.055		0.142	0.05
0.035		-0.405		0.913	-0.775
-1.244		-0.572		1.587	0.361
-0.373		0.314		0.574	1.295
-0.381		1.053		-1.103	-0.303
-0.415		0.491		0.831	3.093
0.279		-0.577		-0.487	1.062
0.659		0.948		-0.727	-0.024
-1.318		-0.281		1.795	-0.782
-1.153		-0.644		-0.512	-1.366
3.628		-0.501		1.049	4.129
-1.255		0.965		-0.213	2.087
-0.568		0.778		0.001	0.677
-0.848		1.263		-0.749	-0.416
-0.377		-0.147		0.075	-0.51
-0.459		-0.81		-0.308	-0.24
0.284		-0.645		-0.921	-0.99
0.808		0.9		2.728	-1.793
2.269		-0.602		-1.239	1.11
2.301		-0.654		1.644	-0.899
-1.564		-0.678		-1.725	6.159
-2.333		-0.812		0.133	0
-0.698		1.504		1.504	0.546
0.248		0.725		-0.408	0.687
-0.972		-1.062		-1.216	-0.836
0.472		-0.558		-0.299	-0.173
2.187		-1.645		0.644	-1.13
-0.968		1.453		-1.352	-0.387
1.156		0.266		0.744	0.357
1.841		-0.472		1.303	-0.381
-0.875		-0.675		-0.189	-1.018
-0.474		-0.851		0.154	-1.048
-0.15		-0.851		-0.751	-0.801
1.23		-1.132		0.131	-1.418
1.627		0.938		0.544	-1.053
-0.132		-1.03		-1.505	-0.304
-0.872		0.087		0.052	2.509
-0.356		-1.281		0.604	0.096
-0.138		2.028		-0.545	-0.749
1.702		-0.249		0.426	2.342
-0.318		-0.627		-1.053	4.913
-0.926		0.402		4.486	0.114
1.71		-0.593		-0.786	0.425
-0.347		0.187		-1.132	0.459
-0.394		-1.078		0.909	-0.394
-0.669		-0.321		-0.136	-1.092
-0.619		-0.571		-1.237	-0.557
-0.125		0.004		0.2	-0.981
-0.316		-1.735		-0.729	1.341
0.681		0.438		0.812	-1.033
1.893		0.761		2.62	1.082
0.474		0.673		-0.271	0.176
0.718		-1.128		-1.003	0.657
0.498		0.557		0.075	0.066
0.566		-0.011		-0.57	0.386
0.032		-0.759		0.402	0.407
-0.862		-1.012		1.535	0.45
-0.174		1.09		-1.612	0.505
-0.238		-1.051		0.039	0.078
0.762		-0.094		-0.927	-1.203
-0.031		-0.973		-0.544	0.182
-0.748		-0.695		0.769	0.781
-0.436		-0.46		-0.759	-0.883
2.709		1.398		0.865	-0.48
-0.439		0.422		-0.685	-0.8
-0.66		-0.697		-0.813	0.094
0.669		2.325		-0.114	-0.265
-1.104		-0.126		-0.708	-0.336
0.103		-0.351		-0.747	0.791
0.881		1.239		0.378	-0.667
0.833		1.509		-0.383	0.352
2.274		0.656		1.102	0.922
0.279		-0.111		-0.633	0.937
-0.305		-1.216		-0.708	-1.097
1.542		2.304		-0.63	-1.162
1.181		-0.142		-0.479	-0.206
1.373		-1.721		0.451	-0.633
1.789		-0.336		0.649	-0.282
0.134		0.715		0.219	0.234
-0.322		0.132		-1.006	-0.065
0.48		-1.671		0.337	-0.569
0.131		-0.205		1.675	-0.487
-0.117		0.413		-0.196	-0.027
2.492		-0.76		-0.785	-0.076
2.059		0.433		0.748	-0.096
-2.092		0.443		1.374	0.106
2.104		-1.178		0.481	-0.224
0.741		-1.085		-0.223	-0.755
0.827		1.143		-1.027	0.258
-0.205		-0.834		0.256	0.092
-1.445		0.779		-0.697	-1.116
0.738		6.951		0.802	-0.632
1.501		0.996		0.554	-1.049
-0.834		0.485		1.686	1.299
0.286		-0.339		0.449	1.07
1.256		1.861		1.565	0.631
1.666		-2.457		-0.663	0.6
-0.725		0.352		-0.671	1.34
-0.534		1.96		-0.288	-0.244
0.216		-0.195		-0.97	0.743
-0.749		-0.064		-0.81	-1.343
1.622		-1.58		2.055	0.581
-1.081		-0.192		1.975	1.969
-0.938		-0.567		0.385	-0.486
1.199		-0.202		-0.89	1.493
3.346		0.879		1.409	0.443
1.561		2.372		0.131	-0.685
0.374		2.053		0.1	4.025
0.447		-0.844		1.755	0.225
-1.623		-0.606		1.127	-0.224
-0.068		0.07		1.937	3.795
-0.31		0.884		-0.287	-1.327
-0.928		-0.065		-0.635	-1.073
0.318		2.16		3.033	0.277
-0.664		-1.121		-0.281	-0.278
-1.508		-1.473		14.52	0.433
-0.392		-1.444		10.358	-0.39
-0.566		-0.202		0.376	0.213
2.971		-0.634		0.09	-0.487
-0.461		0.235		-0.917	-1.056
1.44		0.516		0.871	-0.488
0.191		-1.023		-0.967	0.125
-0.399		0.993		-0.233	-0.769
-0.425		-0.709		-1.223	-1.267
-0.709		0.254		-0.72	-1.213
-0.193		0.731		0.43	-0.239
-0.302		0.342		3.218	-1.284
-1.319		2.912		-0.199	-0.237
-0.595		-0.444		1.782	-0.892
-0.221		1.153		-0.395	-0.746
-0.45		-1.117		-0.47	1.835
0.765		0.488		0.31	0.001
1.264		-1.186		-0.151	0.312
-1.37		-0.992		1.481	0.551
-0.665		-0.65		-0.649	-1.141
1.167		3.516		-0.672	-0.204
-0.647		-0.193		-1.038	0.82
-0.737		0.405		-0.374	-0.442
-0.007		-0.919		1.927	-0.345
-0.481		0.038		-0.322	-0.398
-0.513		-0.227		-0.982	-0.112
1.875		2.293		0.13	-0.54
-0.228		-0.181		-1.104	1.02
0.099		1.116		1.723	-0.37
0.029		-0.63		-0.772	0.185
-0.568		1.638		0.858	0.399
0.246		0.101		2.002	0.033
0.148		-0.045		-0.589	1.135
-1.188		5.059		-1.128	3.163
-0.311		-0.794		0.048	1.568
0.952		2.43		0.249	-1.61
0.79		0.942		-1.01	-0.416
0.575		0.346		1.041	0.271
0.957		-0.517		-1.312	-0.465
-0.841		-0.425		-0.144	-1.381
0.048		-1.385		0.327	-0.943
-0.725		2.579		-1.056	0.803
-0.011		0.484		-0.315	0.321
0.172		0.369		-0.384	0.804
-0.071		1.259		-1.5	0.771
0.353		0.078		0.53	-0.569
-0.722		0.602		0.662	-0.318
1.657		0.72		-0.778	1.895
-0.646		1.872		-0.485	0.528
-0.19		1.288		1.089	-1.619
-0.496		0.304		0.361	0.272
0.422		-0.602		-0.434	-1.553
1.881		-0.154		-0.254	-1.803
-0.332		-1.15		-0.249	-1.364
0.505		1.84		-0.377	1.695
-0.727		-0.588		-1.576	-0.459
0.367		-0.479		0.3	0.522
-1.122		1.844		0.933	0.998
2.274		-0.426		0.726	-0.553
0.197		-0.183		0.882	0.892
1.334		4.091		1.032	-0.805
0.756		0.283		0.768	0.592
1.012		0.633		-0.409	-1.134
0.251		-0.649		0.527	0.775
-0.019		1.504		1.158	3.011
2.358		-0.93		0.802	-0.303
0.4		-0.264		-0.886	1.594
-0.588		0.621		2.654	-0.236
0.441		-0.921		-0.277	-0.845
-0.867		0.009		0.492	-1.1
0.308		-0.791		1.386	-0.881
-0.484		-1.178		1.926	-0.461
0.828		-2.463		-0.583	1.226
0.979		4.404		1.79	-0.181
2.74		0.629		-0.793	1.108
0.237		1.031		0.302	0.559
-0.281		1.157		-1.142	-0.352
-0.712		-0.515		1.17	-0.43
-0.041		-0.627		-1.261	0.056
0.244		-0.772		-0.43	-0.611
-0.75		-0.192		-0.594	0.792
-0.805		0.289		0.345	0.247
3.676		0.686		0.424	1.042
-0.607		1.859		-0.06	0.394
1.391		0.825		0.074	4.37
-1.325		-0.875		-0.869	0.605
-1.825		3.758		-1.3	0.025
-0.638		1		-0.845	0.096
0.081		-0.303		0.043	0.76
3.767		0.143		-0.516	0.176
-0.685		0.766		-0.723	-1.101
-0.645		3.231		1.354	0.158
-0.86		1.322		0.461	-1.173
0.507		-0.036		0.756	0.182
0.687		-0.897		0.927	-0.018
-0.321		-1.276		-0.499	0.27
-0.573		-0.474		-0.234	0.327
4.354		-0.828		-0.967	0.861
-0.819		1.137		-0.025	0.115
-0.027		-0.12		-0.688	0.208
-0.31		4.38		-0.201	0.211
-0.499		3.519		-0.069	-0.384
0.007		0.684		2.188	-0.955
0.071		-0.737		-0.664	3.671
-0.926		0.884		0.198	-0.834
-0.5		-0.34		-0.675	-0.086
1.234		0.038		-0.982	-0.902
2.527		1.636		-0.802	0.88
-0.409		0.611		1.187	-0.646
-1.27		-0.417		0.555	-1.449
0.809		-0.858		0.951	-0.123
1.461		1.782		-1.335	0.916
-0.404		1.409		-0.241	0.479
0.36		-0.57		-0.392	0.549
-0.168		0.455		2.66	-0.485
0.248		-0.779		0.052	1.875
-0.273		0.715		0.773	0.451
-0.072		0.733		-0.65	-0.268
-0.583		2.686		-1.299	0.962
7.411		0.185		-1.22	-0.493
0.157		-0.131		2.228	-0.225
-1.094		-0.715		0.932	-0.992
1.398		-1.012		0.884	0.113
-0.05		0.134		0.844	0.387
0.331		-0.689		1.312	3.406
-0.555		0.078		-0.256	-1.284
0.235		1.268		-0.786	0.286
-0.32		0.904		1.656	-0.064
0.689		1.267		-0.963	-1.14
-0.79		-0.693		0.773	1.285
0.599		0.172		0.185	-0.936
-1.008		-1.831		7.752	-0.792
0.079		-0.97		0.095	-0.787
0.661		1.282		-0.449	0.174
-0.462		-0.254		-0.859	1.431
0.542		-0.031		-0.304	-0.428
-0.839		-1.861		-0.53	1.378
0.374		2.345		-0.189	-0.425
-0.387		1.11		0.549	1.037
-1.277		-0.503		1.895	-0.865
0.198		0.54		0.135	-1.282
0.214		0.819		0.404	0.06
-0.603		0.462		-0.917	-0.74
2.392		-0.008		1.318	0.356
-0.234		0.643		0.7	-0.889
-0.581		0.278		0.436	-0.419
-0.457		10.437		0.089	0.062
-0.272		0.076		-0.078	1.013
0.538		-0.812		-1.059	-0.305
0.082		0.504		-0.291	0.126
0.405		-0.331		-0.786	-0.786
0.224		0.805		-0.605	-0.306
1.135		-0.61		1.005	0.497
-0.495		2.16		-1.264	-0.886
1.355		-0.702		-0.683	-0.138
4.946		1.179		1.092	-0.418
2.629		-1.354		-0.478	1.153
-1.28		0.251		0.003	0.92
-0.526		-0.422		-0.193	0.026
-0.74		-0.313		-0.564	0.865
2.289		-0.136		2.881	2.287
-0.504		0.96		-0.313	1.604
-0.279		0.696		-0.226	2.221
-1.364		0.004		1.162	-0.559
0.36		-0.494		0.166	-1.072
1.716		-0.912		-1.314	0.867
2.354		-0.474		1.561	1.003
-0.488		2.636		-0.57	1.97
-0.031		0.879		-0.116	-0.534
-1.172		-0.124		-0.117	0.873
0.7		0.227		1.224	0.627
-0.162		0.411		0.911	0.027
0.597		-0.01		-0.404	-1.009
0.485		-1.183		0.277	0.103
-1.167		0.137		2.048	-0.325
1.146		0.716		0.841	-0.738
0.169		-0.708		1.014	-0.627
1.274		3.005		1.93	1.1
-1.068		0.714		-0.142	0.47
1.487		0.38		1.222	-1.234
-1.14		-0.305		-0.167	-0.545
-0.398		0.307		-0.321	2.537
-0.043		0.682		1.809	0.289
1.663		-0.159		2.583	-0.957
0.597		0.45		-1.263	-0.95
0.069		-0.795		-0.817	0.109
-0.159		-0.337		-0.421	-1.391
0.179		-0.572		4.713	-0.625
1.27		-2.476		-0.487	-0.958
-0.582		-0.739		-0.522	-0.419
-0.079		1.422		-0.289	-0.757
-0.405		0.873		-0.818	-0.066
3.111		-0.784		-1.255	1.242
-0.789		-0.466		0.1	0.844
1.007		-0.342		-0.314	-0.927
-0.496		1.953		0.596	-0.812
0.184		-0.22		0.47	0.095
1.05		3.292		4.703	-0.993
0.329		2.466		-0.797	-0.762
2.327		1.777		0.014	-1.805
0.025		-0.594		0.533	-0.17
-0.504		0.317		0.247	-1.12
-0.473		1.14		0.412	-0.45
-0.706		1.156		-0.497	1.404
0.226		0.327		-1.316	-0.654
-0.447		3.114		1.557	-0.761
-0.487		-0.73		-0.714	-0.292
-0.8		0.226		1.389	-1.249
-0.233		1.241		0.276	1.712
-0.916		0.383		1.097	0.674
-0.507		-0.316		-0.554	1.547
-0.318		2.666		-0.582	0.435
-0.168		-1.35		1.03	-0.303
-1.328		0.045		-0.004	-0.74
-0.073		1.317		2.11	0.303
-0.337		-1.016		1.236	-0.203
-0.631		1.632		-0.363	-0.522
-1.086		-0.767		-1.001	-0.24
2.97		1.062		-0.7	-0.931
-0.195		-0.062		1.359	-1.198
-0.88		-0.967		1.065	-1.345
1.061		0.33		-0.57	3.249
0.777		0.89		0.138	-1.056
-0.125		-0.497		-0.255	0.121
0.631		-0.555		-0.601	-0.04
2.582		0.762		-0.323	-0.874
-0.581		0.84		-0.666	-0.039
1.49		4.794		2.211	0.717
1.573		-0.377		0.086	-0.63
-0.915		1.172		0.808	-0.133
-0.726		-0.763		1.204	-0.596
0.815		-1.007		1.699	-0.742
-0.179		0.795		-0.817	0.421
-1.049		1.369		0.236	-0.345
-0.736		1.123		-0.639	0.477
1.951		3.876		-0.334	2.443
-0.284		-1.006		-1.312	-0.321
-0.046		-1.602		0.012	0.031
-0.347		0.015		0.118	0.439
0.67		5.664		-0.216	-0.485
-0.044		-0.813		-0.127	-0.036
-0.667		-0.558		1.077	-0.976
-0.91		-0.193		-0.259	-0.977
-1.105		0.908		0.599	-1.235
-0.047		2.432		1.093	-0.583
-0.073		1.773		4.205	-0.918
-0.149		0.772		-0.416	0.3
-0.52		-0.065		-0.349	2.516
1.054		-0.32		-0.93	0.053
-0.342		0.766		0.103	-0.218
-0.559		-1.133		-0.426	-1.273
-0.038		1.981		-0.653	-0.496
-0.233		0.233		-0.69	0.22
-0.725		0.21		0.02	0.489
1.598		0.973		1.999	1.965
-0.261		2.151		0.392	-0.892
2.331		-0.934		0.263	-0.116
1.465		0.371		0.541	1.591
0.039		0.204		-1.138	0.255
1.251		-0.621		0.08	-0.848
-0.507		0.221		-0.017	-0.919
0.846		-0.345		0.493	4.056
-0.004		-0.285		1.293	-0.815
-0.868		0.339		-0.729	-0.653
-0.616		0.979		0.269	-0.51
0.137		4.465		0.048	1.047
-0.37		-0.688		0.686	-0.33
-0.619		1.471		0.836	1.262
-0.491		0.193		-0.252	1.473
-1.484		4.849		-0.438	1.969
-0.771		-1.611		-0.806	-1.153
0.581		-0.731		0.296	0.146
1.101		-0.359		0.173	-1.226
0.283		1.987		-0.829	3.481
-0.508		-0.116		0.031	-0.052
1.32		-1.297		-0.685	1.466
0.493		2.447		1.066	-0.67
-0.083		-0.019		-0.488	-1.189
0.705		-0.082		0.315	0.531
1.602		0.271		0.129	0.817
-0.512		-0.918		0.763	0.433
0.164		3.418		0.27	-1.092
0.577		-0.024		-0.207	-1.02
0.601		-1.067		0.043	0.963
0.927		1.871		0.066	-0.657
-0.963		-0.466		0.966	-0.168
-0.708		0.129		-0.199	-0.698
3.037		3.024		0.01	2.075
0.224		1.676		4.424	-0.735
0.681		0.038		-0.174	-0.817
0.063		0.728		-0.795	1.403
-0.55		-1.249		0.569	1.362
-0.088		-0.715		-1.274	0.269
1.332		-0.034		0.697	2.163
-0.944		-0.854		0.32	-1.443
1.126		-0.917		-0.34	-0.601
0.347		0.566		0.989	3.418
-0.2		-0.382		-0.318	2.234
0.09		-0.693		-0.129	2.069
0.223		0.377		1.694	-0.629
-0.44		0.551		-0.569	0.818
2.764		0.136		1.5	-0.135
1.589		2.829		0.534	0.766
0.326		-0.736		0.202	-0.707
-1.331		0.753		-0.863	-0.61
-0.103		-0.718		-0.814	0.699
0.249		-0.816		-0.164	-0.993
-0.595		-1.822		0.555	1.057
0.22		0.086		-0.553	0.077
-0.33		1.581		-0.595	-0.055
0.985		-0.504		-1.224	-0.511
-0.346		-0.475		-0.11	-0.555
2.214		3.895		1.829	-0.737
0.656		-0.204		-0.741	2.66
1.268		-0.325		0.094	0.143
-0.43		-1.372		1.263	0.969
-1.782		-0.619		-0.407	0.07
0.21		1.358		0.21	-0.703
0.514		1.911		-0.548	0.132
0.007		-0.384		0.29	-0.483
0.352		0.448		-0.525	2.333
-0.004		-0.367		0.075	-0.264
1.616		-0.097		1.801	1.592
0.297		-0.335		-0.809	1.614
-1.199		0.102		-0.41	-0.489
-0.452		0.259		2.225	-0.623
4.427		-0.909		1.887	-1.059
0.29		0.075		2.02	-0.535
-0.273		-0.738		2.015	-0.45
0.355		1.604		-0.394	-0.289
0.662		1.007		-0.214	0.55
-0.312		-0.119		-0.2	-0.208
1.383		-1.492		-1.001	0.294
0.143		0.454		0.192	-0.093
1.102		3.9		-0.282	-0.365
-0.483		0.694		0.361	-0.513
0.521		-0.561		-0.617	0.208
-0.213		0.453		-0.399	-0.033
-0.978		2.689		1.812	0.088
1.863		-0.446		-1.705	-1.175
-0.615		0.406		3.474	-1.48
-0.694		4.85		-1.162	-1.054
-0.284		-0.805		-0.154	2.379
-0.492		-0.297		0.572	-0.395
-0.559		2.479		-0.202	0.526
0.932		1.42		-0.015	-0.265
1.455		0.243		-0.637	0.352
0.922		14.565		0.089	0.974
-0.307		-1.267		0.795	-0.366
0.231		1.894		-1.081	-0.299
0.419		1.092		0.254	0.972
-0.704		-0.768		1.44	-0.892
2.439		0.653		-0.489	0.602
1.475		0.213		-0.869	0.814
-1.122		13.27		1.036	1.463
0.055		-0.662		-0.352	-0.883
0.774		-1.011		-0.731	0.396
-0.409		1.649		-0.794	1.624
0.141		-0.331		-0.833	-0.631
-0.66		1.79		1.474	-0.886
1.574		-0.868		3.57	-1.164
-0.255		0.086		0.14	-0.529
0.624		0.021		0.365	-1.669
0.592		1.333		-0.598	-0.075
-0.272		2.795		-0.827	0.09
-0.601		1.794		-0.078	0.458
1.058		0.198		-0.938	0.852
-1.17		3.732		2.323	1.86
0.306		0.068		-0.503	6.4
-0.24		-0.376		11.05	1.676
-0.419		2.214		-1.141	-0.798
-1.576		0.355		2.04	-0.723
-0.887		1.781		-1.132	-1.02
-0.505		-0.654		0.057	1.385
-0.343		-0.737		-0.004	-0.2
-0.417		0.554		1.291	0.406
3.464		-0.762		-0.168	-0.2
-0.482		-0.817		-1.138	0.225
-0.747		0.973		1.633	-0.903
-0.902		0.805		-1.233	0.217
0.175		1.076		-0.244	3.652
-1.803		-0.41		0.042	0.481
-0.222		-0.48		-0.226	-1.022
-0.184		0.972		0.572	-1.075
-0.588		-0.157		-0.55	-0.811
1.051		-0.22		-0.116	1.831
0.925		0.171		0.926	4.442
1.671		1.909		-0.412	-0.792
3.999		2.387		2.164	0.714
1.144		0.32		-0.329	-0.665
-0.659		0.409		0.566	0.371
1.289		0.524		-0.534	-0.35
1.294		-0.242		-0.155	-0.661
2.464		0.968		-0.049	-0.48
1.9		-0.788		-0.5	-0.865
0.796		-0.518		4.079	-1.325
-1.352		-2.494		0.366	-0.334
-0.394		-0.42		-0.4	0.743
0.67		1.831		0.105	-0.809
0.708		-0.427		-0.394	-1.083
0.653		-0.299		-0.1	-0.749
-0.664		-0.696		0.529	-0.767
0.523		0.148		-0.145	-0.251
-0.235		-1.348		0.59	-0.544
1.456		-0.556		-0.084	0.664
1.314		2.052		9.979	-0.46
0.977		-0.423		1.474	-0.638
-0.695		0.277		1.194	0.562
2.371		-1.285		0.185	-0.037
-0.207		-0.196		-0.441	-0.832
0.209		0.127		-0.136	-0.456
-1.026		-1.171		3.499	2.268
1.151		2.462		1.166	-0.435
0.023		1.941		1.097	0.799
-0.671		1.428		3.557	-1.318
0.734		-1.239		-0.555	3.122
-0.756		-0.332		1.773	-0.162
1.404		0.307		1.74	-1.168
-0.408		1.021		-1.116	-1.33
0.18		2.935		0.985	0.292
-1.694		-1.247		1.24	-1.439
1.699		0.141		-0.716	-0.174
2.097		-0.799		0.426	-0.631
-0.799		0.226		0.485	0.174
1.886		0.266		3.178	-0.586
-0.735		1.25		1.162	-0.413
-0.18		0.402		-0.571	-1.039
-0.727		-0.263		4.017	-1.334
-1.64		-0.636		0.891	-0.559
-0.297		0.828		0.758	-0.293
1.752		-0.57		-0.584	-0.43
-0.131		0.652		-0.354	0.519
0.224		0.395		0.356	-0.766
-0.69		-0.461		-1.008	-0.433
1.076		-0.313		-1.318	0.669
-0.992		3.028		-1.133	0.89
-0.295		1.846		-0.362	-0.54
-0.19		-1.25		-1.022	-0.877
-1.004		-1.21		-0.839	-1.027
-0.944		-0.451		-0.039	-1.152
0.296		-0.447		-0.574	-1.025
1.569		0.175		-1.022	-1.154
1.41		0.265		-0.45	2.577
0.803		4.44		0.538	-0.263
-0.833		3.062		-0.875	3.058
-0.439		-1.786		1.671	0.492
-0.826		-0.505		0.222	-0.863
0.66		-0.205		-0.736	1.196
-0.4		-0.67		-0.557	1.287
0.663		0.323		-0.666	-0.421
-1.336		-0.526		-0.965	0.452
0.335		0.006		-0.804	1.846
1.174		-0.857		0.628	8.416
-0.27		0.566		1.558	-0.878
-0.188		0.702		-0.518	0.941
-0.449		0.424		0.217	-1.068
1.157		-1.122		0.132	0.458
-0.37		-0.316		0.664	-1.013
0.853		5.552		0.59	-1.375
1.116		-1.013		0.758	-1.04
-0.408		0.776		0.682	-1.002
-1.033		-0.655		1.108	-0.574
-1.378		-0.999		0.423	-0.556
1.545		-0.153		-0.165	-0.857
-0.365		-1.122		-0.114	0.221
-0.206		0.723		-0.237	0.437
1.58		-0.072		1.005	3.184
-0.765		-1.282		-0.877	4.044
0.449		-0.462		-0.463	1.865
-0.538		-2.803		-0.239	0.359
0.184		0.528		0.064	0.045
-0.482		0.18		1.955	-0.054
0.098		-0.541		2.504	1.121
-0.879		-0.169		-0.208	-0.9
-1.333		-2.095		-0.445	1.4
-0.251		-0.32		0.724	-0.515
-0.096		-0.178		-0.856	0.528
0.143		-1.224		-0.426	0.761
-0.341		-1.358		0.365	0.262
1.429		0.961		0.07	-0.286
-0.321		-0.003		1.655	-0.472
1.351		-0.471		3.96	-0.479
-0.069		-0.627		0.003	0.219
-0.412		0.399		-0.881	-0.925
-0.48		0.68		-0.708	-1.802
1.147		1.734		-0.234	-1.268
-0.606		-0.809		-0.233	-0.551
-0.196		0.394		0.379	0.461
0.853		-0.585		-0.908	-0.123
2.031		0.257		0.596	0.549
2.559		-0.48		2.785	-0.239
-0.212		4.554		-0.244	-0.61
-1.002		-0.538		0.678	0.463
1.254		-2.34		1.067	-0.106
-0.403		-0.546		-0.152	0.761
-0.666		-1.26		2.45	-1.154
-1.314		0.64		-0.592	-1.293
1.272		1.01		-0.744	-1.299
-1.42		-1.263		2.372	-0.197
-1.066		1.594		0.969	-1.172
-1.568		-0.799		2.077	-0.837
-1.117		0.447		-0.602	-1.227
-0.523		-0.515		1.641	3.735
-1.254		0.171		0.957	0.035
-0.14		-1.26		-1.161	-1.074
0.982		-0.05		0.609	0.796
1.792		-0.361		-1.353	-1.492
-0.251		4.489		2.329	-0.384
-0.681		-1.297		-0.031	-0.446
-0.641		-1.246		-0.573	0.308
-0.487		0.428		-0.366	0.617
-0.473		1.409		-0.046	0.189
-0.445		-0.007		0.425	0.152
2.097		0.707		-0.438	-0.766
-0.463		1.18		-0.804	0.856
-1.372		0.136		-0.913	0.824
-0.673		0.346		0.469	-0.79
0.348		0.449		1.584	-0.155
-0.65		-0.472		-0.611	0.274
0.557		-0.897		-0.978	0.012
3.13		0.256		0.492	-0.78
0.104		0.948		1.555	-0.893
1.708		-1.01		1.741	-0.484
0.716		-1.438		-0.78	-0.114
1.617		-0.26		2.715	0.2
-0.413		-0.081		-0.531	-0.99
-0.434		1.197		2.082	0.233
0.736		-0.512		-0.371	-0.226
-1.159		2.087		-0.745	-0.335
1.6		-0.183		-0.234	-0.301
0.275		1.19		0.089	-1.598
-0.579		1.606		-0.35	-1.073
0.45		-0.215		-0.667	-0.556
-0.312		0.019		0.467	-0.593
-1.176		1.171		-0.347	-0.711
0.738		-0.437		0.853	-0.732
-0.497		1.43		-1.347	0.187
-0.598		-0.785		0.42	-0.585
-0.538		-0.173		-0.174	-0.718
-0.716		3.351		0.761	0.852
0.173		-0.798		0.157	-0.974
-1.094		0.066		2.491	-0.657
-0.269		-0.084		0.101	-1.36
-0.016		-0.539		-0.65	-0.255
-1.192		0.39		-0.158	-0.746
-0.916		-0.163		2.124	-0.199
-0.851		-0.65		0.499	-1.142
-0.233		-0.654		-0.479	1.922
-0.963		1.069		0.485	-0.929
1.715		-0.615		0.381	-0.298
0.736		0.284		-0.401	2.654
0.172		-0.755		1.006	-0.193
-0.647		2.353		-0.786	-0.065
-0.224		-0.562		-0.041	0.818
1.104		-2.287		-0.95	-0.17
1.69		0.499		1.601	-0.879
-0.363		-0.124		-0.393	0.223
-0.596		1.441		8.901	2.392
-0.615		-1.983		-0.232	-0.022
0.21		0.748		0.442	-1.069
-1.01		0.036		-0.296	0.189
0.401		1.101		-1.296	-0.158
0.777		0.431		1.266	1.165
-1.734		3.898		-0.625	0.838
-0.162		-1.997		-0.814	-0.586
-0.241		0.228		-0.087	-1.045
-0.79		1.647		1.704	-0.28
-0.328		-0.11		-0.565	-0.611
0.459		-0.901		1.117	-0.622
-1.395		-0.733		1.309	0.186
0.974		1.504		-0.034	-0.161
-0.928		-0.705		0.217	-0.658
-0.469		-1.62		0.15	-0.692
-0.069		2.091		-1.251	9.545
-0.416		-2.871		3.79	0.056
-0.966		-0.049		-1.048	1.311
0.324		-0.795		-0.457	0.778
0.326		-1.285		-0.305	0.21
2.833		0.178		1.146	0.491
-0.171		2.451		-0.088	-0.906
0.309		6.671		0.488	-0.717
-0.29		1.001		-1.311	0.496
-0.426		3.694		-1.093	1.024
2.304		-0.004		-0.189	-0.292
-0.032		-1.147		0.582	-0.397
2.7		-0.078		2.229	-1.152
-0.055		0.274		0.708	-1.204
-0.596		-0.34		2.413	-0.021
-0.434		2.245		0.771	-1.028
1.13		-0.33		0.73	-0.495
-0.252		0.045		0.235	-0.762
5.458		-0.495		-1.33	0.442
4.824		-0.898		-0.932	0.629
-0.101		1.89		-0.216	1.717
2		1.964		2.65	0.773
-0.509		1.218		0.055	-0.495
1.057		0.515		0.373	1.387
2.693		1.284		0.407	-0.6
-0.152		-1.467		-0.027	-1.008
-0.543		-1.25		-0.955	-0.924
-0.251		-0.925		0.354	0.006
-0.523		-0.359		2.015	-0.843
-1.047		-0.135		1.21	1.143
-0.591		-0.65		-0.432	-0.282
0.605		-1.12		0.405	-0.42
0.728		1.076		0.841	-0.689
-0.321		1.067		-0.396	1.367
-0.31		-0.871		-0.563	-0.05
-0.158		-0.48		0.356	0.064
-0.89		-2.546		-0.204	-0.259
-1.253		1.116		1.348	-1.23
2.23		-0.092		-0.474	0.471
-1.494		-0.184		-0.717	-0.728
-0.199		0.997		-0.112	-0.153
-0.657		0.521		4.337	-0.81
-0.177		-0.568		-1.145	-0.685
-0.145		0.899		-0.343	-0.308
0.504		-1.16		0.273	-0.698
1.062		-0.408		0.14	-1.128
1.266		0.364		0.183	-0.782
0.339		0.375		-0.896	-0.147
-1.354		0.127		0.385	0.175
-0.595		0.356		0.722	-0.079
-0.829		1.018		1.023	0.019
0.08		-0.552		0.876	0.853
2.579		0.143		-0.104	0.82
-0.131		-0.501		-0.88	-1.411
1.912		-0.022		-1.147	-0.015
-0.395		-0.516		0.235	1.082
-0.258		0.974		6.057	-0.042
-0.877		-0.22		-0.947	-0.202
-0.531		1.408		0.034	-0.639
-0.523		-1.186		0.615	0.35
1.072		0.433		-0.658	-0.555
-0.937		0.628		-1.201	-0.271
2.256		0.372		-0.865	-1.261
-0.079		-0.97		-0.681	-0.441
-0.519		0.22		-0.676	-0.606
-0.588		-1.196		-0.689	-0.226
-1.337		-0.56		-0.706	-0.024
0.685		-0.593		0.375	0.846
-1.512		-0.18		-0.079	0.36
-1.572		0.22		-1.554	-1.069
2.498		3.238		-0.166	0.182
0.814		-0.084		1.087	-1.107
0.32		0.256		-1.241	-0.277
-0.162		-0.165		-0.03	0.389
-0.767		-3.193		-1.09	-0.752
-1.249		1.335		0.4	-1.012
2.167		2.143		-0.699	2.365
1.758		2.082		-0.965	0.906
-0.992		5.829		3.885	3.852
-0.991		-1.589		-0.277	-0.336
0.812		0.641		-0.397	-0.763
1.961		-0.241		-0.34	-1.949
0.829		0.155		1.033	-0.891
0.958		-0.842		-1.305	-1.125
-0.262		-1.296		0.282	1.848
-0.201		2.253		0.098	-0.884
-0.841		-0.713		-0.479	0.62
-1.412		-1.196		-0.728	-0.658
-0.311		-0.585		-0.006	-1.161
1.846		0.348		0.026	-0.116
-0.141		-0.242		-0.755	0.846
-0.055		-0.727		-0.682	-0.017
-0.035		3.503		-0.098	-0.811
-0.186		0.98		0.603	0.585
-0.547		-1.327		-0.344	-0.821
-0.61		-0.167		-0.494	-1.044
-0.528		2.889		0.293	3.347
-0.572		0.698		6.5	-0.454
-1.023		-0.471		2.817	1.374
0.152		-2.408		-0.105	0.056
-0.758		2.128		2.729	-0.027
1.699		-1.16		-0.045	1.017
-0.54		-0.596		-0.063	-0.571
-1.124		-0.984		-0.339	0.051
-0.265		2.564		-0.776	-0.788
-0.104		-0.523		-0.229	0.711
0.218		-0.251		0.604	0.153
-0.512		-0.354		-1.539	0.928
1.827		1.019		-0.957	3.695
1.416		-0.327		-0.453	-0.848
0.492		-1.828		-0.945	-0.558
1.16		-0.529		3.792	-0.801
-0.184		-1.187		2.264	-0.686
-0.966		-0.847		-0.727	-0.014
-1.156		-0.947		0.47	-1.156
3.205		-1.368		-0.492	6.203
1.205		-0.583		1.638	-1.256
-0.572		0.32		0.084	-0.029
-0.547		0.022		-0.722	-0.034
-0.694		-0.516		-0.351	0.455
-0.676		-0.472		-0.229	-0.757
0.854		7.305		0.085	-1.238
-1.109		0.419		2.703	-1.236
0.794		0.396		0.132	-0.74
-0.404		0.648		-0.583	1.953
-0.767		0.411		2.166	-0.303
-0.948		1.138		-0.343	-0.361
1.512		-0.043		1.103	0.688
0.804		-1.102		-0.853	1.475
-0.828		-0.208		0.272	-0.248
-0.884		-0.558		-0.627	-1.068
0.617		-0.73		-0.163	-0.039
-0.026		-0.517		-0.171	-1.113
-0.477		0.78		-0.095	1.087
-1.259		0.816		-0.89	0.453
-1.044		-2.577		0.727	0.002
-1.623		-0.098		-1.096	-0.888
-0.596		-0.851		-0.572	0.838
0.429		1.659		-0.388	0.183
-1.077		0.137		-1.083	0.218
-1.09		-0.266		-0.814	-1.681
-0.575		0.697		-0.748	1.384
-0.236		2.179		-0.144	0.477
-0.881		-0.921		-0.088	-0.26
-0.331		-0.062		-1.291	-0.771
0.058		0.486		-1.061	-1.279
-0.52		-0.181		0.951	-1.074
-0.391		-1.053		1.832	-0.606
-0.233		1.203		6.15	0.731
-0.925		2.005		-0.533	0.296
-0.306		-0.388		0.846	5.904
4.103		-0.161		-1.28	0.247
-0.467		0.641		0.223	-0.678
0.891		-1.263		-0.994	-0.35
1.655		0.563		-0.472	0.637
0.241		1.375		-0.692	1.415
0.529		-0.644		0.331	0.362
0.213		0.794		0.601	0.318
-1.346		-0.453		-0.271	1.02
0.61		-6.063		1.277	-1.056
0.385		-0.756		0.469	-0.519
7.282		4.443		0.546	-0.932
-0.001		7.872		0.989	0.285
1.269		0.385		-0.255	-0.765
-0.397		0.522		-1.379	0.248
1.418		1.904		-0.112	-1.517
-0.083		-1.223		-1.053	0.065
0.139		-1.043		0.382	0.318
0.756		1.209		-0.202	-0.17
-0.976		-0.602		3.807	-0.127
-0.905		0.466		1.484	-0.749
1.611		-0.411		0.337	-1.48
-0.152		-0.005		1.783	0.164
-0.05		-0.773		-0.405	-0.091
0.11		-1.175		-0.017	3.049
-0.115		-0.58		0.305	1.825
-0.855		-0.65		0.424	-1.438
-0.88		0.658		-0.913	0.318
0.935		-0.605		1.949	-0.387
-0.559		0.449		2.264	-0.333
0.157		-0.808		0.228	-0.492
0.144		-0.224		3.077	-1.716
-1.013		-1.601		-0.487	0.485
-0.861		-1.653		1.161	-1.14
-0.159		0.098		0.06	-0.095
0.115		0.746		-0.42	-0.864
-0.833		-0.32		1.269	0.408
-0.353		-0.396		-0.468	-0.295
0.056		-0.018		-1.011	1.695
-1.533		-0.205		-0.375	5.173
1.376		-1.372		-0.801	0.644
2.09		0.235		-0.61	-0.944
-0.801		0.324		1.528	0.975
0.138		-0.558		5.055	-0.375
0.856		2.217		-0.63	-0.29
-0.38		0.805		-0.562	-0.411
0.75		-1.43		-1.264	0.804
-0.257		0.059		-0.388	0.673
0.061		0.03		-0.979	-0.175
-0.671		0.969		-0.132	-1.324
-0.091		0.642		-1.09	-0.475
-0.574		-0.823		3.193	0.377
-0.666		-1.388		0.912	-0.524
-0.751		1.118		3.418	-1.229
-0.658		1.792		0.172	-0.371
-1.245		-0.837		0.431	-0.418
3.374		-0.272		0.022	-1.061
-0.31		1.271		4.017	-0.409
-1.312		0.468		-0.434	-1.339
1.189		2.005		1.14	-0.921
-0.054		0.563		-0.315	-1.516
-0.355		-1.127		0.064	0.782
0.128		-0.209		1.737	-0.428
-0.033		1.503		-0.051	0.469
0.052		0.528		-0.636	1.251
-0.605		0.251		-0.585	-0.317
-1.326		1.812		-0.044	1.394
-0.215		0.551		0.516	0.345
-1.34		-0.931		0.672	-0.138
0.606		1.692		1.729	0.209
-0.59		-1.018		-0.752	-0.328
-0.686		1.453		1.934	0.105
0.478		-0.051		0.386	-0.433
-0.559		-0.111		-0.74	-1.181
0.336		0.538		-0.397	-1.031
-0.787		-0.145		1.66	-0.531
-1.098		-0.139		-0.345	0.517
0.007		-0.415		0.175	-0.412
-1.131		0.878		-0.946	0.047
-0.806		0.567		0.537	-0.143
-0.81		1.591		-0.168	1.947
-0.428		0.501		3.457	0.693
-0.399		-0.11		1.564	0.419
1.418		-1.425		1.725	-0.992
0.906		-0.631		-0.488	1.26
-1.916		1.619		-0.092	3.021
1.106		1.08		0.094	0.946
-0.219		0.706		-0.085	-0.241
0.459		0.923		-1.102	2.448
-0.412		-0.114		2.246	5.133
-1.096		-0.443		11.194	-0.146
-0.872		0.907		3.088	1.608
-0.933		1.232		-0.056	-1.148
-0.616		-0.48		0.679	-0.577
0.094		3.739		0.097	0.453
-1.547		-0.167		-0.348	-1.4
0.844		-0.21		1.125	-1.343
-0.667		-1.477		1.81	-0.683
-0.563		-0.58		0.722	0.111
0.495		-2.62		0.141	0.005
-0.321		1.082		-0.856	-0.178
2.298		-1.195		2.826	-1.15
-0.262		0.308		-0.106	-1.602
-1.084		0.069		1.031	1.917
-0.238		0.176		-1.374	-0.027
-0.345		-0.367		-0.76	0.197
0.671		-0.907		0.605	-0.825
-0.799		0.659		1.865	1.499
0.548		0.751		0.605	-0.423
-0.328		-1.262		-0.255	-0.958
0.248		-1.4		-0.036	1.131
0.483		-0.443		0.185	-0.399
1.379		0.447		-0.761	-0.317
-0.443		-0.563		0.222	-0.726
-1.152		0.304		0.375	0.594
-0.508		0.935		-0.116	0.598
-0.406		2.215		0.051	0.651
0.151		0.73		3.06	7.014
0.624		0.557		-0.063	1.904
-0.579		-1.153		-0.032	0.599
-0.544		1.142		2.202	1.272
0.984		0.564		1.686	-1.308
-0.521		-0.463		0.041	2.662
-0.847		-1.265		-0.896	-0.629
0.225		-0.923		0.105	0.972
1.042		1.048		-0.505	0.285
-1.208		2.816		0.468	0.505
0.014		-0.362		-1.146	-0.697
-0.429		0.158		-0.817	0.063
0.563		0.895		-0.501	0.251
-0.844		-0.469		-0.955	-0.301
-0.21		0.886		0.485	0.679
0.882		0.303		-0.284	-0.505
-0.468		1.024		0.643	2.308
0.945		-0.35		-0.541	2.808
0.806		0.484		0.01	-0.816
-1.137		1.518		1.268	1.008
-0.631		0.251		-0.002	-0.192
-0.433		1.18		-0.886	-0.713
1.118		-1.509		-0.809	-0.876
-0.106		-0.146		-1.052	0.171
-0.331		1.347		0.114	-0.752
1.346		-2.441		-0.999	1.025
-0.367		0.549		2.815	0.114
-0.604		0.103		0.346	-0.912
0.608		-0.281		1.845	-0.363
-0.431		1.976		0.421	0.126
-0.488		-0.831		0.773	1.171
0.577		-0.766		-0.492	1.54
-0.293		-0.507		-0.231	-0.95
-0.349		-0.508		1.805	-0.165
0.437		0.555		0.984	1.063
-0.709		0.285		-0.143	-0.783
1.442		1.991		0.182	0.907
-0.515		0.77		-1.152	-0.173
0.976		-0.135		-1.031	-0.024
-0.377		1.078		0.143	0.287
-0.091		0.537		1.523	0.207
0.7		-0.956		-1.004	-1.775
-1.01		-0.262		2.396	-0.905
0.089		-0.612		1.521	-0.444
-0.932		1.962		-0.335	-1.433
1.546		2.676		-0.012	0.228
-0.13		-0.294		1.503	-0.633
-0.732		-0.234		5.374	-1.667
-0.42		-0.732		0.527	1.913
0.435		-1.677		1.069	0.526
-0.389		0.194		-0.274	-0.339
-1.072		0.11		-0.412	-0.419
-0.672		0.696		0.298	2.486
0.694		4.583		0.442	1.908
-0.663		-1.183		0.626	-1.203
0.094		-0.607		0.947	1.21
-0.13		-0.669		0.192	0.121
-1.297		1.328		-0.411	0.341
0.7		-0.148		0.794	-0.13
-0.219		0.14		1.057	0.029
0.126		-2.178		1.3	-0.186
0.933		1.117		-0.853	-0.666
1.996		-0.18		-0.408	1.891
-0.678		0.675		-0.24	-0.777
-0.187		0.164		0.616	1.914
-0.245		0.509		2.266	0.358
-0.952		-0.759		1.531	0.898
-0.991		3.949		0.123	-1.272
0.284		-0.764		0.364	1.084
1.012		-0.986		2.27	-0.322
-1.122		0.32		-1.311	-0.285
-0.898		0.472		-0.624	3.432
0.125		-0.161		-0.587	0.625
1.392		-0.665		-0.313	1.223
-0.203		-3.057		-1.184	-0.862
-1.065		-0.674		-0.178	-0.289
0.791		3.253		-0.405	-0.613
0.373		0.996		-0.524	-1.212
-1.396		2.556		1.719	-0.125
-0.284		1.907		3.81	-0.983
1.081		1.109		0.575	0.633
-1.323		-0.618		-0.043	-0.374
-0.533		0.272		-0.918	1.374
-0.242		0.137		0.695	-0.345
2.121		-0.952		0.655	-1.179
-1.035		0.328		2.084	-1.015
0.188		0.026		-0.649	-0.989
-0.06		-0.05		0.558	-0.816
-0.302		-1.211		-1.035	-0.727
-0.062		-0.473		-0.166	-0.649
0.062		-0.28		1.998	1.955
-0.836		0.494		-0.519	-0.79
0.207		-0.844		-0.957	-0.967
-0.301		-0.347		4.134	-0.574
0.582		0.098		-1.266	0.04
0.06		-2.511		2.655	0.266
2.714		-0.232		-1.232	0.168
-0.503		0.128		0.247	-0.052
0.349		-0.32		0.389	0.493
0.896		-1.594		-0.222	-0.305
-1.239		-0.498		1.021	-0.383
-0.06		0.734		-1.337	2.41
-0.429		2.042		1.292	-0.425
1.132		-0.047		-0.627	0.933
-0.208		-0.044		-0.644	1.272
1.133		-0.082		3.448	-0.04
-1.095		-0.002		-0.545	-0.782
0.032		1.278		0.773	0.005
-0.095		-0.684		-0.585	-0.886
-0.654		-0.268		-0.08	-0.286
0.309		8.278		-0.557	-0.85
0.033		-0.12		-0.071	-1.505
2.072		-0.469		-0.011	-0.749
0.418		-0.633		0.262	-1.079
-0.546		-0.687		8.414	-1.734
-0.903		-0.102		-0.245	-1.219
-0.049		2.697		1.29	-1.226
0.999		-0.082		-0.388	1.697
-1.438		0.968		-0.579	0.035
-1.805		-0.326		0.692	-0.778
-0.591		7.325		1.19	-1.288
1.303		-1.602		0.383	0.178
-0.999		2.918		0.167	-1.215
-0.192		0.942		0.648	1.778
-0.62		1.701		0.973	-0.807
-0.927		-0.61		0.613	0.23
1.16		-0.112		0.177	0.827
-1.125		-0.155		-0.576	-1.646
-0.345		2.457		2.618	0.086
-0.563		-0.895		-0.458	0.069
-0.45		1.765		3.621	-0.414
0.325		-1.477		-0.878	-0.769
-0.984		-0.977		-0.591	-0.418
0.615		-0.634		-0.856	-0.231
5.261		0.739		0.05	1.32
0.368		-0.524		-0.91	0.359
-0.558		2.054		0.342	-0.394
0.326		-1.042		-0.909	-0.391
0.144		-0.386		1.319	-0.323
0.236		-1.074		-0.346	0.027
0.435		-0.467		-0.874	-0.859
-0.244		-0.186		-0.194	0.19
-0.286		1.482		0.45	2.14
-1.227		2.713		-0.45	-1.266
-0.865		0.516		-0.516	-1.554
1.493		-0.884		-0.369	-1.265
-0.493		2.079		-1.118	-0.406
-0.815		-0.114		1.443	-1.092
-0.219		-0.5		-0.724	-0.586
0.687		0.243		0.935	2.53
-0.804		0.804		-0.371	-0.038
-0.573		0.949		-0.58	-0.24
0.163		-0.722		-1.069	-1
-0.161		0.231		-0.311	0.203
-0.794		-1.003		-0.612	-0.778
-0.335		-1.521		0.31	-1.061
0.489		0.786		-0.002	-0.781
0.488		-0.107		-0.768	-1.198
-0.868		0.63		-0.76	0.671
1.008		1.343		0.527	0.602
0.741		2.306		0.341	-1.346
-0.393		-0.751		1.608	0.658
-0.088		-1.588		0.933	-0.191
-0.294		-1.208		-1.114	-0.436
-0.157		-0.536		-0.718	-1.271
0.028		-0.92		-0.406	2.696
1.08		0.039		2.202	-1.163
0.302		-0.691		0.17	-1.005
0.366		-1.033		0.448	-0.391
0.343		0.385		-0.128	0.452
-1.025		-0.943		-0.428	1.024
1.257		-0.288		-1.475	0.866
0.929		0.181		0.4	-0.836
-0.438		1.241		0.374	-1.355
0.432		0.168		0.465	11.778
-0.989		-0.228		0.598	0.193
-0.018		-0.008		-0.449	0.945
-0.591		2.711		-0.485	-0.861
0.254		-0.303		1.574	0.591
3.029		-0.605		-0.272	-0.753
-0.804		-0.756		-0.027	2.348
0.283		0.018		1.237	-0.241
-0.159		0.318		1.971	-0.395
-1.701		1.435		-0.06	0.644
-0.248		0.147		-0.436	0.948
0.722		0.788		-1.294	-0.354
1.984		-1.877		-0.269	0.25
-0.589		1.284		0.98	-0.867
1.409		-0.532		-0.513	-1.459
-0.58		2.737		-0.098	0.303
-0.489		0.898		1.352	-1.335
0.641		-0.657		-0.282	1.723
-0.426		0.841		-0.268	-1.032
2.276		1.594		0.688	-0.56
-1.058		-0.185		1.39	-0.179
1.631		-0.571		-0.255	-0.522
-0.319		1.092		-1.001	0.513
-0.769		-0.078		-0.367	0.159
-0.442		0.982		2.181	-1.394
0.731		-0.41		0.857	-0.661
0.432		1.57		0.46	-1.521
-0.494		-0.837		1.569	-1.085
-0.01		0.672		0.216	-1.008
0.177		0.415		-1.236	-1.349
-0.26		5.8		-0.071	0.258
0.332		-0.685		0.996	0.801
-1.587		-0.397		0.617	1.467
0.691		0.604		0.755	-1.011
-0.669		0.525		0.491	0.104
1.075		0.129		-1.561	-0.626
1.984		2.858		1.742	-0.053
0.503		2.724		-0.408	-0.186
0.746		-0.92		-0.516	0.084
1.021		-0.54		1.253	0.639
-0.387		-0.823		2.929	1.547
0.023		1.664		0.376	0.527
-0.266		6.616		1.036	0.513
-0.785		-0.237		0.874	0.543
-0.073		-0.526		0.25	0.944
-0.27		-0.083		1.906	0.329
4.189		-0.622		-0.479	0.009
-0.421		-0.77		0.051	-0.339
-0.827		0.255		-0.475	-0.852
-0.287		-0.711		-0.497	-0.911
-0.114		-0.724		-0.761	-1.1
0.407		-0.253		2.584	-0.944
0.633		-1.202		0.788	0.147
-0.386		-0.368		-1.139	-0.333
-0.374		0.741		-0.82	0.448
0.357		-0.491		-1.71	-0.904
-0.048		-0.82		-0.052	-1.312
-0.507		-1.288		-0.406	-0.579
0.193		0.997		-0.603	0.748
0.863		0.03		2.542	1.17
-0.407		1.143		2.578	0.273
-0.334		0.723		0.486	-1.489
-0.36		-3.114		0.223	-0.77
-0.53		-0.856		-0.365	0.663
-0.131		-0.791		-0.889	-0.717
-0.74		2.255		1.663	-1.479
-0.86		-0.017		1.057	0.768
-0.373		6.092		0.581	1.62
0.592		0.536		0.67	-0.339
-1.145		1.761		-0.319	-0.133
-0.299		0.173		-0.582	-0.449
-0.988		1.984		0.074	-0.167
-0.47		0.683		2.056	-0.28
1.317		-1.075		0.305	0.186
-0.493		-0.77		0.541	-0.727
-0.486		-0.188		-0.164	-0.634
[truncated: 7,146 more rows]
