# Supplementary material for: Cancer mutations in RAD51 and its paralogues
Source: PLoS One. 2026 May 14;21(5):e0349105. doi: 10.1371/journal.pone.0349105 (PMC13175330; doi:10.1371/journal.pone.0349105)
Supplement: S5 Table — (XLSX) [file pone.0349105.s017.xlsx]

## Sheet: Sheet1
Supplementary Table S5. Calculation of selection pressure for RAD51 and its paralogues.
Gene	RAD51				RAD51B				RAD51C				RAD51D				XRCC2				XRCC3
Value identifier	N	S	Ln	Ls	N	S	Ln	Ls	N	S	Ln	Ls	N	S	Ln	Ls	N	S	Ln	Ls	N	S	Ln	Ls
Raw values	140	18	2229	840	215	37	2701	1133	226	47	2473	920	281	43	2217	924	163	31	1828	701	105	38	2192	931
Cn/Cs	2.93106				2.43749				1.78885				2.72361				2.01636				1.17359
	Check				Check				Check				Check				Check				Check
	Ls	840			Ls	1133			Ls	920			Ls	924			Ls	701			Ls	931
	Implied nt length	1023			Implied nt length	1278			Implied nt length	1131			Implied nt length	1047			Implied nt length	843			Implied nt length	1041
	Implied aa length	341			Implied aa length	426			Implied aa length	377			Implied aa length	349			Implied aa length	281			Implied aa length	347
	NP with matching aa length	NP_002866			NP with matching aa length	NP_598194			NP with matching aa length	NP_478123			NP with matching aa length	NP_002869			NP with matching aa length	NP_005422			NP with matching aa length	NP_005423
	COSMIC gene with matching aa length	https://cancer.sanger.ac.uk/cosmic/gene/analysis?ln=RAD51_ENST00000267868			COSMIC gene with matching aa length	https://cancer.sanger.ac.uk/cosmic/gene/analysis?ln=RAD51B_ENST00000471583			COSMIC gene with matching aa length	https://cancer.sanger.ac.uk/cosmic/gene/analysis?ln=RAD51C			COSMIC gene with matching aa length	https://cancer.sanger.ac.uk/cosmic/gene/analysis?ln=RAD51D_ENST00000345365			COSMIC gene with matching aa length	https://cancer.sanger.ac.uk/cosmic/gene/analysis?ln=XRCC2			COSMIC gene with matching aa length	https://cancer.sanger.ac.uk/cosmic/gene/analysis?ln=XRCC3
	COSMIC match?	Yes			COSMIC match?	Yes			COSMIC match?	Yes			COSMIC match?	Yes			COSMIC match?	Yes			COSMIC match?	Yes
	COSMIC NO ENST link	https://cancer.sanger.ac.uk/cosmic/gene/analysis?ln=RAD51			COSMIC NO ENST LINK	https://cancer.sanger.ac.uk/cosmic/gene/analysis?ln=RAD51B							COSMIC NO ENST LINK	https://cancer.sanger.ac.uk/cosmic/gene/analysis?ln=RAD51D
	COSMIC NO ENST aa length	340			COSMIC NO ENST aa length	425			COSMIC NO ENST aa length	376			COSMIC NO ENST aa length	348			COSMIC aa length	280			COSMIC aa length	346
	COSMIC NO ENST NP	NP_001157741			COSMIC NO ENST NP	NP_001308750			COSMIC NO ENST NP	NP_478123			COSMIC NO ENST NP	NP_001136043			COSMIC NP	NP_005422			COSMIC NP	NP_005423
	COSMIC NO ENST sequence	MAMQMQLEANADTSVEEESFGPQPISRLEQCGINANDVKKLEEAGFHTVEAVAYAPKKEL INIKGISEAKADKILTESRSVARLECNSVILVYCTLRLSGSSDSPASASRVVGTTGGIET GSITEMFGEFRTGKTQICHTLAVTCQLPIDRGGGEGKAMYIDTEGTFRPERLLAVAERYG LSGSDVLDNVAYARAFNTDHQTQLLYQASAMMVESRYALLIVDSATALYRTDYSGRGELS ARQMHLARFLRMLLRLADEFGVAVVITNQVVAQVDGAAMFAADPKKPIGGNIIAHASTTR LYLRKGRGETRICKIYDSPCLPEAEAMFAINADGVGDAKD*			COSMIC NO ENST sequence	MGSKKLKRVGLSQELCDRLSRHQILTCQDFLCLSPLELMKVTGLSYRGVHELLCMVSRAC APKMQTAYGIKAQRSADFSPAFLSTTLSALDEALHGGVACGSLTEITGPPGCGKTQFCIM MSILATLPTNMGGLEGAVVYIDTESAFSAERLVEIAESRFPRYFNTEEKLLLTSSKVHLY RELTCDEVLQRIESLEEEIISKGIKLVILDSVASVVRKEFDAQLQGNLKERNKFLAREAS SLKYLAEEFSIPVILTNQITTHLSGALASQADLVSPADDLSLSEGTSGSSCVIAALGNTW SHSVNTRLILQYLDSERRQILIAKSPLAPFTSFVYTIKEEGLVLQVVRTVARVSPRSECW SAADSHPSPTFLIPDVVLRKTRNPRLLPSVSMC…								MGVLRVGLCPGLTEEMIQLLRSHRIKTVVDLVSADLEEVAQKCGLSYKTWRAHSSGNLGG LQLPQVPAGRSWSGVRNALKKAGLGHGGTDGLSLNAFDERGTAVSTSRLDKLLDAGLYTG EVTEIVGGPGSGKTQVCLCMAANVAHGLQQNVLYVDSNGGLTASRLLQLLQAKTQDEEEQ AEALRRIQVVHAFDIFQMLDVLQELRGTVAQQVTGSSGTVKVVVVDSVTAVVSPLLGGQQ REGLALMMQLARELKTLARDLGMAVVVTNHITRDRDSGRLKPALGRSWSFVPSTRILLDT IEGAGASGGRRMACLAKSSRQPTGFQEMVDIGTWGTSEQSATLQGDQT*
	Notes	Assuming that the mutation data is from the non-ENST version, use a length of 340*3 and the above sequence to calculate Ln and Ls. Also use sequence from NP_001157741 or from the COSMIC page			Notes	Assuming that the mutation data is from the non-ENST version, use a length of 425*3 and the above sequence to calculate Ln and Ls. Also use sequence data from NP_001308750 or from COSMIC page.							Notes	Assuming that the mutation data is from the non-ENST version, use a length of 348*3 and the above sequence to calculate Ln and Ls. Use NP_001136043 or cosmic page for sequence data. Technically there are two ENST variants with lengths of 328, but their mutations are identical (except for the "other" category which goes unused.)							Three other ENST variants of XRCC3 have an identical length to the non-ENST version. Check to ensure the sequence used for Ls matches with the one that is being used for mutations.
																					https://cancer.sanger.ac.uk/cosmic/gene/analysis?ln=XRCC3_ENST00000352127
																					https://cancer.sanger.ac.uk/cosmic/gene/analysis?ln=XRCC3_ENST00000555055
																					https://cancer.sanger.ac.uk/cosmic/gene/analysis?ln=XRCC3_ENST00000554913
