# Supplementary material for: Cancer mutations in RAD51 and its paralogues
Source: PLoS One. 2026 May 14;21(5):e0349105. doi: 10.1371/journal.pone.0349105 (PMC13175330; doi:10.1371/journal.pone.0349105)
Supplement: S6 Table — (XLSX) [file pone.0349105.s018.xlsx]

## Sheet: RAD51 COSMIC
Supplementary Table 6. Comparisons of COSMIC mutations with those reported on ClinVar. For each gene, the table shows mutations reported on COSMIC, mutations reported on ClinVar, and pathogenic mutations that are co-reported on both sites.
GENE_NAME	ACCESSION_NUMBER	GENE_CDS_LENGTH	HGNC_ID	SAMPLE_NAME	ID_SAMPLE	ID_TUMOUR	PRIMARY_SITE	SITE_SUBTYPE_1	SITE_SUBTYPE_2	SITE_SUBTYPE_3	PRIMARY_HISTOLOGY	HISTOLOGY_SUBTYPE_1	HISTOLOGY_SUBTYPE_2	HISTOLOGY_SUBTYPE_3	GENOME_WIDE_SCREEN	GENOMIC_MUTATION_ID	LEGACY_MUTATION_ID	MUTATION_ID	MUTATION_CDS	MUTATION_AA	MUTATION_DESCRIPTION	MUTATION_ZYGOSITY	LOH	GRCH	MUTATION_GENOME_POSITION	MUTATION_STRAND	RESISTANCE_MUTATION	MUTATION_SOMATIC_STATUS	PUBMED_PMID	ID_STUDY	SAMPLE_TYPE	TUMOUR_ORIGIN	AGE	HGVSP	HGVSC	HGVSG
RAD51	ENST00000382643.7	1023	9817	TARGET-30-PASCJJ	1898499	1787183	autonomic_ganglia	NS	NS	NS	neuroblastoma	NS	NS	NS	y	COSV51110892	COSM1287519	119096220	c.585G>A	p.A195=	Substitution - coding silent	null	null	38	15:40728762-40728762	+	-	Reported in another cancer sample as somatic	23334666	null	NS	NS	null	ENSP00000372088.3:p.Ala195=	ENST00000382643.7:c.585G>A	15:g.40728762G>A
RAD51	ENST00000382643.7	1023	9817	2860306	2860306	2715594	prostate	NS	NS	NS	carcinoma	adenocarcinoma	NS	NS	n	COSV51110892	COSM1287519	119096220	c.585G>A	p.A195=	Substitution - coding silent	null	null	38	15:40728762-40728762	+	-	Confirmed somatic variant	32300177	null	surgery-fixed	NS	61	ENSP00000372088.3:p.Ala195=	ENST00000382643.7:c.585G>A	15:g.40728762G>A
RAD51	ENST00000382643.7	1023	9817	TCGA-XK-AAIW-01	2339713	2204696	prostate	NS	NS	NS	carcinoma	adenocarcinoma	NS	NS	y	COSV51110892	COSM1287519	119096220	c.585G>A	p.A195=	Substitution - coding silent	null	null	38	15:40728762-40728762	+	-	Confirmed somatic variant	null	435	NS	primary	78	ENSP00000372088.3:p.Ala195=	ENST00000382643.7:c.585G>A	15:g.40728762G>A
RAD51	ENST00000382643.7	1023	9817	TCGA-AP-A0LM-01	1783352	1687351	endometrium	NS	NS	NS	carcinoma	endometrioid_carcinoma	NS	NS	y	COSV51111539	COSM961290	119096997	c.584C>T	p.A195V	Substitution - Missense	het	null	38	15:40728761-40728761	+	-	Variant of unknown origin	null	419	fresh/frozen - NOS	primary	33	ENSP00000372088.3:p.Ala195Val	ENST00000382643.7:c.584C>T	15:g.40728761C>T
RAD51	ENST00000382643.7	1023	9817	T335135	2658230	2518389	large_intestine	NS	NS	NS	carcinoma	adenocarcinoma	NS	NS	y	COSV51114137	COSM6761901	119098224	c.628G>A	p.A210T	Substitution - Missense	null	null	38	15:40728805-40728805	+	-	Confirmed somatic variant	27149842	null	NS	NS	85.66	ENSP00000372088.3:p.Ala210Thr	ENST00000382643.7:c.628G>A	15:g.40728805G>A
RAD51	ENST00000382643.7	1023	9817	TCGA-BR-4201-01	2197878	2066156	stomach	NS	NS	NS	carcinoma	adenocarcinoma	NS	NS	y	COSV51114304	COSM4054411	119097012	c.629C>T	p.A210V	Substitution - Missense	null	null	38	15:40728806-40728806	+	-	Confirmed somatic variant	null	541	NS	NS	66	ENSP00000372088.3:p.Ala210Val	ENST00000382643.7:c.629C>T	15:g.40728806C>T
RAD51	ENST00000382643.7	1023	9817	P-0006612-T01-IM5	2722991	2581812	large_intestine	caecum	NS	NS	carcinoma	adenocarcinoma	NS	NS	n	COSV51113816	COSM6952340	119098274	c.679G>A	p.A227T	Substitution - Missense	het	null	38	15:40729536-40729536	+	-	Confirmed somatic variant	28481359	null	surgery-fixed	primary	null	ENSP00000372088.3:p.Ala227Thr	ENST00000382643.7:c.679G>A	15:g.40729536G>A
RAD51	ENST00000382643.7	1023	9817	Patient_4_progression_2	2690092	2549067	kidney	NS	NS	NS	carcinoma	clear_cell_renal_cell_carcinoma	NS	NS	y	COSV99139381	COSM7418653	119097943	c.739G>A	p.A247T	Substitution - Missense	null	null	38	15:40729596-40729596	+	-	Confirmed somatic variant	29088767	null	surgery fresh/frozen	metastasis	58.9	ENSP00000372088.3:p.Ala247Thr	ENST00000382643.7:c.739G>A	15:g.40729596G>A
RAD51	ENST00000382643.7	1023	9817	TCGA-D3-A8GE-06	2263152	2130136	skin	NS	NS	NS	malignant_melanoma	NS	NS	NS	y	COSV99139332	COSM8078186	119096835	c.770C>T	p.A257V	Substitution - Missense	null	null	38	15:40729627-40729627	+	-	Confirmed somatic variant	null	540	NS	NS	26	ENSP00000372088.3:p.Ala257Val	ENST00000382643.7:c.770C>T	15:g.40729627C>T
RAD51	ENST00000382643.7	1023	9817	P1052	2765574	2623818	breast	NS	NS	NS	carcinoma	ductal_carcinoma	NS	NS	n	COSV51113333	COSM7340993	119098311	c.787G>A	p.A263T	Substitution - Missense	null	null	38	15:40729862-40729862	+	-	Confirmed somatic variant	30283497	null	surgery-fixed	NS	33	ENSP00000372088.3:p.Ala263Thr	ENST00000382643.7:c.787G>A	15:g.40729862G>A
RAD51	ENST00000382643.7	1023	9817	Pat_06_A	2513788	2376160	NS	NS	NS	NS	malignant_melanoma	NS	NS	NS	y	COSV51111559	COSM5849092	119097818	c.814G>A	p.A272T	Substitution - Missense	null	null	38	15:40729889-40729889	+	-	Confirmed somatic variant	24265153	null	surgery-fixed	NS	57	ENSP00000372088.3:p.Ala272Thr	ENST00000382643.7:c.814G>A	15:g.40729889G>A
RAD51	ENST00000382643.7	1023	9817	TCGA-53-7813-01	1913998	1802280	lung	right_upper_lobe	NS	NS	carcinoma	adenocarcinoma	NS	NS	y	COSV51114052	COSM6142232	119097951	c.829G>A	p.A277T	Substitution - Missense	null	null	38	15:40729904-40729904	+	-	Variant of unknown origin	null	417	fresh/frozen - NOS	primary	51	ENSP00000372088.3:p.Ala277Thr	ENST00000382643.7:c.829G>A	15:g.40729904G>A
RAD51	ENST00000382643.7	1023	9817	MELA_0761	2837902	2693677	skin	mucosal	sinonasal	NS	malignant_melanoma	NS	NS	NS	y	COSV104569486	COSM9349675	119098208	c.830C>T	p.A277V	Substitution - Missense	null	null	38	15:40729905-40729905	+	-	Confirmed somatic variant	31320640	null	surgery fresh/frozen	recurrent	42	ENSP00000372088.3:p.Ala277Val	ENST00000382643.7:c.830C>T	15:g.40729905C>T
RAD51	ENST00000382643.7	1023	9817	TCGA-DF-A2KN-01	2457388	2320225	endometrium	NS	NS	NS	carcinoma	endometrioid_carcinoma	NS	NS	y	COSV99139201	COSM9045928	119097336	c.986C>T	p.A329V	Substitution - Missense	null	null	38	15:40731141-40731141	+	-	Confirmed somatic variant	null	419	NS	primary	null	ENSP00000372088.3:p.Ala329Val	ENST00000382643.7:c.986C>T	15:g.40731141C>T
RAD51	ENST00000382643.7	1023	9817	PT27	2521284	2383627	skin	NS	NS	NS	carcinoma	basal_cell_carcinoma	NS	NS	y	COSV51110906	COSM5905999	119097260	c.130G>A	p.A44T	Substitution - Missense	null	null	38	15:40701106-40701106	+	-	Confirmed somatic variant	25759019	null	surgery fresh/frozen	NS	null	ENSP00000372088.3:p.Ala44Thr	ENST00000382643.7:c.130G>A	15:g.40701106G>A
RAD51	ENST00000382643.7	1023	9817	P-0008180-T01-IM5	2724347	2583168	large_intestine	caecum	NS	NS	carcinoma	adenocarcinoma	NS	NS	n	COSV51111317	COSM6961673	119096962	c.164C>T	p.A55V	Substitution - Missense	het	null	38	15:40701140-40701140	+	-	Confirmed somatic variant	28481359	null	surgery-fixed	primary	null	ENSP00000372088.3:p.Ala55Val	ENST00000382643.7:c.164C>T	15:g.40701140C>T
RAD51	ENST00000382643.7	1023	9817	TCGA-EC-A1QX-01	2198430	2066708	endometrium	NS	NS	NS	carcinoma	endometrioid_carcinoma	NS	NS	y	COSV99139274	COSM8997000	119097797	c.205G>T	p.A69S	Substitution - Missense	null	null	38	15:40701181-40701181	+	-	Confirmed somatic variant	null	419	NS	NS	71	ENSP00000372088.3:p.Ala69Ser	ENST00000382643.7:c.205G>T	15:g.40701181G>T
RAD51	ENST00000382643.7	1023	9817	T3724	2658235	2518394	large_intestine	NS	NS	NS	carcinoma	adenocarcinoma	NS	NS	y	COSV51111804	COSM4719964	119097623	c.939C>T	p.C313=	Substitution - coding silent	null	null	38	15:40731094-40731094	+	-	Confirmed somatic variant	27149842	null	NS	NS	78.91	ENSP00000372088.3:p.Cys313=	ENST00000382643.7:c.939C>T	15:g.40731094C>T
RAD51	ENST00000382643.7	1023	9817	T3724	2296245	2161848	large_intestine	colon	transverse	NS	carcinoma	adenocarcinoma	NS	NS	y	COSV51111804	COSM4719964	119097623	c.939C>T	p.C313=	Substitution - coding silent	null	null	38	15:40731094-40731094	+	-	Confirmed somatic variant	25344691	null	NS	NS	78.91	ENSP00000372088.3:p.Cys313=	ENST00000382643.7:c.939C>T	15:g.40731094C>T
RAD51	ENST00000382643.7	1023	9817	TCGA-51-6867-01	2195045	2063323	lung	NS	NS	NS	carcinoma	squamous_cell_carcinoma	NS	NS	y	COSV99139356	COSM8715492	119096475	c.937T>A	p.C313S	Substitution - Missense	null	null	38	15:40731092-40731092	+	-	Confirmed somatic variant	null	418	NS	NS	72	ENSP00000372088.3:p.Cys313Ser	ENST00000382643.7:c.937T>A	15:g.40731092T>A
RAD51	ENST00000382643.7	1023	9817	AD2398	2912472	2766187	lung	right_lower_lobe	NS	NS	carcinoma	squamous_cell_carcinoma	NS	NS	y	COSV106053833	COSM10085579	119098689	c.939C>G	p.C313W	Substitution - Missense	null	null	38	15:40731094-40731094	+	-	Variant of unknown origin	33796225	null	surgery-fixed	NS	67	ENSP00000372088.3:p.Cys313Trp	ENST00000382643.7:c.939C>G	15:g.40731094C>G
RAD51	ENST00000382643.7	1023	9817	TCGA-BT-A3PH-01	1898085	1786769	urinary_tract	bladder	NS	NS	carcinoma	NS	NS	NS	y	COSV51110953	COSM1301079	119097180	c.938G>A	p.C313Y	Substitution - Missense	null	null	38	15:40731093-40731093	+	-	Confirmed somatic variant	null	413	fresh/frozen - NOS	primary	76	ENSP00000372088.3:p.Cys313Tyr	ENST00000382643.7:c.938G>A	15:g.40731093G>A
RAD51	ENST00000382643.7	1023	9817	TCGA-78-8640-01	2194840	2063118	lung	NS	NS	NS	carcinoma	adenocarcinoma	NS	NS	y	COSV51112523	COSM6943942	119096441	c.34G>C	p.D12H	Substitution - Missense	null	null	38	15:40698792-40698792	+	-	Confirmed somatic variant	null	417	NS	NS	59	ENSP00000372088.3:p.Asp12His	ENST00000382643.7:c.34G>C	15:g.40698792G>C
RAD51	ENST00000382643.7	1023	9817	P-0001904-T02-IM5	2719466	2578287	urinary_tract	bladder	NS	NS	carcinoma	transitional_cell_carcinoma	NS	NS	n	COSV51112523	COSM6943942	119096441	c.34G>C	p.D12H	Substitution - Missense	het	null	38	15:40698792-40698792	+	-	Confirmed somatic variant	28481359	null	surgery - NOS	primary	null	ENSP00000372088.3:p.Asp12His	ENST00000382643.7:c.34G>C	15:g.40698792G>C
RAD51	ENST00000382643.7	1023	9817	Pat_45_B	2492884	2355498	NS	NS	NS	NS	malignant_melanoma	NS	NS	NS	y	COSV51112362	COSM5849091	119097302	c.34G>A	p.D12N	Substitution - Missense	null	null	38	15:40698792-40698792	+	-	Confirmed somatic variant	24265153	null	surgery-fixed	NS	50	ENSP00000372088.3:p.Asp12Asn	ENST00000382643.7:c.34G>A	15:g.40698792G>A
RAD51	ENST00000382643.7	1023	9817	TCGA-IR-A3LA-01	2193391	2061669	cervix	NS	NS	NS	carcinoma	squamous_cell_carcinoma	NS	NS	y	COSV51111510	COSM4844703	119096848	c.448G>A	p.D150N	Substitution - Missense	null	null	38	15:40718814-40718814	+	-	Confirmed somatic variant	null	415	NS	NS	60	ENSP00000372088.3:p.Asp150Asn	ENST00000382643.7:c.448G>A	15:g.40718814G>A
RAD51	ENST00000382643.7	1023	9817	TCGA-ZF-A9RC-01	2385810	2248642	urinary_tract	bladder	NS	NS	carcinoma	NS	NS	NS	y	COSV51111510	COSM4844703	119096848	c.448G>A	p.D150N	Substitution - Missense	null	null	38	15:40718814-40718814	+	-	Confirmed somatic variant	null	413	NS	primary	77	ENSP00000372088.3:p.Asp150Asn	ENST00000382643.7:c.448G>A	15:g.40718814G>A
RAD51	ENST00000382643.7	1023	9817	TCGA-EK-A3GK-01	2263412	2130396	cervix	NS	NS	NS	carcinoma	squamous_cell_carcinoma	NS	NS	y	COSV99139239	COSM8654770	119098008	c.562G>A	p.D188N	Substitution - Missense	null	null	38	15:40728739-40728739	+	-	Confirmed somatic variant	null	415	NS	primary	33	ENSP00000372088.3:p.Asp188Asn	ENST00000382643.7:c.562G>A	15:g.40728739G>A
RAD51	ENST00000382643.7	1023	9817	P-0001560-T01-IM3	2717543	2576364	skin	NS	NS	NS	malignant_melanoma	NS	NS	NS	n	COSV51112246	COSM6917619	119098086	c.668A>C	p.D223A	Substitution - Missense	het	null	38	15:40729525-40729525	+	-	Confirmed somatic variant	28481359	null	surgery-fixed	metastasis	null	ENSP00000372088.3:p.Asp223Ala	ENST00000382643.7:c.668A>C	15:g.40729525A>C
RAD51	ENST00000382643.7	1023	9817	PD42117a	2894826	2749314	skin	head_neck	NS	NS	malignant_melanoma	NS	NS	NS	y	COSV105087675	COSM9919143	119098522	c.847G>A	p.D283N	Substitution - Missense	null	null	38	15:40729922-40729922	+	-	Confirmed somatic variant	33024263	null	surgery-fixed	metastasis	null	ENSP00000372088.3:p.Asp283Asn	ENST00000382643.7:c.847G>A	15:g.40729922G>A
RAD51	ENST00000382643.7	1023	9817	TCGA-VQ-A91D-01	2339968	2204951	stomach	NS	NS	NS	carcinoma	adenocarcinoma	NS	NS	y	COSV99139194	COSM8210337	119096318	c.949G>A	p.D317N	Substitution - Missense	null	null	38	15:40731104-40731104	+	-	Confirmed somatic variant	null	541	NS	primary	70	ENSP00000372088.3:p.Asp317Asn	ENST00000382643.7:c.949G>A	15:g.40731104G>A
RAD51	ENST00000382643.7	1023	9817	TCGA-4Z-AA7Q-01	2385722	2248554	urinary_tract	bladder	NS	NS	carcinoma	NS	NS	NS	y	COSV51110984	COSM7078198	119097872	c.997G>A	p.D333N	Substitution - Missense	null	null	38	15:40731152-40731152	+	-	Confirmed somatic variant	null	413	NS	primary	79	ENSP00000372088.3:p.Asp333Asn	ENST00000382643.7:c.997G>A	15:g.40731152G>A
RAD51	ENST00000382643.7	1023	9817	PD13620a	1892077	1781439	breast	NS	NS	NS	carcinoma	ductal_carcinoma	NS	NS	y	COSV51111007	COSM5796035	119097885	c.109G>C	p.D37H	Substitution - Missense	null	null	38	15:40701085-40701085	+	-	Confirmed somatic variant	null	652	NS	NS	80	ENSP00000372088.3:p.Asp37His	ENST00000382643.7:c.109G>C	15:g.40701085G>C
RAD51	ENST00000382643.7	1023	9817	TCGA-BT-A20R-01	1898081	1786765	urinary_tract	bladder	NS	NS	carcinoma	NS	NS	NS	y	COSV51112946	COSM1301078	119097534	c.109G>A	p.D37N	Substitution - Missense	null	null	38	15:40701085-40701085	+	-	Confirmed somatic variant	null	413	fresh/frozen - NOS	primary	79	ENSP00000372088.3:p.Asp37Asn	ENST00000382643.7:c.109G>A	15:g.40701085G>A
RAD51	ENST00000382643.7	1023	9817	PCA1899	2861364	2716615	prostate	NS	NS	NS	carcinoma	NS	NS	NS	n	COSV105087656	COSM9581000	119097214	c.214G>C	p.D72H	Substitution - Missense	null	null	38	15:40701190-40701190	+	-	Confirmed somatic variant	32268276	null	circulating tumour	NS	null	ENSP00000372088.3:p.Asp72His	ENST00000382643.7:c.214G>C	15:g.40701190G>C
RAD51	ENST00000382643.7	1023	9817	413	2097242	1975306	urinary_tract	bladder	NS	NS	carcinoma	NS	NS	NS	y	COSV51113518	COSM1742340	119096227	c.373G>T	p.E125*	Substitution - Nonsense	null	null	38	15:40709051-40709051	+	-	Confirmed somatic variant	24121791	null	NS	NS	null	ENSP00000372088.3:p.Glu125Ter	ENST00000382643.7:c.373G>T	15:g.40709051G>T
RAD51	ENST00000382643.7	1023	9817	MCM27	2896048	2750418	breast	NS	NS	NS	carcinoma	ductal_carcinoma	mucinous	NS	y	COSV51111471	COSM6955417	119097838	c.529G>A	p.E177K	Substitution - Missense	null	null	38	15:40718895-40718895	+	-	Confirmed somatic variant	30649385	null	surgery fresh/frozen	NS	64	ENSP00000372088.3:p.Glu177Lys	ENST00000382643.7:c.529G>A	15:g.40718895G>A
RAD51	ENST00000382643.7	1023	9817	P-0006976-T01-IM5	2723352	2582173	lung	NS	NS	NS	carcinoma	squamous_cell_carcinoma	NS	NS	n	COSV51111471	COSM6955417	119097838	c.529G>A	p.E177K	Substitution - Missense	het	null	38	15:40718895-40718895	+	-	Confirmed somatic variant	28481359	null	surgery-fixed	primary	null	ENSP00000372088.3:p.Glu177Lys	ENST00000382643.7:c.529G>A	15:g.40718895G>A
RAD51	ENST00000382643.7	1023	9817	TCGA-43-A56U-01	2195058	2063336	lung	NS	NS	NS	carcinoma	squamous_cell_carcinoma	NS	NS	y	COSV51113774	COSM5685612	119096706	c.529G>C	p.E177Q	Substitution - Missense	null	null	38	15:40718895-40718895	+	-	Confirmed somatic variant	null	418	NS	NS	76	ENSP00000372088.3:p.Glu177Gln	ENST00000382643.7:c.529G>C	15:g.40718895G>C
RAD51	ENST00000382643.7	1023	9817	S02287_1	2480891	2343636	lung	NS	NS	NS	carcinoma	small_cell_carcinoma	NS	NS	y	COSV51113774	COSM5685612	119096706	c.529G>C	p.E177Q	Substitution - Missense	null	null	38	15:40718895-40718895	+	-	Confirmed somatic variant	26168399	null	surgery fresh/frozen	primary	62	ENSP00000372088.3:p.Glu177Gln	ENST00000382643.7:c.529G>C	15:g.40718895G>C
RAD51	ENST00000382643.7	1023	9817	P-0008311-T01-IM5	2724437	2583258	urinary_tract	bladder	NS	NS	carcinoma	transitional_cell_carcinoma	NS	NS	n	COSV51113774	COSM5685612	119096706	c.529G>C	p.E177Q	Substitution - Missense	het	null	38	15:40718895-40718895	+	-	Confirmed somatic variant	28481359	null	surgery-fixed	primary	null	ENSP00000372088.3:p.Glu177Gln	ENST00000382643.7:c.529G>C	15:g.40718895G>C
RAD51	ENST00000382643.7	1023	9817	58	2699439	2558343	lung	NS	NS	NS	carcinoma	adenocarcinoma	NS	NS	n	COSV51114608	COSM6906600	119098678	c.49G>A	p.E17K	Substitution - Missense	het	null	38	15:40698807-40698807	+	-	Confirmed somatic variant	29420467	null	surgery-fixed	NS	null	ENSP00000372088.3:p.Glu17Lys	ENST00000382643.7:c.49G>A	15:g.40698807G>A
RAD51	ENST00000382643.7	1023	9817	TCGA-AX-A2HJ-01	2198260	2066538	endometrium	NS	NS	NS	carcinoma	endometrioid_carcinoma	NS	NS	y	COSV99139385	COSM9078602	119098144	c.52G>A	p.E18K	Substitution - Missense	null	null	38	15:40698810-40698810	+	-	Confirmed somatic variant	null	419	NS	NS	35	ENSP00000372088.3:p.Glu18Lys	ENST00000382643.7:c.52G>A	15:g.40698810G>A
RAD51	ENST00000382643.7	1023	9817	W36T	2745058	2603761	thyroid	NS	NS	NS	carcinoma	NS	NS	NS	y	COSV51111024	COSM6429290	119096947	c.714G>T	p.E238D	Substitution - Missense	null	null	38	15:40729571-40729571	+	-	Confirmed somatic variant	null	676	NS	primary	36	ENSP00000372088.3:p.Glu238Asp	ENST00000382643.7:c.714G>T	15:g.40729571G>T
RAD51	ENST00000382643.7	1023	9817	Thyroid-CN-WZ048T	2635109	2495505	thyroid	NS	NS	NS	carcinoma	NS	NS	NS	y	COSV51111024	COSM6429290	119096947	c.714G>T	p.E238D	Substitution - Missense	null	null	38	15:40729571-40729571	+	-	Confirmed somatic variant	null	676	NS	primary	36	ENSP00000372088.3:p.Glu238Asp	ENST00000382643.7:c.714G>T	15:g.40729571G>T
RAD51	ENST00000382643.7	1023	9817	SNUH_G08_S1	2120544	1994780	haematopoietic_and_lymphoid_tissue	NS	NS	NS	haematopoietic_neoplasm	acute_myeloid_leukaemia	NS	NS	y	COSV51110896	COSM3678174	119096791	c.777G>T	p.E259D	Substitution - Missense	null	null	38	15:40729634-40729634	+	-	Confirmed somatic variant	null	544	NS	NS	null	ENSP00000372088.3:p.Glu259Asp	ENST00000382643.7:c.777G>T	15:g.40729634G>T
RAD51	ENST00000382643.7	1023	9817	SNUH_G16_S1	2120552	1994788	haematopoietic_and_lymphoid_tissue	NS	NS	NS	haematopoietic_neoplasm	acute_myeloid_leukaemia	NS	NS	y	COSV51110896	COSM3678174	119096791	c.777G>T	p.E259D	Substitution - Missense	null	null	38	15:40729634-40729634	+	-	Confirmed somatic variant	null	544	NS	NS	null	ENSP00000372088.3:p.Glu259Asp	ENST00000382643.7:c.777G>T	15:g.40729634G>T
RAD51	ENST00000382643.7	1023	9817	SNUH_G19_S1	2120555	1994791	haematopoietic_and_lymphoid_tissue	NS	NS	NS	haematopoietic_neoplasm	acute_myeloid_leukaemia	NS	NS	y	COSV51110896	COSM3678174	119096791	c.777G>T	p.E259D	Substitution - Missense	null	null	38	15:40729634-40729634	+	-	Confirmed somatic variant	null	544	NS	NS	null	ENSP00000372088.3:p.Glu259Asp	ENST00000382643.7:c.777G>T	15:g.40729634G>T
RAD51	ENST00000382643.7	1023	9817	SNUH_G13_S1	2120549	1994785	haematopoietic_and_lymphoid_tissue	NS	NS	NS	haematopoietic_neoplasm	acute_myeloid_leukaemia	NS	NS	y	COSV51110896	COSM3678174	119096791	c.777G>T	p.E259D	Substitution - Missense	null	null	38	15:40729634-40729634	+	-	Confirmed somatic variant	null	544	NS	NS	null	ENSP00000372088.3:p.Glu259Asp	ENST00000382643.7:c.777G>T	15:g.40729634G>T
RAD51	ENST00000382643.7	1023	9817	SNUH_G12_S1	2120548	1994784	haematopoietic_and_lymphoid_tissue	NS	NS	NS	haematopoietic_neoplasm	acute_myeloid_leukaemia	NS	NS	y	COSV51110896	COSM3678174	119096791	c.777G>T	p.E259D	Substitution - Missense	null	null	38	15:40729634-40729634	+	-	Confirmed somatic variant	null	544	NS	NS	null	ENSP00000372088.3:p.Glu259Asp	ENST00000382643.7:c.777G>T	15:g.40729634G>T
RAD51	ENST00000382643.7	1023	9817	P-0002922-T01-IM3	2719145	2577966	breast	NS	NS	NS	carcinoma	ductal_carcinoma	NS	NS	n	COSV51111583	COSM6925107	119097076	c.775G>A	p.E259K	Substitution - Missense	het	null	38	15:40729632-40729632	+	-	Confirmed somatic variant	28481359	null	surgery-fixed	metastasis	null	ENSP00000372088.3:p.Glu259Lys	ENST00000382643.7:c.775G>A	15:g.40729632G>A
RAD51	ENST00000382643.7	1023	9817	P-0002922-T01-IM3	2829537	2685352	breast	NS	NS	NS	carcinoma	ductal_carcinoma	NS	NS	n	COSV51111583	COSM6925107	119097076	c.775G>A	p.E259K	Substitution - Missense	null	null	38	15:40729632-40729632	+	-	Confirmed somatic variant	30205045	null	surgery-fixed	metastasis	52	ENSP00000372088.3:p.Glu259Lys	ENST00000382643.7:c.775G>A	15:g.40729632G>A
RAD51	ENST00000382643.7	1023	9817	P-0003229-T01-IM5	2719724	2578545	lung	NS	NS	NS	carcinoma	adenocarcinoma	NS	NS	n	COSV51110935	COSM6927190	119098103	c.775G>C	p.E259Q	Substitution - Missense	het	null	38	15:40729632-40729632	+	-	Confirmed somatic variant	28481359	null	surgery-fixed	metastasis	null	ENSP00000372088.3:p.Glu259Gln	ENST00000382643.7:c.775G>C	15:g.40729632G>C
RAD51	ENST00000382643.7	1023	9817	P-0009428-T01-IM5	2725356	2584177	lung	NS	NS	NS	carcinoma	adenocarcinoma	NS	NS	n	COSV51112081	COSM6968665	119098268	c.85G>C	p.E29Q	Substitution - Missense	het	null	38	15:40698843-40698843	+	-	Confirmed somatic variant	28481359	null	surgery-fixed	metastasis	null	ENSP00000372088.3:p.Glu29Gln	ENST00000382643.7:c.85G>C	15:g.40698843G>C
RAD51	ENST00000382643.7	1023	9817	TCGA-MV-A51V-01	2193279	2061557	urinary_tract	bladder	NS	NS	carcinoma	NS	NS	NS	y	COSV51112294	COSM7149503	119097484	c.973G>A	p.E325K	Substitution - Missense	null	null	38	15:40731128-40731128	+	-	Confirmed somatic variant	null	413	NS	NS	75	ENSP00000372088.3:p.Glu325Lys	ENST00000382643.7:c.973G>A	15:g.40731128G>A
RAD51	ENST00000382643.7	1023	9817	ILMN13	2816773	2673124	large_intestine	colon	ascending	NS	carcinoma	adenocarcinoma	NS	NS	y	COSV104389571	COSM9253986	119096883	c.128A>C	p.E43A	Substitution - Missense	null	null	38	15:40701104-40701104	+	-	Confirmed somatic variant	29937994	null	surgery fresh/frozen	NS	54	ENSP00000372088.3:p.Glu43Ala	ENST00000382643.7:c.128A>C	15:g.40701104A>C
RAD51	ENST00000382643.7	1023	9817	P-0007997-T01-IM5	2724182	2583003	large_intestine	colon	ascending	NS	carcinoma	adenocarcinoma	NS	NS	n	COSV51113486	COSM6960814	119097044	c.129A>C	p.E43D	Substitution - Missense	het	null	38	15:40701105-40701105	+	-	Confirmed somatic variant	28481359	null	surgery-fixed	primary	null	ENSP00000372088.3:p.Glu43Asp	ENST00000382643.7:c.129A>C	15:g.40701105A>C
RAD51	ENST00000382643.7	1023	9817	PCA1899	2861364	2716615	prostate	NS	NS	NS	carcinoma	NS	NS	NS	n	COSV105087655	COSM9580998	119097204	c.127G>A	p.E43K	Substitution - Missense	null	null	38	15:40701103-40701103	+	-	Confirmed somatic variant	32268276	null	circulating tumour	NS	null	ENSP00000372088.3:p.Glu43Lys	ENST00000382643.7:c.127G>A	15:g.40701103G>A
RAD51	ENST00000382643.7	1023	9817	P-0003885-T01-IM5	2720378	2579199	breast	NS	NS	NS	carcinoma	NS	NS	NS	n	COSV51114536	COSM6931517	119097268	c.148G>C	p.E50Q	Substitution - Missense	het	null	38	15:40701124-40701124	+	-	Confirmed somatic variant	28481359	null	surgery-fixed	metastasis	null	ENSP00000372088.3:p.Glu50Gln	ENST00000382643.7:c.148G>C	15:g.40701124G>C
RAD51	ENST00000382643.7	1023	9817	P-0003885-T01-IM5	2829660	2685475	breast	NS	NS	NS	carcinoma	ER-PR-positive_carcinoma	NS	NS	n	COSV51114536	COSM6931517	119097268	c.148G>C	p.E50Q	Substitution - Missense	null	null	38	15:40701124-40701124	+	-	Confirmed somatic variant	30205045	null	surgery-fixed	metastasis	49	ENSP00000372088.3:p.Glu50Gln	ENST00000382643.7:c.148G>C	15:g.40701124G>C
RAD51	ENST00000382643.7	1023	9817	DD191_Org	2749233	2607933	stomach	gastroesophageal_junction	NS	NS	carcinoma	adenocarcinoma	NS	NS	y	COSV105087682	COSM9836816	119097689	c.230A>G	p.E77G	Substitution - Missense	het	null	38	15:40701810-40701810	+	-	Confirmed somatic variant	29703791	null	organoid culture	primary	66	ENSP00000372088.3:p.Glu77Gly	ENST00000382643.7:c.230A>G	15:g.40701810A>G
RAD51	ENST00000382643.7	1023	9817	LICA-CN-HCC159T	2634206	2494602	liver	NS	NS	NS	other	neoplasm	NS	NS	y	COSV51110911	COSM5806639	119096369	c.500T>G	p.F167C	Substitution - Missense	null	null	38	15:40718866-40718866	+	-	Confirmed somatic variant	null	660	NS	primary	50	ENSP00000372088.3:p.Phe167Cys	ENST00000382643.7:c.500T>G	15:g.40718866T>G
RAD51	ENST00000382643.7	1023	9817	LICA-CN-HCC098T	2634145	2494541	liver	NS	NS	NS	other	neoplasm	NS	NS	y	COSV51110911	COSM5806639	119096369	c.500T>G	p.F167C	Substitution - Missense	null	null	38	15:40718866-40718866	+	-	Confirmed somatic variant	null	660	NS	primary	50	ENSP00000372088.3:p.Phe167Cys	ENST00000382643.7:c.500T>G	15:g.40718866T>G
RAD51	ENST00000382643.7	1023	9817	TCGA-AA-3984-01	1651090	1565877	large_intestine	colon	sigmoid	NS	carcinoma	adenocarcinoma	NS	NS	y	COSV99139231	COSM7595163	119098062	c.984C>T	p.F328=	Substitution - coding silent	null	null	38	15:40731139-40731139	+	-	Confirmed somatic variant	null	376	NS	NS	61	ENSP00000372088.3:p.Phe328=	ENST00000382643.7:c.984C>T	15:g.40731139C>T
RAD51	ENST00000382643.7	1023	9817	P-0006124-T01-IM5	2722503	2581324	urinary_tract	bladder	NS	NS	carcinoma	transitional_cell_carcinoma	NS	NS	n	COSV51113734	COSM6948164	119097265	c.350G>A	p.G117E	Substitution - Missense	het	null	38	15:40709028-40709028	+	-	Confirmed somatic variant	28481359	null	surgery - NOS	primary	null	ENSP00000372088.3:p.Gly117Glu	ENST00000382643.7:c.350G>A	15:g.40709028G>A
RAD51	ENST00000382643.7	1023	9817	P-0002543-T01-IM3	2829485	2685300	breast	NS	NS	NS	carcinoma	ductal_carcinoma	NS	NS	n	COSV51111763	COSM6923021	119097902	c.362G>C	p.G121A	Substitution - Missense	null	null	38	15:40709040-40709040	+	-	Confirmed somatic variant	30205045	null	surgery-fixed	metastasis	46	ENSP00000372088.3:p.Gly121Ala	ENST00000382643.7:c.362G>C	15:g.40709040G>C
RAD51	ENST00000382643.7	1023	9817	P-0002543-T01-IM3	2718807	2577628	breast	NS	NS	NS	carcinoma	ductal_carcinoma	NS	NS	n	COSV51111763	COSM6923021	119097902	c.362G>C	p.G121A	Substitution - Missense	het	null	38	15:40709040-40709040	+	-	Confirmed somatic variant	28481359	null	surgery-fixed	metastasis	null	ENSP00000372088.3:p.Gly121Ala	ENST00000382643.7:c.362G>C	15:g.40709040G>C
RAD51	ENST00000382643.7	1023	9817	P-0005509-T01-IM5	2721901	2580722	skin	NS	NS	NS	carcinoma	squamous_cell_carcinoma	NS	NS	n	COSV51111215	COSM6944074	119097306	c.467G>A	p.G156E	Substitution - Missense	het	null	38	15:40718833-40718833	+	-	Confirmed somatic variant	28481359	null	surgery - NOS	primary	null	ENSP00000372088.3:p.Gly156Glu	ENST00000382643.7:c.467G>A	15:g.40718833G>A
RAD51	ENST00000382643.7	1023	9817	T335135	2658230	2518389	large_intestine	NS	NS	NS	carcinoma	adenocarcinoma	NS	NS	y	COSV51114106	COSM6761902	119098221	c.539G>A	p.G180D	Substitution - Missense	null	null	38	15:40728716-40728716	+	-	Confirmed somatic variant	27149842	null	NS	NS	85.66	ENSP00000372088.3:p.Gly180Asp	ENST00000382643.7:c.539G>A	15:g.40728716G>A
RAD51	ENST00000382643.7	1023	9817	20367_Ft-S	2472861	2335631	ovary	NS	NS	NS	carcinoma	serous_carcinoma	NS	NS	n	COSV51113435	COSM5575305	119096246	c.539G>T	p.G180V	Substitution - Missense	null	null	38	15:40728716-40728716	+	-	Confirmed somatic variant	25846551	null	surgery - NOS	primary	null	ENSP00000372088.3:p.Gly180Val	ENST00000382643.7:c.539G>T	15:g.40728716G>T
RAD51	ENST00000382643.7	1023	9817	P-0002294-T02-IM5	2719498	2578319	central_nervous_system	brain	NS	NS	glioma	astrocytoma_Grade_III	anaplastic	NS	n	COSV51112454	COSM6959516	119097607	c.548G>A	p.G183D	Substitution - Missense	het	null	38	15:40728725-40728725	+	-	Confirmed somatic variant	28481359	null	surgery-fixed	primary	null	ENSP00000372088.3:p.Gly183Asp	ENST00000382643.7:c.548G>A	15:g.40728725G>A
RAD51	ENST00000382643.7	1023	9817	P-0002294-T02-IM5	2719498	2578319	central_nervous_system	brain	NS	NS	glioma	astrocytoma_Grade_III	anaplastic	NS	n	COSV51112434	COSM6959515	119097602	c.62G>A	p.G21D	Substitution - Missense	het	null	38	15:40698820-40698820	+	-	Confirmed somatic variant	28481359	null	surgery-fixed	primary	null	ENSP00000372088.3:p.Gly21Asp	ENST00000382643.7:c.62G>A	15:g.40698820G>A
RAD51	ENST00000382643.7	1023	9817	P-0009710-T01-IM5	2725586	2584407	lung	NS	NS	NS	carcinoma	adenocarcinoma	NS	NS	n	COSV51111906	COSM6327515	119096668	c.826G>A	p.G276R	Substitution - Missense	het	null	38	15:40729901-40729901	+	-	Confirmed somatic variant	28481359	null	NS	metastasis	null	ENSP00000372088.3:p.Gly276Arg	ENST00000382643.7:c.826G>A	15:g.40729901G>A
RAD51	ENST00000382643.7	1023	9817	CHG-2009-20710T	2634350	2494746	liver	NS	NS	NS	other	neoplasm	NS	NS	y	COSV51111906	COSM6327515	119096668	c.826G>A	p.G276R	Substitution - Missense	null	null	38	15:40729901-40729901	+	-	Confirmed somatic variant	null	660	NS	primary	44	ENSP00000372088.3:p.Gly276Arg	ENST00000382643.7:c.826G>A	15:g.40729901G>A
RAD51	ENST00000382643.7	1023	9817	EXTERN_MELA_20140526_055	2839353	2695119	skin	shoulder	NS	NS	malignant_melanoma	NS	NS	NS	y	COSV104569509	COSM9408580	119097371	c.869G>A	p.G290E	Substitution - Missense	null	null	38	15:40729944-40729944	+	-	Confirmed somatic variant	28467829	null	surgery fresh/frozen	metastasis	null	ENSP00000372088.3:p.Gly290Glu	ENST00000382643.7:c.869G>A	15:g.40729944G>A
RAD51	ENST00000382643.7	1023	9817	2834145	2834145	2689929	skin	mucosal	nasopharynx	NS	malignant_melanoma	NS	NS	NS	y	COSV104569513	COSM9332090	119098228	c.868G>A	p.G290R	Substitution - Missense	null	null	38	15:40729943-40729943	+	-	Variant of unknown origin	28296713	null	surgery - NOS	metastasis	29	ENSP00000372088.3:p.Gly290Arg	ENST00000382643.7:c.868G>A	15:g.40729943G>A
RAD51	ENST00000382643.7	1023	9817	TCGA-FS-A1ZQ-06	2121766	1996002	skin	NS	NS	NS	malignant_melanoma	NS	NS	NS	y	COSV99139329	COSM7922153	119097986	c.923G>T	p.G308V	Substitution - Missense	null	null	38	15:40731078-40731078	+	-	Confirmed somatic variant	null	540	NS	NS	31	ENSP00000372088.3:p.Gly308Val	ENST00000382643.7:c.923G>T	15:g.40731078G>T
RAD51	ENST00000382643.7	1023	9817	TCGA-BH-A0HA-01	1899939	1788623	breast	NS	NS	NS	carcinoma	NS	NS	NS	y	COSV99139118	COSM7691670	119097003	c.195A>G	p.G65=	Substitution - coding silent	null	null	38	15:40701171-40701171	+	-	Confirmed somatic variant	null	414	fresh/frozen - NOS	primary	31	ENSP00000372088.3:p.Gly65=	ENST00000382643.7:c.195A>G	15:g.40701171A>G
RAD51	ENST00000382643.7	1023	9817	P-0002630-T01-IM3	2718878	2577699	breast	NS	NS	NS	carcinoma	lobular_carcinoma	NS	NS	n	COSV51113936	COSM6923425	119096517	c.415C>G	p.H139D	Substitution - Missense	het	null	38	15:40709093-40709093	+	-	Confirmed somatic variant	28481359	null	surgery-fixed	metastasis	null	ENSP00000372088.3:p.His139Asp	ENST00000382643.7:c.415C>G	15:g.40709093C>G
RAD51	ENST00000382643.7	1023	9817	P-0002630-T01-IM3	2829502	2685317	breast	NS	NS	NS	carcinoma	lobular_carcinoma	NS	NS	n	COSV51113936	COSM6923425	119096517	c.415C>G	p.H139D	Substitution - Missense	null	null	38	15:40709093-40709093	+	-	Confirmed somatic variant	30205045	null	surgery-fixed	metastasis	41	ENSP00000372088.3:p.His139Asp	ENST00000382643.7:c.415C>G	15:g.40709093C>G
RAD51	ENST00000382643.7	1023	9817	P-0001598-T01-IM3	2717610	2576431	upper_aerodigestive_tract	sinonasal_and_nasal_cavity	NS	NS	carcinoma	squamous_cell_carcinoma	NS	NS	n	COSV51114569	COSM6917769	119096877	c.598C>T	p.H200Y	Substitution - Missense	het	null	38	15:40728775-40728775	+	-	Confirmed somatic variant	28481359	null	surgery-fixed	primary	null	ENSP00000372088.3:p.His200Tyr	ENST00000382643.7:c.598C>T	15:g.40728775C>T
RAD51	ENST00000382643.7	1023	9817	TCGA-KK-A59V-01	2339426	2204409	prostate	NS	NS	NS	carcinoma	adenocarcinoma	NS	NS	y	COSV51113991	COSM4878945	119097627	c.139C>A	p.H47N	Substitution - Missense	null	null	38	15:40701115-40701115	+	-	Confirmed somatic variant	null	435	NS	primary	64	ENSP00000372088.3:p.His47Asn	ENST00000382643.7:c.139C>A	15:g.40701115C>A
RAD51	ENST00000382643.7	1023	9817	TCGA-DF-A2KV-01	2386237	2249069	endometrium	NS	NS	NS	carcinoma	endometrioid_carcinoma	NS	NS	y	COSV99139394	COSM8875426	119098018	c.411C>A	p.I137=	Substitution - coding silent	null	null	38	15:40709089-40709089	+	-	Confirmed somatic variant	null	419	NS	primary	55	ENSP00000372088.3:p.Ile137=	ENST00000382643.7:c.411C>A	15:g.40709089C>A
RAD51	ENST00000382643.7	1023	9817	20681_Sd-S	2472880	2335650	ovary	NS	NS	NS	carcinoma	serous_carcinoma	NS	NS	n	COSV51111420	COSM5575503	119096616	c.875T>A	p.I292N	Substitution - Missense	null	null	38	15:40729950-40729950	+	-	Confirmed somatic variant	25846551	null	surgery - NOS	recurrent	null	ENSP00000372088.3:p.Ile292Asn	ENST00000382643.7:c.875T>A	15:g.40729950T>A
RAD51	ENST00000382643.7	1023	9817	TCGA-G3-A25Y-01	2194540	2062818	liver	NS	NS	NS	carcinoma	hepatocellular_carcinoma	NS	NS	y	COSV51113065	COSM4917851	119097821	c.99A>G	p.I33M	Substitution - Missense	null	null	38	15:40701075-40701075	+	-	Confirmed somatic variant	null	628	NS	NS	52	ENSP00000372088.3:p.Ile33Met	ENST00000382643.7:c.99A>G	15:g.40701075A>G
RAD51	ENST00000382643.7	1023	9817	TCGA-BS-A0UJ-01	1783474	1687473	endometrium	NS	NS	NS	carcinoma	endometrioid_carcinoma	NS	NS	y	COSV51112885	COSM961288	119096638	c.171G>T	p.K57N	Substitution - Missense	het	null	38	15:40701147-40701147	+	-	Variant of unknown origin	null	419	fresh/frozen - NOS	primary	68	ENSP00000372088.3:p.Lys57Asn	ENST00000382643.7:c.171G>T	15:g.40701147G>T
RAD51	ENST00000382643.7	1023	9817	P-0016773-T01-IM6	2830871	2686686	breast	NS	NS	NS	carcinoma	ductal_carcinoma	NS	NS	n	COSV104569508	COSM9360754	119098260	c.209A>T	p.K70I	Substitution - Missense	null	null	38	15:40701185-40701185	+	-	Confirmed somatic variant	30205045	null	surgery-fixed	primary	77	ENSP00000372088.3:p.Lys70Ile	ENST00000382643.7:c.209A>T	15:g.40701185A>T
RAD51	ENST00000382643.7	1023	9817	P-0001215-T01-IM3	2716848	2575669	large_intestine	colon	sigmoid	NS	carcinoma	adenocarcinoma	NS	NS	n	COSV51114369	COSM6915693	119096752	c.218A>C	p.K73T	Substitution - Missense	het	null	38	15:40701194-40701194	+	-	Confirmed somatic variant	28481359	null	surgery-fixed	metastasis	null	ENSP00000372088.3:p.Lys73Thr	ENST00000382643.7:c.218A>C	15:g.40701194A>C
RAD51	ENST00000382643.7	1023	9817	P-0002177-T01-IM3	2829443	2685258	breast	NS	NS	NS	carcinoma	ductal_carcinoma	NS	NS	n	COSV51111056	COSM6921149	119096689	c.515T>C	p.L172P	Substitution - Missense	null	null	38	15:40718881-40718881	+	-	Confirmed somatic variant	30205045	null	surgery-fixed	metastasis	60	ENSP00000372088.3:p.Leu172Pro	ENST00000382643.7:c.515T>C	15:g.40718881T>C
RAD51	ENST00000382643.7	1023	9817	P-0002177-T01-IM3	2718470	2577291	breast	NS	NS	NS	carcinoma	ductal_carcinoma	NS	NS	n	COSV51111056	COSM6921149	119096689	c.515T>C	p.L172P	Substitution - Missense	het	null	38	15:40718881-40718881	+	-	Confirmed somatic variant	28481359	null	surgery-fixed	metastasis	null	ENSP00000372088.3:p.Leu172Pro	ENST00000382643.7:c.515T>C	15:g.40718881T>C
RAD51	ENST00000382643.7	1023	9817	TCGA-BH-A0HW-01	1779641	1683640	breast	NS	NS	NS	carcinoma	NS	NS	NS	y	COSV51111724	COSM433801	119098455	c.656T>G	p.L219R	Substitution - Missense	null	null	38	15:40729513-40729513	+	-	Confirmed somatic variant	null	414	fresh/frozen - NOS	primary	62	ENSP00000372088.3:p.Leu219Arg	ENST00000382643.7:c.656T>G	15:g.40729513T>G
RAD51	ENST00000382643.7	1023	9817	TCGA-BS-A0TJ-01	1783467	1687466	endometrium	NS	NS	NS	carcinoma	endometrioid_carcinoma	NS	NS	y	COSV51110920	COSM961289	119098040	c.378G>A	p.M126I	Substitution - Missense	null	null	38	15:40709056-40709056	+	-	Confirmed somatic variant	null	419	fresh/frozen - NOS	primary	59	ENSP00000372088.3:p.Met126Ile	ENST00000382643.7:c.378G>A	15:g.40709056G>A
RAD51	ENST00000382643.7	1023	9817	P-0009188-T01-IM5	2725163	2583984	upper_aerodigestive_tract	mouth	tongue	NS	carcinoma	squamous_cell_carcinoma	NS	NS	n	COSV51111477	COSM6967429	119098109	c.633G>A	p.M211I	Substitution - Missense	het	null	38	15:40728810-40728810	+	-	Confirmed somatic variant	28481359	null	fixed - NOS	metastasis	null	ENSP00000372088.3:p.Met211Ile	ENST00000382643.7:c.633G>A	15:g.40728810G>A
RAD51	ENST00000382643.7	1023	9817	TCGA-DI-A1BU-01	2198300	2066578	endometrium	NS	NS	NS	carcinoma	endometrioid_carcinoma	NS	NS	y	COSV99139139	COSM8846297	119096424	c.732G>A	p.M244I	Substitution - Missense	null	null	38	15:40729589-40729589	+	-	Confirmed somatic variant	null	419	NS	NS	55	ENSP00000372088.3:p.Met244Ile	ENST00000382643.7:c.732G>A	15:g.40729589G>A
RAD51	ENST00000382643.7	1023	9817	MBC561	2807324	2664028	breast	NS	NS	NS	carcinoma	ductal_carcinoma	NS	NS	n	COSV99139416	COSM9125199	119096744	c.730A>G	p.M244V	Substitution - Missense	null	null	38	15:40729587-40729587	+	-	Variant of unknown origin	31340200	null	surgery - NOS	NS	null	ENSP00000372088.3:p.Met244Val	ENST00000382643.7:c.730A>G	15:g.40729587A>G
RAD51	ENST00000382643.7	1023	9817	T2269	2296107	2161710	large_intestine	colon	descending	NS	carcinoma	adenocarcinoma	NS	NS	y	COSV51112802	COSM4719962	119096444	c.835A>C	p.M279L	Substitution - Missense	null	null	38	15:40729910-40729910	+	-	Confirmed somatic variant	25344691	null	NS	NS	73	ENSP00000372088.3:p.Met279Leu	ENST00000382643.7:c.835A>C	15:g.40729910A>C
RAD51	ENST00000382643.7	1023	9817	T2269	2658232	2518391	large_intestine	NS	NS	NS	carcinoma	adenocarcinoma	NS	NS	y	COSV51112802	COSM4719962	119096444	c.835A>C	p.M279L	Substitution - Missense	null	null	38	15:40729910-40729910	+	-	Confirmed somatic variant	27149842	null	NS	NS	73	ENSP00000372088.3:p.Met279Leu	ENST00000382643.7:c.835A>C	15:g.40729910A>C
RAD51	ENST00000382643.7	1023	9817	T2197	2296103	2161706	large_intestine	colon	transverse	NS	carcinoma	adenocarcinoma	NS	NS	y	COSV51111631	COSM4719963	119096503	c.858dup	p.P287Tfs*37	Insertion - Frameshift	null	null	38	15:40729933-40729934	+	-	Confirmed somatic variant	25344691	null	NS	NS	67.16	ENSP00000372088.3:p.Pro287ThrfsTer37	ENST00000382643.7:c.858dup	15:g.40729933dup
RAD51	ENST00000382643.7	1023	9817	TCGA-D1-A1O7-01	2198340	2066618	endometrium	NS	NS	NS	carcinoma	endometrioid_carcinoma	NS	NS	y	COSV99139150	COSM8998416	119097295	c.957C>A	p.P319=	Substitution - coding silent	null	null	38	15:40731112-40731112	+	-	Confirmed somatic variant	null	419	NS	NS	60	ENSP00000372088.3:p.Pro319=	ENST00000382643.7:c.957C>A	15:g.40731112C>A
RAD51	ENST00000382643.7	1023	9817	PT33	2521290	2383633	skin	NS	NS	NS	carcinoma	basal_cell_carcinoma	NS	NS	y	COSV51114222	COSM5909448	119096831	c.956C>T	p.P319L	Substitution - Missense	null	null	38	15:40731111-40731111	+	-	Confirmed somatic variant	25759019	null	surgery fresh/frozen	NS	null	ENSP00000372088.3:p.Pro319Leu	ENST00000382643.7:c.956C>T	15:g.40731111C>T
RAD51	ENST00000382643.7	1023	9817	TCGA-B0-5119-01	1779844	1683843	kidney	NS	NS	NS	carcinoma	clear_cell_renal_cell_carcinoma	NS	NS	y	COSV51110941	COSM470582	119097591	c.168A>T	p.P56=	Substitution - coding silent	null	null	38	15:40701144-40701144	+	-	Confirmed somatic variant	null	416	fresh/frozen - NOS	primary	61	ENSP00000372088.3:p.Pro56=	ENST00000382643.7:c.168A>T	15:g.40701144A>T
RAD51	ENST00000382643.7	1023	9817	BL-16-J42139	2905179	2759435	lung	NS	NS	NS	carcinoma	non_small_cell_carcinoma	NS	NS	n	COSV105862889	COSM9995224	119098443	c.166C>T	p.P56S	Substitution - Missense	null	null	38	15:40701142-40701142	+	-	Variant of unknown origin	32321774	null	surgery-fixed	primary	null	ENSP00000372088.3:p.Pro56Ser	ENST00000382643.7:c.166C>T	15:g.40701142C>T
RAD51	ENST00000382643.7	1023	9817	GC13	2896794	2751142	placenta	NS	NS	NS	choriocarcinoma	NS	NS	NS	y	COSV105862875	COSM9956947	119096348	c.406C>A	p.Q136K	Substitution - Missense	null	null	38	15:40709084-40709084	+	-	Confirmed somatic variant	33319857	null	surgery-fixed	metastasis	39	ENSP00000372088.3:p.Gln136Lys	ENST00000382643.7:c.406C>A	15:g.40709084C>A
RAD51	ENST00000382643.7	1023	9817	TCGA-23-1028-01	1475023	1398722	ovary	NS	NS	NS	carcinoma	serous_carcinoma	NS	NS	y	COSV51111675	COSM117943	119096565	c.436C>T	p.Q146*	Substitution - Nonsense	het	null	38	15:40709114-40709114	+	-	Confirmed somatic variant	21720365	331	NS	primary	43	ENSP00000372088.3:p.Gln146Ter	ENST00000382643.7:c.436C>T	15:g.40709114C>T
RAD51	ENST00000382643.7	1023	9817	20367_Sd-S	2472862	2335632	ovary	NS	NS	NS	carcinoma	serous_carcinoma	NS	NS	n	COSV51112929	COSM5575306	119096869	c.437A>T	p.Q146L	Substitution - Missense	null	null	38	15:40709115-40709115	+	-	Confirmed somatic variant	25846551	null	surgery - NOS	recurrent	null	ENSP00000372088.3:p.Gln146Leu	ENST00000382643.7:c.437A>T	15:g.40709115A>T
RAD51	ENST00000382643.7	1023	9817	TCGA-GV-A40E-01	2193278	2061556	urinary_tract	bladder	NS	NS	carcinoma	NS	NS	NS	y	COSV51111333	COSM3794122	119098620	c.619C>G	p.Q207E	Substitution - Missense	null	null	38	15:40728796-40728796	+	-	Confirmed somatic variant	null	413	NS	NS	75	ENSP00000372088.3:p.Gln207Glu	ENST00000382643.7:c.619C>G	15:g.40728796C>G
RAD51	ENST00000382643.7	1023	9817	LUAD-D01751	1765196	1669516	lung	NS	NS	NS	carcinoma	adenocarcinoma	NS	NS	y	COSV51112176	COSM338187	119096523	c.806A>C	p.Q269P	Substitution - Missense	null	null	38	15:40729881-40729881	+	-	Variant of unknown origin	22980975	null	surgery - NOS	primary	50	ENSP00000372088.3:p.Gln269Pro	ENST00000382643.7:c.806A>C	15:g.40729881A>C
RAD51	ENST00000382643.7	1023	9817	TCGA-CJ-4920-01	1779983	1683982	kidney	NS	NS	NS	carcinoma	clear_cell_renal_cell_carcinoma	NS	NS	y	COSV51111621	COSM470584	119096987	c.818A>T	p.Q273L	Substitution - Missense	null	null	38	15:40729893-40729893	+	-	Confirmed somatic variant	null	416	fresh/frozen - NOS	primary	64	ENSP00000372088.3:p.Gln273Leu	ENST00000382643.7:c.818A>T	15:g.40729893A>T
RAD51	ENST00000382643.7	1023	9817	20783_Ft-S	2472887	2335657	ovary	NS	NS	NS	carcinoma	endometrioid_carcinoma	NS	NS	n	COSV51111439	COSM5575285	119096581	c.88C>T	p.Q30*	Substitution - Nonsense	null	null	38	15:40701064-40701064	+	-	Confirmed somatic variant	25846551	null	surgery - NOS	primary	null	ENSP00000372088.3:p.Gln30Ter	ENST00000382643.7:c.88C>T	15:g.40701064C>T
RAD51	ENST00000382643.7	1023	9817	20788_Ft-S	2472889	2335659	ovary	NS	NS	NS	carcinoma	serous_carcinoma	NS	NS	n	COSV51111439	COSM5575285	119096581	c.88C>T	p.Q30*	Substitution - Nonsense	null	null	38	15:40701064-40701064	+	-	Confirmed somatic variant	25846551	null	surgery - NOS	primary	null	ENSP00000372088.3:p.Gln30Ter	ENST00000382643.7:c.88C>T	15:g.40701064C>T
RAD51	ENST00000382643.7	1023	9817	20821_Ft-S	2472893	2335663	ovary	NS	NS	NS	carcinoma	serous_carcinoma	NS	NS	n	COSV51111439	COSM5575285	119096581	c.88C>T	p.Q30*	Substitution - Nonsense	null	null	38	15:40701064-40701064	+	-	Confirmed somatic variant	25846551	null	surgery - NOS	primary	null	ENSP00000372088.3:p.Gln30Ter	ENST00000382643.7:c.88C>T	15:g.40701064C>T
RAD51	ENST00000382643.7	1023	9817	20738_Ft-S	2472885	2335655	ovary	NS	NS	NS	carcinoma	serous_carcinoma	NS	NS	n	COSV51111439	COSM5575285	119096581	c.88C>T	p.Q30*	Substitution - Nonsense	null	null	38	15:40701064-40701064	+	-	Confirmed somatic variant	25846551	null	surgery - NOS	primary	null	ENSP00000372088.3:p.Gln30Ter	ENST00000382643.7:c.88C>T	15:g.40701064C>T
RAD51	ENST00000382643.7	1023	9817	2812812	2812812	2669226	liver	NS	NS	NS	other	adenoma	NS	NS	n	COSV99139177	COSM9213120	119097145	c.329G>A	p.R110Q	Substitution - Missense	null	null	38	15:40701909-40701909	+	-	Confirmed somatic variant	31189995	null	surgery-fixed	NS	21	ENSP00000372088.3:p.Arg110Gln	ENST00000382643.7:c.329G>A	15:g.40701909G>A
RAD51	ENST00000382643.7	1023	9817	T2269	2658232	2518391	large_intestine	NS	NS	NS	carcinoma	adenocarcinoma	NS	NS	y	COSV51112773	COSM6761900	119096726	c.392G>A	p.R131Q	Substitution - Missense	null	null	38	15:40709070-40709070	+	-	Confirmed somatic variant	27149842	null	NS	NS	73	ENSP00000372088.3:p.Arg131Gln	ENST00000382643.7:c.392G>A	15:g.40709070G>A
RAD51	ENST00000382643.7	1023	9817	TCGA-BP-4995-01	1779928	1683927	kidney	NS	NS	NS	carcinoma	clear_cell_renal_cell_carcinoma	NS	NS	y	COSV51112740	COSM470583	119097163	c.452G>A	p.R151Q	Substitution - Missense	null	null	38	15:40718818-40718818	+	-	Confirmed somatic variant	null	416	fresh/frozen - NOS	primary	68	ENSP00000372088.3:p.Arg151Gln	ENST00000382643.7:c.452G>A	15:g.40718818G>A
RAD51	ENST00000382643.7	1023	9817	T3690	2658266	2518425	large_intestine	NS	NS	NS	carcinoma	adenocarcinoma	NS	NS	y	COSV51113708	COSM6761903	119096344	c.451C>T	p.R151W	Substitution - Missense	null	null	38	15:40718817-40718817	+	-	Confirmed somatic variant	27149842	null	NS	NS	73.25	ENSP00000372088.3:p.Arg151Trp	ENST00000382643.7:c.451C>T	15:g.40718817C>T
RAD51	ENST00000382643.7	1023	9817	TCGA-VQ-A91D-01	2339968	2204951	stomach	NS	NS	NS	carcinoma	adenocarcinoma	NS	NS	y	COSV99139189	COSM8209142	119096308	c.512G>A	p.R171Q	Substitution - Missense	null	null	38	15:40718878-40718878	+	-	Confirmed somatic variant	null	541	NS	primary	70	ENSP00000372088.3:p.Arg171Gln	ENST00000382643.7:c.512G>A	15:g.40718878G>A
RAD51	ENST00000382643.7	1023	9817	20681_Sd-S	2472880	2335650	ovary	NS	NS	NS	carcinoma	serous_carcinoma	NS	NS	n	COSV51111397	COSM5575502	119096603	c.534G>T	p.R178S	Substitution - Missense	null	null	38	15:40728711-40728711	+	-	Confirmed somatic variant	25846551	null	surgery - NOS	recurrent	null	ENSP00000372088.3:p.Arg178Ser	ENST00000382643.7:c.534G>T	15:g.40728711G>T
RAD51	ENST00000382643.7	1023	9817	TCGA-KQ-A41N-01	2457399	2320236	urinary_tract	bladder	NS	NS	carcinoma	NS	NS	NS	y	COSV51112577	COSM7140753	119096822	c.581G>T	p.R194L	Substitution - Missense	null	null	38	15:40728758-40728758	+	-	Confirmed somatic variant	null	413	NS	primary	73	ENSP00000372088.3:p.Arg194Leu	ENST00000382643.7:c.581G>T	15:g.40728758G>T
RAD51	ENST00000382643.7	1023	9817	05-123E2	2575154	2436491	prostate	NS	NS	NS	carcinoma	adenocarcinoma	NS	NS	y	COSV51111827	COSM6001499	119096712	c.581G>A	p.R194Q	Substitution - Missense	null	null	38	15:40728758-40728758	+	-	Confirmed somatic variant	26928463	null	autopsy - NOS	metastasis	80	ENSP00000372088.3:p.Arg194Gln	ENST00000382643.7:c.581G>A	15:g.40728758G>A
RAD51	ENST00000382643.7	1023	9817	TCGA-EB-A3XC-01	2121590	1995826	skin	NS	NS	NS	malignant_melanoma	NS	NS	NS	y	COSV51112274	COSM3500935	119096435	c.647G>A	p.R216K	Substitution - Missense	null	null	38	15:40728824-40728824	+	-	Confirmed somatic variant	null	540	NS	NS	74	ENSP00000372088.3:p.Arg216Lys	ENST00000382643.7:c.647G>A	15:g.40728824G>A
RAD51	ENST00000382643.7	1023	9817	137	2748109	2606812	stomach	NS	NS	NS	carcinoma	NS	NS	NS	y	COSV99139102	COSM8610329	119098506	c.707G>A	p.R236Q	Substitution - Missense	null	null	38	15:40729564-40729564	+	-	Confirmed somatic variant	null	683	NS	primary	null	ENSP00000372088.3:p.Arg236Gln	ENST00000382643.7:c.707G>A	15:g.40729564G>A
RAD51	ENST00000382643.7	1023	9817	P-0010420-T01-IM5	2726166	2584987	skin	NS	NS	NS	carcinoma	squamous_cell_carcinoma	NS	NS	n	COSV51113200	COSM6974396	119096681	c.752G>A	p.R251Q	Substitution - Missense	het	null	38	15:40729609-40729609	+	-	Confirmed somatic variant	28481359	null	surgery-fixed	primary	null	ENSP00000372088.3:p.Arg251Gln	ENST00000382643.7:c.752G>A	15:g.40729609G>A
RAD51	ENST00000382643.7	1023	9817	61	2497169	2359521	small_intestine	duodenum	NS	NS	adenoma	NS	NS	NS	y	COSV51111999	COSM5740283	119097774	c.751C>T	p.R251W	Substitution - Missense	null	null	38	15:40729608-40729608	+	-	Confirmed somatic variant	26806338	null	fresh/frozen - NOS	primary	null	ENSP00000372088.3:p.Arg251Trp	ENST00000382643.7:c.751C>T	15:g.40729608C>T
RAD51	ENST00000382643.7	1023	9817	BL-16-T48344	2905172	2759428	large_intestine	NS	NS	NS	carcinoma	adenocarcinoma	NS	NS	n	COSV105862884	COSM9994047	119098529	c.763C>T	p.R255*	Substitution - Nonsense	null	null	38	15:40729620-40729620	+	-	Variant of unknown origin	32321774	null	surgery-fixed	metastasis	null	ENSP00000372088.3:p.Arg255Ter	ENST00000382643.7:c.763C>T	15:g.40729620C>T
RAD51	ENST00000382643.7	1023	9817	ILMN32	2816792	2673143	large_intestine	colon	ascending	NS	carcinoma	adenocarcinoma	NS	NS	y	COSV104389575	COSM9235528	119098195	c.79C>T	p.R27W	Substitution - Missense	null	null	38	15:40698837-40698837	+	-	Confirmed somatic variant	29937994	null	surgery fresh/frozen	NS	52	ENSP00000372088.3:p.Arg27Trp	ENST00000382643.7:c.79C>T	15:g.40698837C>T
RAD51	ENST00000382643.7	1023	9817	MELA_17792	2760726	2619259	skin	upper_arm	NS	NS	malignant_melanoma	nodular	NS	NS	y	COSV104569496	COSM9300743	119097897	c.235C>T	p.R79C	Substitution - Missense	null	null	38	15:40701815-40701815	+	-	Confirmed somatic variant	30178487	null	surgery fresh/frozen	metastasis	18	ENSP00000372088.3:p.Arg79Cys	ENST00000382643.7:c.235C>T	15:g.40701815C>T
RAD51	ENST00000382643.7	1023	9817	BIALCL_29	2822935	2678795	haematopoietic_and_lymphoid_tissue	breast	NS	NS	lymphoid_neoplasm	breast_implant_associated_anaplastic_large_cell_lymphoma_invasive	ALK_negative	NS	y	COSV104389577	COSM9273312	119098372	c.246dup	p.R83Qfs*6	Insertion - Frameshift	null	null	38	15:40701826-40701827	+	-	Confirmed somatic variant	31774495	null	surgery-fixed	NS	44	ENSP00000372088.3:p.Arg83GlnfsTer6	ENST00000382643.7:c.246dup	15:g.40701826dup
RAD51	ENST00000382643.7	1023	9817	TCGA-D9-A6EC-06	2262880	2129864	skin	NS	NS	NS	malignant_melanoma	NS	NS	NS	y	COSV51110978	COSM4406343	119097771	c.546T>C	p.S182=	Substitution - coding silent	null	null	38	15:40728723-40728723	+	-	Confirmed somatic variant	null	540	NS	NS	56	ENSP00000372088.3:p.Ser182=	ENST00000382643.7:c.546T>C	15:g.40728723T>C
RAD51	ENST00000382643.7	1023	9817	Patient_4_progression_2	2690092	2549067	kidney	NS	NS	NS	carcinoma	clear_cell_renal_cell_carcinoma	NS	NS	y	COSV99139378	COSM7418651	119097934	c.644C>A	p.S215Y	Substitution - Missense	null	null	38	15:40728821-40728821	+	-	Confirmed somatic variant	29088767	null	surgery fresh/frozen	metastasis	58.9	ENSP00000372088.3:p.Ser215Tyr	ENST00000382643.7:c.644C>A	15:g.40728821C>A
RAD51	ENST00000382643.7	1023	9817	TCGA-XF-A8HG-01	2262895	2129879	urinary_tract	bladder	NS	NS	carcinoma	NS	NS	NS	y	COSV51111041	COSM7160660	119097018	c.700T>G	p.S234A	Substitution - Missense	null	null	38	15:40729557-40729557	+	-	Confirmed somatic variant	null	413	NS	primary	69	ENSP00000372088.3:p.Ser234Ala	ENST00000382643.7:c.700T>G	15:g.40729557T>G
RAD51	ENST00000382643.7	1023	9817	Gp2D	2301973	2167256	large_intestine	NS	NS	NS	carcinoma	adenocarcinoma	NS	NS	y	COSV51111137	COSM4627316	119096915	c.701C>T	p.S234L	Substitution - Missense	het	null	38	15:40729558-40729558	+	-	Variant of unknown origin	24755471	null	cell-line	NS	null	ENSP00000372088.3:p.Ser234Leu	ENST00000382643.7:c.701C>T	15:g.40729558C>T
RAD51	ENST00000382643.7	1023	9817	P-0002756-T03-IM5	2829518	2685333	breast	NS	NS	NS	carcinoma	ductal_carcinoma	NS	NS	n	COSV51111204	COSM6987546	119098421	c.719C>T	p.S240L	Substitution - Missense	null	null	38	15:40729576-40729576	+	-	Variant of unknown origin	30205045	null	surgery-fixed	metastasis	33	ENSP00000372088.3:p.Ser240Leu	ENST00000382643.7:c.719C>T	15:g.40729576C>T
RAD51	ENST00000382643.7	1023	9817	P-0002756-T03-IM5	2719536	2578357	breast	NS	NS	NS	carcinoma	ductal_carcinoma	NS	NS	n	COSV51111204	COSM6987546	119098421	c.719C>T	p.S240L	Substitution - Missense	het	null	38	15:40729576-40729576	+	-	Variant of unknown origin	28481359	null	surgery-fixed	metastasis	null	ENSP00000372088.3:p.Ser240Leu	ENST00000382643.7:c.719C>T	15:g.40729576C>T
RAD51	ENST00000382643.7	1023	9817	P1002	2765577	2623821	breast	NS	NS	NS	carcinoma	ductal_carcinoma	NS	NS	n	COSV51114465	COSM7341000	119098718	c.77C>T	p.S26L	Substitution - Missense	null	null	38	15:40698835-40698835	+	-	Confirmed somatic variant	30283497	null	surgery-fixed	NS	69	ENSP00000372088.3:p.Ser26Leu	ENST00000382643.7:c.77C>T	15:g.40698835C>T
RAD51	ENST00000382643.7	1023	9817	TCGA-CN-6994-01	2193809	2062087	upper_aerodigestive_tract	head_neck	NS	NS	carcinoma	squamous_cell_carcinoma	NS	NS	y	COSV99139348	COSM8282412	119097992	c.890C>T	p.S297L	Substitution - Missense	null	null	38	15:40729965-40729965	+	-	Confirmed somatic variant	null	627	NS	NS	67	ENSP00000372088.3:p.Ser297Leu	ENST00000382643.7:c.890C>T	15:g.40729965C>T
RAD51	ENST00000382643.7	1023	9817	P-0005449-T01-IM5	2721840	2580661	urinary_tract	bladder	NS	NS	carcinoma	transitional_cell_carcinoma	NS	NS	n	COSV51111161	COSM6943769	119097864	c.953C>T	p.S318F	Substitution - Missense	het	null	38	15:40731108-40731108	+	-	Confirmed somatic variant	28481359	null	surgery - NOS	primary	null	ENSP00000372088.3:p.Ser318Phe	ENST00000382643.7:c.953C>T	15:g.40731108C>T
RAD51	ENST00000382643.7	1023	9817	TCGA-66-2788-01	1782904	1686903	lung	NS	NS	NS	carcinoma	squamous_cell_carcinoma	NS	NS	y	COSV51113232	COSM699918	119097404	c.200G>T	p.S67I	Substitution - Missense	null	null	38	15:40701176-40701176	+	-	Confirmed somatic variant	null	418	fresh/frozen - NOS	primary	56	ENSP00000372088.3:p.Ser67Ile	ENST00000382643.7:c.200G>T	15:g.40701176G>T
RAD51	ENST00000382643.7	1023	9817	AH2	2906887	2761080	endometrium	NS	NS	NS	hyperplasia	atypical	NS	NS	y	COSV105087697	COSM9568058	119098044	c.419C>T	p.T140M	Substitution - Missense	null	null	38	15:40709097-40709097	+	-	Confirmed somatic variant	33016334	null	surgery-fixed	NS	null	ENSP00000372088.3:p.Thr140Met	ENST00000382643.7:c.419C>T	15:g.40709097C>T
RAD51	ENST00000382643.7	1023	9817	2860293	2860293	2715581	prostate	NS	NS	NS	carcinoma	adenocarcinoma	NS	NS	n	COSV105087697	COSM9568058	119098044	c.419C>T	p.T140M	Substitution - Missense	null	null	38	15:40709097-40709097	+	-	Confirmed somatic variant	32300177	null	surgery-fixed	NS	66	ENSP00000372088.3:p.Thr140Met	ENST00000382643.7:c.419C>T	15:g.40709097C>T
RAD51	ENST00000382643.7	1023	9817	2860290	2860290	2715578	prostate	NS	NS	NS	carcinoma	adenocarcinoma	NS	NS	n	COSV105087697	COSM9568058	119098044	c.419C>T	p.T140M	Substitution - Missense	null	null	38	15:40709097-40709097	+	-	Confirmed somatic variant	32300177	null	surgery-fixed	NS	57	ENSP00000372088.3:p.Thr140Met	ENST00000382643.7:c.419C>T	15:g.40709097C>T
RAD51	ENST00000382643.7	1023	9817	HCA7	2301976	2167259	large_intestine	colon	right	NS	carcinoma	adenocarcinoma	NS	NS	y	COSV51113849	COSM4630110	119096921	c.489T>A	p.T163=	Substitution - coding silent	hom	null	38	15:40718855-40718855	+	-	Variant of unknown origin	24755471	null	cell-line	NS	null	ENSP00000372088.3:p.Thr163=	ENST00000382643.7:c.489T>A	15:g.40718855T>A
RAD51	ENST00000382643.7	1023	9817	5-VS007-T1	2869827	2724824	skin	NS	NS	NS	carcinoma	basal_cell_carcinoma	NS	NS	y	COSV105087701	COSM9672363	119097123	c.498C>T	p.T166=	Substitution - coding silent	null	null	38	15:40718864-40718864	+	-	Confirmed somatic variant	26950094	null	surgery fresh/frozen	NS	81	ENSP00000372088.3:p.Thr166=	ENST00000382643.7:c.498C>T	15:g.40718864C>T
RAD51	ENST00000382643.7	1023	9817	PCA1944	2861213	2716486	prostate	NS	NS	NS	carcinoma	NS	NS	NS	n	COSV105087698	COSM9580899	119098544	c.496A>G	p.T166A	Substitution - Missense	null	null	38	15:40718862-40718862	+	-	Confirmed somatic variant	32268276	null	circulating tumour	NS	null	ENSP00000372088.3:p.Thr166Ala	ENST00000382643.7:c.496A>G	15:g.40718862A>G
RAD51	ENST00000382643.7	1023	9817	DD107_Org	2749229	2607931	stomach	NS	NS	NS	carcinoma	adenocarcinoma	NS	NS	y	COSV105087695	COSM9813686	119096904	c.283A>C	p.T95P	Substitution - Missense	het	null	38	15:40701863-40701863	+	-	Confirmed somatic variant	29703791	null	organoid culture	primary	49	ENSP00000372088.3:p.Thr95Pro	ENST00000382643.7:c.283A>C	15:g.40701863A>C
RAD51	ENST00000382643.7	1023	9817	SNU-175	2302007	2167290	large_intestine	NS	NS	NS	carcinoma	adenocarcinoma	NS	NS	y	COSV51112395	COSM2269771	119097544	c.666A>G	p.V222=	Substitution - coding silent	het	null	38	15:40729523-40729523	+	-	Variant of unknown origin	24755471	null	cell-line	NS	null	ENSP00000372088.3:p.Val222=	ENST00000382643.7:c.666A>G	15:g.40729523A>G
RAD51	ENST00000382643.7	1023	9817	BL-18-J03946	2905351	2759607	kidney	NS	NS	NS	carcinoma	clear_cell_renal_cell_carcinoma	NS	NS	n	COSV105862878	COSM9999736	119098695	c.664G>A	p.V222I	Substitution - Missense	null	null	38	15:40729521-40729521	+	-	Variant of unknown origin	32321774	null	surgery-fixed	metastasis	null	ENSP00000372088.3:p.Val222Ile	ENST00000382643.7:c.664G>A	15:g.40729521G>A
RAD51	ENST00000382643.7	1023	9817	TCGA-B6-A0IJ-01	1779531	1683530	breast	NS	NS	NS	carcinoma	NS	NS	NS	y	COSV51111850	COSM433802	119098074	c.813A>G	p.V271=	Substitution - coding silent	null	null	38	15:40729888-40729888	+	-	Confirmed somatic variant	null	414	fresh/frozen - NOS	primary	42	ENSP00000372088.3:p.Val271=	ENST00000382643.7:c.813A>G	15:g.40729888A>G
RAD51	ENST00000382643.7	1023	9817	20681_Ft-S	2472879	2335649	ovary	NS	NS	NS	carcinoma	serous_carcinoma	NS	NS	n	COSV51112836	COSM5575483	119096936	c.145G>T	p.V49L	Substitution - Missense	null	null	38	15:40701121-40701121	+	-	Confirmed somatic variant	25846551	null	surgery - NOS	primary	null	ENSP00000372088.3:p.Val49Leu	ENST00000382643.7:c.145G>T	15:g.40701121G>T
RAD51	ENST00000382643.7	1023	9817	DD107_Org	2749229	2607931	stomach	NS	NS	NS	carcinoma	adenocarcinoma	NS	NS	y	COSV105087692	COSM9813684	119096893	c.241G>T	p.V81F	Substitution - Missense	het	null	38	15:40701821-40701821	+	-	Confirmed somatic variant	29703791	null	organoid culture	primary	49	ENSP00000372088.3:p.Val81Phe	ENST00000382643.7:c.241G>T	15:g.40701821G>T
RAD51	ENST00000382643.7	1023	9817	TCGA-DM-A1HA-01	1651284	1566071	large_intestine	colon	ascending	NS	carcinoma	adenocarcinoma	NS	NS	y	COSV51110997	COSM1372709	119098078	c.480C>T	p.Y160=	Substitution - coding silent	null	null	38	15:40718846-40718846	+	-	Confirmed somatic variant	null	376	NS	NS	82	ENSP00000372088.3:p.Tyr160=	ENST00000382643.7:c.480C>T	15:g.40718846C>T
RAD51	ENST00000382643.7	1023	9817	PD8644a	1585165	1506510	haematopoietic_and_lymphoid_tissue	NS	NS	NS	haematopoietic_neoplasm	essential_thrombocythaemia	NS	NS	y	COSV51113399	COSM3720427	119098176	c.479A>C	p.Y160S	Substitution - Missense	null	null	38	15:40718845-40718845	+	-	Confirmed somatic variant	24325359	null	blood-bone marrow	NS	null	ENSP00000372088.3:p.Tyr160Ser	ENST00000382643.7:c.479A>C	15:g.40718845A>C
RAD51	ENST00000382643.7	1023	9817	OSCC-GB_00080111	2121049	1995285	upper_aerodigestive_tract	mouth	NS	NS	carcinoma	NS	NS	NS	y	COSV51111117	COSM3711690	119096861	c.948C>T	p.Y316=	Substitution - coding silent	null	null	38	15:40731103-40731103	+	-	Confirmed somatic variant	null	539	NS	NS	null	ENSP00000372088.3:p.Tyr316=	ENST00000382643.7:c.948C>T	15:g.40731103C>T
RAD51	ENST00000382643.7	1023	9817	8T	2139295	2008823	upper_aerodigestive_tract	mouth	gingiva	NS	carcinoma	squamous_cell_carcinoma	NS	NS	y	COSV51111117	COSM3711690	119096861	c.948C>T	p.Y316=	Substitution - coding silent	null	null	38	15:40731103-40731103	+	-	Confirmed somatic variant	24292195	null	NS	NS	null	ENSP00000372088.3:p.Tyr316=	ENST00000382643.7:c.948C>T	15:g.40731103C>T
RAD51	ENST00000382643.7	1023	9817	46T	2745888	2604591	liver	NS	NS	NS	other	neoplasm	NS	NS	y	COSV51113405	COSM1725075	119097113	c.159_160insG	p.Y54Vfs*11	Insertion - Frameshift	null	null	38	15:40701135-40701136	+	-	Confirmed somatic variant	null	660	NS	primary	45	ENSP00000372088.3:p.Tyr54ValfsTer11	ENST00000382643.7:c.159_160insG	15:g.40701135_40701136insG
RAD51	ENST00000382643.7	1023	9817	046T	2067115	1946912	liver	NS	NS	NS	carcinoma	hepatocellular_carcinoma	NS	NS	y	COSV51113405	COSM1725075	119097113	c.159_160insG	p.Y54Vfs*11	Insertion - Frameshift	null	null	38	15:40701135-40701136	+	-	Confirmed somatic variant	23788652	null	surgery - NOS	primary	null	ENSP00000372088.3:p.Tyr54ValfsTer11	ENST00000382643.7:c.159_160insG	15:g.40701135_40701136insG
RAD51	ENST00000382643.7	1023	9817	DD107_Org	2749229	2607931	stomach	NS	NS	NS	carcinoma	adenocarcinoma	NS	NS	y	COSV105087694	COSM9813685	119096898	c.278A>T	p.Y93F	Substitution - Missense	het	null	38	15:40701858-40701858	+	-	Confirmed somatic variant	29703791	null	organoid culture	primary	49	ENSP00000372088.3:p.Tyr93Phe	ENST00000382643.7:c.278A>T	15:g.40701858A>T
RAD51	ENST00000382643.7	1023	9817	A5-2A	2746123	2604826	large_intestine	NS	NS	NS	carcinoma	adenocarcinoma	NS	NS	y	COSV51111106	COSM7267326	119098091	c.277del	p.Y93Tfs*19	Deletion - Frameshift	null	null	38	15:40701857-40701857	+	-	Confirmed somatic variant	null	646	NS	primary	43	ENSP00000372088.3:p.Tyr93ThrfsTer19	ENST00000382643.7:c.277del	15:g.40701857del

## Sheet: RAD51 ClinVAR
Name	Gene(s)	Protein change	Condition(s)	Accession	GRCh37Chromosome	GRCh37Location	GRCh38Chromosome	GRCh38Location	VariationID	AlleleID(s)	dbSNP ID	Canonical SPDI	Variant type	Molecular consequence	Germline classification	Germline date last evaluated	Germline review status	Somatic clinical impact	Somatic clinical impact date last evaluated	Somatic clinical impact review status	Oncogenicity classification	Oncogenicity date last evaluated	Oncogenicity review status
NM_002875.5(RAD51):c.32C>G (p.Ala11Gly)	RAD51	A11G	Inborn genetic diseases	VCV001729947	15	40990988	15	40698790	1729947	1792154	rs1286692919	NC_000015.10:40698789:C:G	single nucleotide variant	missense variant	Uncertain significance	2022-02-01	criteria provided, single submitter
NM_002875.5(RAD51):c.32C>T (p.Ala11Val)	RAD51	A11V	Inborn genetic diseases	VCV003222848	15	40990988	15	40698790	3222848	3386486	rs1286692919	NC_000015.10:40698789:C:T	single nucleotide variant	missense variant	Uncertain significance	2023-11-03	criteria provided, single submitter
NM_002875.5(RAD51):c.422C>G (p.Ala141Gly)	RAD51	A141G, A142G	Inborn genetic diseases	VCV003312357	15	41001301	15	40709103	3312357	3461899		NC_000015.10:40709102:C:G	single nucleotide variant	missense variant	Uncertain significance	2024-04-07	criteria provided, single submitter
NM_002875.5(RAD51):c.422C>T (p.Ala141Val)	RAD51	A141V, A142V	Inborn genetic diseases	VCV003312367	15	41001301	15	40709103	3312367	3461909		NC_000015.10:40709102:C:T	single nucleotide variant	missense variant	Uncertain significance	2024-06-24	criteria provided, single submitter
NM_002875.5(RAD51):c.421G>T (p.Ala141Ser)	RAD51	A142S, A141S	Inborn genetic diseases	VCV001738824	15	41001300	15	40709102	1738824	1787823	rs757033061	NC_000015.10:40709101:G:T	single nucleotide variant	missense variant	Uncertain significance	2024-05-31	criteria provided, single submitter
NM_002875.5(RAD51):c.469G>A (p.Ala157Thr)	RAD51	A158T, A157T	Inborn genetic diseases|not provided	VCV002121206	15	41011036	15	40718838	2121206	2180388	rs2504485909	NC_000015.10:40718837:G:A	single nucleotide variant	missense variant	Uncertain significance	2023-03-18	criteria provided, multiple submitters, no conflicts
NM_002875.5(RAD51):c.518C>T (p.Ala173Val)	RAD51	A173V, A174V	Inborn genetic diseases	VCV003222857	15	41011085	15	40718887	3222857	3386495	rs1896120881	NC_000015.10:40718886:C:T	single nucleotide variant	missense variant	Uncertain significance	2024-02-12	criteria provided, single submitter
NM_002875.5(RAD51):c.523G>C (p.Ala175Pro)	RAD51	A175P, A176P	Inborn genetic diseases	VCV001746291	15	41011090	15	40718892	1746291	1809780	rs2141857614	NC_000015.10:40718891:G:C	single nucleotide variant	missense variant	Uncertain significance	2022-01-01	criteria provided, single submitter
NM_002875.5(RAD51):c.580G>T (p.Ala194Ser)	RAD51	A194S, A195S	Inborn genetic diseases	VCV002565482	15	41020958	15	40728760	2565482	2730438	rs2141880201	NC_000015.10:40728759:G:T	single nucleotide variant	missense variant	Uncertain significance	2023-03-24	criteria provided, single submitter
NM_002875.5(RAD51):c.581C>T (p.Ala194Val)	RAD51	A195V, A194V	Inborn genetic diseases	VCV001749881	15	41020959	15	40728761	1749881	1810800	rs1896717991	NC_000015.10:40728760:C:T	single nucleotide variant	missense variant	Uncertain significance	2022-03-27	criteria provided, single submitter
NM_002875.5(RAD51):c.625G>A (p.Ala209Thr)	RAD51	A210T, A209T	not provided|Inborn genetic diseases	VCV001752490	15	41021003	15	40728805	1752490	1804345	rs1470830931	NC_000015.10:40728804:G:A	single nucleotide variant	missense variant	Uncertain significance	2024-09-29	criteria provided, multiple submitters, no conflicts
NM_002875.5(RAD51):c.671C>G (p.Ala224Gly)	RAD51	A224G, A225G	RAD51-related disorder|not provided|Hereditary cancer	VCV002072406	15	41021729	15	40729531	2072406	2130335	rs142701178	NC_000015.10:40729530:C:G	single nucleotide variant	missense variant	Conflicting classifications of pathogenicity	2024-10-30	criteria provided, conflicting classifications
NM_002875.5(RAD51):c.676G>A (p.Ala226Thr)	RAD51	A227T, A226T	Inborn genetic diseases	VCV002611459	15	41021734	15	40729536	2611459	2773451	rs1249471221	NC_000015.10:40729535:G:A	single nucleotide variant	missense variant	Uncertain significance	2023-07-12	criteria provided, single submitter
NM_002875.5(RAD51):c.736G>T (p.Ala246Ser)	RAD51	A246S, A247S	Inborn genetic diseases	VCV003222869	15	41021794	15	40729596	3222869	3386507	rs1249286135	NC_000015.10:40729595:G:T	single nucleotide variant	missense variant	Uncertain significance	2023-12-23	criteria provided, single submitter
NM_002875.5(RAD51):c.766G>A (p.Ala256Thr)	RAD51	A256T, A257T	Inborn genetic diseases|not provided	VCV001319191	15	41021824	15	40729626	1319191	1309444	rs374507935	NC_000015.10:40729625:G:A	single nucleotide variant	missense variant	Uncertain significance	2024-01-16	criteria provided, multiple submitters, no conflicts
NM_002875.5(RAD51):c.830C>T (p.Ala277Val)	RAD51	A277V, A278V	not provided	VCV003706397	15	41022106	15	40729908	3706397	3835969		NC_000015.10:40729907:C:T	single nucleotide variant	missense variant|intron variant	Uncertain significance	2024-06-15	criteria provided, single submitter
NM_002875.5(RAD51):c.839C>A (p.Ala280Asp)	RAD51	A280D, A281D	Inborn genetic diseases	VCV003312353	15	41022115	15	40729917	3312353	3461895		NC_000015.10:40729916:C:A	single nucleotide variant	missense variant|intron variant	Uncertain significance	2024-05-19	criteria provided, single submitter
NM_002875.5(RAD51):c.839C>T (p.Ala280Val)	RAD51	A280V, A281V	Inborn genetic diseases	VCV003429546	15	41022115	15	40729917	3429546	3585557		NC_000015.10:40729916:C:T	single nucleotide variant	missense variant|intron variant	Uncertain significance	2024-06-30	criteria provided, single submitter
NM_002875.5(RAD51):c.841G>A (p.Ala281Thr)	RAD51	A282T, A281T	Inborn genetic diseases	VCV001763317	15	41022117	15	40729919	1763317	1824041	rs764611353	NC_000015.10:40729918:G:A	single nucleotide variant	missense variant|intron variant	Uncertain significance	2021-11-21	criteria provided, single submitter
NM_002875.5(RAD51):c.877G>A (p.Ala293Thr)	RAD51	A293T, A294T	not provided|RAD51-related disorder|Inborn genetic diseases	VCV000372139	15	41022153	15	40729955	372139	359044	rs1057519413	NC_000015.10:40729954:G:A	single nucleotide variant	missense variant|intron variant	Pathogenic/Likely pathogenic	2025-04-02	criteria provided, multiple submitters, no conflicts
NM_002875.5(RAD51):c.968C>T (p.Ala323Val)	RAD51	A323V, A324V	Inborn genetic diseases	VCV003312364	15	41023324	15	40731126	3312364	3461906		NC_000015.10:40731125:C:T	single nucleotide variant	missense variant|3 prime UTR variant	Uncertain significance	2024-06-08	criteria provided, single submitter
NM_002875.5(RAD51):c.982G>T (p.Ala328Ser)	RAD51	A329S, A328S	Inborn genetic diseases|not provided	VCV001768343	15	41023338	15	40731140	1768343	1828753	rs367685211	NC_000015.10:40731139:G:T	single nucleotide variant	missense variant|3 prime UTR variant	Uncertain significance	2023-10-23	criteria provided, multiple submitters, no conflicts
NM_002875.5(RAD51):c.982G>A (p.Ala328Thr)	RAD51	A329T, A328T	Inborn genetic diseases	VCV001768340	15	41023338	15	40731140	1768340	1828750	rs367685211	NC_000015.10:40731139:G:A	single nucleotide variant	missense variant|3 prime UTR variant	Uncertain significance	2023-12-19	criteria provided, single submitter
NM_002875.5(RAD51):c.1009G>A (p.Ala337Thr)	RAD51	A337T, A338T	Inborn genetic diseases	VCV001795065	15	41023365	15	40731167	1795065	1849274	rs2141887233	NC_000015.10:40731166:G:A	single nucleotide variant	missense variant|3 prime UTR variant	Uncertain significance	2021-11-12	criteria provided, single submitter
NM_002875.5(RAD51):c.104C>A (p.Ala35Asp)	RAD51	A35D	Inborn genetic diseases	VCV001776537	15	40993278	15	40701080	1776537	1833813	rs377571591	NC_000015.10:40701079:C:A	single nucleotide variant	missense variant	Uncertain significance	2024-10-15	criteria provided, single submitter
NM_002875.5(RAD51):c.131C>G (p.Ala44Gly)	RAD51	A44G	Inborn genetic diseases	VCV002585950	15	40993305	15	40701107	2585950	2753510	rs2504414734	NC_000015.10:40701106:C:G	single nucleotide variant	missense variant	Uncertain significance	2023-08-30	criteria provided, single submitter
NM_002875.5(RAD51):c.131C>T (p.Ala44Val)	RAD51	A44V	Inborn genetic diseases	VCV002462650	15	40993305	15	40701107	2462650	2446702	rs2504414734	NC_000015.10:40701106:C:T	single nucleotide variant	missense variant	Uncertain significance	2022-11-19	criteria provided, single submitter
NM_002875.5(RAD51):c.158C>G (p.Ala53Gly)	RAD51	A53G	Inborn genetic diseases	VCV002450851	15	40993332	15	40701134	2450851	2423337	rs2141819309	NC_000015.10:40701133:C:G	single nucleotide variant	missense variant	Uncertain significance	2022-11-24	criteria provided, single submitter
NM_002875.5(RAD51):c.164C>T (p.Ala55Val)	RAD51	A55V	not provided|not specified	VCV000730047	15	40993338	15	40701140	730047	739589	rs145617142	NC_000015.10:40701139:C:T	single nucleotide variant	missense variant	Benign/Likely benign	2024-07-19	criteria provided, multiple submitters, no conflicts
NM_002875.5(RAD51):c.205G>C (p.Ala69Pro)	RAD51	A69P	Inborn genetic diseases	VCV001785206	15	40993379	15	40701181	1785206	1840003	rs143055953	NC_000015.10:40701180:G:C	single nucleotide variant	missense variant	Uncertain significance	2024-06-12	criteria provided, single submitter
NM_002875.5(RAD51):c.205G>A (p.Ala69Thr)	RAD51	A69T	Inborn genetic diseases	VCV002624695	15	40993379	15	40701181	2624695	2793784	rs143055953	NC_000015.10:40701180:G:A	single nucleotide variant	missense variant	Uncertain significance	2023-08-01	criteria provided, single submitter
NM_002875.5(RAD51):c.227C>G (p.Ala76Gly)	RAD51	A76G	Inborn genetic diseases	VCV001788908	15	40998376	15	40706178	1788908	1841122	rs2504436241	NC_000015.10:40706177:C:G	single nucleotide variant	missense variant|intron variant	Uncertain significance	2021-12-25	criteria provided, single submitter
NM_002875.5(RAD51):c.233C>T (p.Ala78Val)	RAD51	A78V	Inborn genetic diseases	VCV001789835	15	40998382	15	40706184	1789835	1847966	rs1050671800	NC_000015.10:40706183:C:T	single nucleotide variant	missense variant|intron variant	Uncertain significance	2022-02-03	criteria provided, single submitter
NM_002875.5(RAD51):c.235G>C (p.Ala79Pro)	RAD51	A79P	Inborn genetic diseases	VCV003222844	15	40998384	15	40706186	3222844	3386482	rs2504436304	NC_000015.10:40706185:G:C	single nucleotide variant	missense variant|intron variant	Uncertain significance	2023-12-31	criteria provided, single submitter
NM_002875.5(RAD51):c.236C>T (p.Ala79Val)	RAD51	A79V	Inborn genetic diseases|not provided	VCV002129847	15	40998385	15	40706187	2129847	2189124	rs146489542	NC_000015.10:40706186:C:T	single nucleotide variant	missense variant|intron variant	Uncertain significance	2024-07-05	criteria provided, multiple submitters, no conflicts
NM_002875.5(RAD51):c.26C>T (p.Ala9Val)	RAD51	A9V	not provided	VCV003342008	15	40990982	15	40698784	3342008	3501240		NC_000015.10:40698783:C:T	single nucleotide variant	missense variant	Uncertain significance	2024-07-01	criteria provided, single submitter
NM_002875.5(RAD51):c.432C>G (p.Cys144Trp)	RAD51	C144W, C145W	not provided	VCV004084397	15	41001311	15	40709113	4084397	4197082		NC_000015.10:40709112:C:G	single nucleotide variant	missense variant	Uncertain significance	2025-06-01	criteria provided, single submitter
NM_002875.5(RAD51):c.934T>G (p.Cys312Gly)	RAD51	C312G, C313G, L271R	not provided	VCV001700903	15	41023290	15	40731092	1700903	1693296	rs2141887028	NC_000015.10:40731091:T:G	single nucleotide variant	missense variant	Uncertain significance	2022-02-13	criteria provided, single submitter
NM_002875.5(RAD51):c.955T>C (p.Cys319Arg)	RAD51	C319R, L278P, C320R	Inborn genetic diseases	VCV002565485	15	41023311	15	40731113	2565485	2730441	rs2504537799	NC_000015.10:40731112:T:C	single nucleotide variant	missense variant	Uncertain significance	2023-05-05	criteria provided, single submitter
NM_002875.5(RAD51):c.956G>A (p.Cys319Tyr)	RAD51	C319Y, C320Y	Inborn genetic diseases	VCV002562103	15	41023312	15	40731114	2562103	2720956	rs2504537820	NC_000015.10:40731113:G:A	single nucleotide variant	missense variant|synonymous variant	Uncertain significance	2023-04-14	criteria provided, single submitter
NM_002875.5(RAD51):c.330C>G (p.Asp110Glu)	RAD51	D110E	Inborn genetic diseases	VCV002450850	15	40998479	15	40706281	2450850	2423336	rs2504436979	NC_000015.10:40706280:C:G	single nucleotide variant	missense variant|intron variant	Uncertain significance	2022-11-15	criteria provided, single submitter
NM_002875.5(RAD51):c.35A>G (p.Asp12Gly)	RAD51	D12G	Inborn genetic diseases	VCV002624692	15	40990991	15	40698793	2624692	2793781	rs1246018948	NC_000015.10:40698792:A:G	single nucleotide variant	missense variant	Uncertain significance	2023-09-14	criteria provided, single submitter
NM_002875.5(RAD51):c.34G>A (p.Asp12Asn)	RAD51	D12N	Inborn genetic diseases	VCV003312361	15	40990990	15	40698792	3312361	3461903		NC_000015.10:40698791:G:A	single nucleotide variant	missense variant	Uncertain significance	2024-05-10	criteria provided, single submitter
NM_002875.5(RAD51):c.445G>T (p.Asp149Tyr)	RAD51	D149Y, D150Y	Inborn genetic diseases	VCV001740771	15	41011012	15	40718814	1740771	1798271	rs2504485688	NC_000015.10:40718813:G:T	single nucleotide variant	missense variant	Uncertain significance	2021-12-11	criteria provided, single submitter
NM_002875.5(RAD51):c.550G>C (p.Asp184His)	RAD51	D185H, D184H	Inborn genetic diseases	VCV001748025	15	41020928	15	40728730	1748025	1810214	rs2504523634	NC_000015.10:40728729:G:C	single nucleotide variant	missense variant	Uncertain significance	2021-07-03	criteria provided, single submitter
NM_002875.5(RAD51):c.559G>C (p.Asp187His)	RAD51	D187H, D188H	Inborn genetic diseases	VCV001748535	15	41020937	15	40728739	1748535	1806783	rs2504523707	NC_000015.10:40728738:G:C	single nucleotide variant	missense variant	Uncertain significance	2021-08-21	criteria provided, single submitter
NM_002875.5(RAD51):c.593A>G (p.Asp198Gly)	RAD51	D199G, D198G	Inborn genetic diseases	VCV003429557	15	41020971	15	40728773	3429557	3585568		NC_000015.10:40728772:A:G	single nucleotide variant	missense variant	Uncertain significance	2024-10-28	criteria provided, single submitter
NM_002875.5(RAD51):c.665A>G (p.Asp222Gly)	RAD51	D222G, D223G	Inborn genetic diseases	VCV002585948	15	41021723	15	40729525	2585948	2753508	rs1332437837	NC_000015.10:40729524:A:G	single nucleotide variant	missense variant	Uncertain significance	2023-08-24	criteria provided, single submitter
NM_002875.5(RAD51):c.770A>G (p.Asp257Gly)	RAD51	D257G, D258G	Inborn genetic diseases	VCV003222871	15	41021828	15	40729630	3222871	3386509	rs2504530002	NC_000015.10:40729629:A:G	single nucleotide variant	missense variant	Uncertain significance	2023-10-12	criteria provided, single submitter
NM_002875.5(RAD51):c.845A>T (p.Asp282Val)	RAD51	D282V, D283V	Inborn genetic diseases	VCV003312365	15	41022121	15	40729923	3312365	3461907		NC_000015.10:40729922:A:T	single nucleotide variant	missense variant|intron variant	Uncertain significance	2024-06-12	criteria provided, single submitter
NM_002875.5(RAD51):c.946G>C (p.Asp316His)	RAD51	D317H, R275P, D316H	Inborn genetic diseases	VCV001767067	15	41023302	15	40731104	1767067	1821409	rs2141887081	NC_000015.10:40731103:G:C	single nucleotide variant	missense variant	Uncertain significance	2022-01-15	criteria provided, single submitter
NM_002875.5(RAD51):c.994G>C (p.Asp332His)	RAD51	D332H, D333H	Inborn genetic diseases|not provided	VCV001768704	15	41023350	15	40731152	1768704	1829113	rs1263727210	NC_000015.10:40731151:G:C	single nucleotide variant	missense variant|3 prime UTR variant	Uncertain significance	2024-07-09	criteria provided, multiple submitters, no conflicts
NM_002875.5(RAD51):c.995A>G (p.Asp332Gly)	RAD51	D333G, D332G	Inborn genetic diseases	VCV003312360	15	41023351	15	40731153	3312360	3461902		NC_000015.10:40731152:A:G	single nucleotide variant	missense variant|3 prime UTR variant	Uncertain significance	2024-04-27	criteria provided, single submitter
NM_002875.5(RAD51):c.1008T>A (p.Asp336Glu)	RAD51	D337E, D336E	Inborn genetic diseases	VCV003429556	15	41023364	15	40731166	3429556	3585567		NC_000015.10:40731165:T:A	single nucleotide variant	missense variant|3 prime UTR variant	Uncertain significance	2024-10-13	criteria provided, single submitter
NM_002875.5(RAD51):c.1015G>A (p.Asp339Asn)	RAD51	D339N, D340N	Inborn genetic diseases	VCV003222837	15	41023371	15	40731173	3222837	3386475	rs1391217140	NC_000015.10:40731172:G:A	single nucleotide variant	missense variant|3 prime UTR variant	Uncertain significance	2023-12-01	criteria provided, single submitter
NM_002875.5(RAD51):c.1016A>T (p.Asp339Val)	RAD51	D339V, D340V	not provided|Inborn genetic diseases	VCV002110853	15	41023372	15	40731174	2110853	2167422	rs2504538342	NC_000015.10:40731173:A:T	single nucleotide variant	missense variant|3 prime UTR variant	Uncertain significance	2024-02-05	criteria provided, multiple submitters, no conflicts
NM_002875.5(RAD51):c.109G>C (p.Asp37His)	RAD51	D37H	Inborn genetic diseases	VCV002497667	15	40993283	15	40701085	2497667	2472750	rs1428987216	NC_000015.10:40701084:G:C	single nucleotide variant	missense variant	Uncertain significance	2022-12-03	criteria provided, single submitter
NM_002875.5(RAD51):c.109G>A (p.Asp37Asn)	RAD51	D37N	not specified	VCV001336983	15	40993283	15	40701085	1336983	1327993	rs1428987216	NC_000015.10:40701084:G:A	single nucleotide variant	missense variant	Uncertain significance	2019-01-28	criteria provided, single submitter
NM_002875.5(RAD51):c.110A>T (p.Asp37Val)	RAD51	D37V	Inborn genetic diseases	VCV002624691	15	40993284	15	40701086	2624691	2793780	rs756092232	NC_000015.10:40701085:A:T	single nucleotide variant	missense variant	Uncertain significance	2023-08-25	criteria provided, single submitter
NM_002875.5(RAD51):c.215A>C (p.Asp72Ala)	RAD51	D72A	Inborn genetic diseases	VCV003222842	15	40993389	15	40701191	3222842	3386480	rs1164062003	NC_000015.10:40701190:A:C	single nucleotide variant	missense variant	Uncertain significance	2024-01-21	criteria provided, single submitter
NM_002875.5(RAD51):c.214G>T (p.Asp72Tyr)	RAD51	D72Y	Inborn genetic diseases	VCV001786729	15	40993388	15	40701190	1786729	1844098	rs2504415492	NC_000015.10:40701189:G:T	single nucleotide variant	missense variant	Uncertain significance	2022-04-02	criteria provided, single submitter
NM_002875.5(RAD51):c.322G>A (p.Glu108Lys)	RAD51	E108K	not provided	VCV003360169	15	40998471	15	40706273	3360169	3519380		NC_000015.10:40706272:G:A	single nucleotide variant	missense variant|intron variant	Uncertain significance	2023-06-22	criteria provided, single submitter
NM_002875.5(RAD51):c.526G>T (p.Glu176Ter)	RAD51	E176*, E177*	not provided	VCV002501636	15	41011093	15	40718895	2501636	2524539	rs2141857623	NC_000015.10:40718894:G:T	single nucleotide variant	nonsense	Uncertain significance	2025-07-18	criteria provided, single submitter
NM_002875.5(RAD51):c.53_69delinsTATCTTCTT (p.Glu18fs)	RAD51	E18fs	RAD51-related disorder	VCV002636942	15	40991009 - 40991025	15	40698811 - 40698827	2636942	2802520	rs2504406488	NC_000015.10:40698810:AAAGCTTTGGCCCACAA:TATCTTCTT	Indel	frameshift variant	Likely pathogenic	2022-09-15	criteria provided, single submitter
NM_002875.5(RAD51):c.773A>C (p.Glu258Ala)	RAD51	E258A, E259A	not provided|Familial cancer of breast	VCV003338665	15	41021831	15	40729633	3338665	3497323		NC_000015.10:40729632:A:C	single nucleotide variant	missense variant	Conflicting classifications of pathogenicity	2024-08-22	criteria provided, conflicting classifications
NM_002875.5(RAD51):c.772G>A (p.Glu258Lys)	RAD51	E258K, E259K	Fanconi anemia complementation group R	VCV000522859	15	41021830	15	40729632	522859	513451	rs1555429629	NC_000015.10:40729631:G:A	single nucleotide variant	missense variant	Likely pathogenic	2022-02-01	criteria provided, multiple submitters, no conflicts
NM_002875.5(RAD51):c.906G>A (p.Leu302=)	RAD51	E262K	Inborn genetic diseases	VCV003222875	15	41023262	15	40731064	3222875	3386513	rs2504537254	NC_000015.10:40731063:G:A	single nucleotide variant	synonymous variant|missense variant	Likely benign	2023-09-21	criteria provided, single submitter
NM_002875.5(RAD51):c.86A>G (p.Glu29Gly)	RAD51	E29G	not provided|Inborn genetic diseases	VCV002560843	15	40991042	15	40698844	2560843	2717003	rs1489593050	NC_000015.10:40698843:A:G	single nucleotide variant	missense variant	Uncertain significance	2024-06-21	criteria provided, multiple submitters, no conflicts
NM_002875.5(RAD51):c.923A>C (p.Glu308Ala)	RAD51	E308A, E309A	Inborn genetic diseases	VCV003222877	15	41023279	15	40731081	3222877	3386515	rs2504537429	NC_000015.10:40731080:A:C	single nucleotide variant	missense variant|synonymous variant	Uncertain significance	2023-10-19	criteria provided, single submitter
NM_002875.5(RAD51):c.149A>C (p.Glu50Ala)	RAD51	E50A	Inborn genetic diseases	VCV003312362	15	40993323	15	40701125	3312362	3461904		NC_000015.10:40701124:A:C	single nucleotide variant	missense variant	Uncertain significance	2024-05-31	criteria provided, single submitter
NM_002875.5(RAD51):c.204A>C (p.Glu68Asp)	RAD51	E68D	Inborn genetic diseases	VCV002450862	15	40993378	15	40701180	2450862	2433121	rs2504415390	NC_000015.10:40701179:A:C	single nucleotide variant	missense variant	Uncertain significance	2023-02-25	criteria provided, single submitter
NM_002875.5(RAD51):c.230A>G (p.Glu77Gly)	RAD51	E77G	Inborn genetic diseases	VCV002624694	15	40998379	15	40706181	2624694	2793783	rs1218843632	NC_000015.10:40706180:A:G	single nucleotide variant	missense variant|intron variant	Uncertain significance	2023-07-12	criteria provided, single submitter
NM_002875.5(RAD51):c.229G>A (p.Glu77Lys)	RAD51	E77K	Inborn genetic diseases|not provided	VCV003900795	15	40998378	15	40706180	3900795	4016639		NC_000015.10:40706179:G:A	single nucleotide variant	missense variant|intron variant	Uncertain significance	2025-12-04	criteria provided, multiple submitters, no conflicts
NM_002875.5(RAD51):c.225+633A>C	RAD51	E85A	Mirror movements 2	VCV003067851	15	40994032	15	40701834	3067851	3227188	rs1595981009	NC_000015.10:40701833:A:C	single nucleotide variant	missense variant|intron variant	Uncertain significance	2024-04-04	criteria provided, single submitter
NM_002875.5(RAD51):c.496T>G (p.Phe166Val)	RAD51	F166V, F167V	Inborn genetic diseases	VCV003429549	15	41011063	15	40718865	3429549	3585560		NC_000015.10:40718864:T:G	single nucleotide variant	missense variant	Uncertain significance	2024-08-03	criteria provided, single submitter
NM_002875.5(RAD51):c.980T>G (p.Phe327Cys)	RAD51	F327C, F328C	Inborn genetic diseases	VCV002450860	15	41023336	15	40731138	2450860	2433119	rs2504537985	NC_000015.10:40731137:T:G	single nucleotide variant	missense variant|3 prime UTR variant	Uncertain significance	2023-02-15	criteria provided, single submitter
NM_002875.5(RAD51):c.981C>G (p.Phe327Leu)	RAD51	F327L, F328L	Inborn genetic diseases	VCV003222878	15	41023337	15	40731139	3222878	3386516	rs773392887	NC_000015.10:40731138:C:G	single nucleotide variant	missense variant|3 prime UTR variant	Uncertain significance	2023-12-01	criteria provided, single submitter
NM_002875.5(RAD51):c.138C>G (p.Phe46Leu)	RAD51	F46L	Inborn genetic diseases	VCV001771498	15	40993312	15	40701114	1771498	1832694	rs1298742495	NC_000015.10:40701113:C:G	single nucleotide variant	missense variant	Uncertain significance	2024-06-18	criteria provided, single submitter
NM_002875.5(RAD51):c.275T>C (p.Phe92Ser)	RAD51	F92S	Inborn genetic diseases	VCV002450864	15	40998424	15	40706226	2450864	2433123	rs2504436533	NC_000015.10:40706225:T:C	single nucleotide variant	missense variant|intron variant	Uncertain significance	2023-03-05	criteria provided, single submitter
NM_002875.5(RAD51):c.314G>C (p.Gly105Ala)	RAD51	G105A	Inborn genetic diseases	VCV003429538	15	40998463	15	40706265	3429538	3585549		NC_000015.10:40706264:G:C	single nucleotide variant	missense variant|intron variant	Uncertain significance	2024-10-11	criteria provided, single submitter
NM_002875.5(RAD51):c.225+716G>A	RAD51	G113R	Familial cancer of breast	VCV003041826	15	40994115	15	40701917	3041826	3214486	rs552810340	NC_000015.10:40701916:G:A	single nucleotide variant	missense variant|intron variant	Uncertain significance	2023-12-17	criteria provided, single submitter
NM_002875.5(RAD51):c.344G>A (p.Gly115Asp)	RAD51	G115D, G116D	Inborn genetic diseases	VCV003222850	15	41001223	15	40709025	3222850	3386488	rs2504450532	NC_000015.10:40709024:G:A	single nucleotide variant	missense variant	Uncertain significance	2023-12-01	criteria provided, single submitter
NM_002875.5(RAD51):c.451G>T (p.Gly151Cys)	RAD51	G151C, G152C	Inborn genetic diseases	VCV001741205	15	41011018	15	40718820	1741205	1808582	rs1247974770	NC_000015.10:40718819:G:T	single nucleotide variant	missense variant	Uncertain significance	2022-02-05	criteria provided, single submitter
NM_002875.5(RAD51):c.451G>A (p.Gly151Ser)	RAD51	G151S, G152S	not provided|Inborn genetic diseases	VCV002255456	15	41011018	15	40718820	2255456	2239685	rs1247974770	NC_000015.10:40718819:G:A	single nucleotide variant	missense variant	Uncertain significance	2023-09-08	criteria provided, multiple submitters, no conflicts
NM_002875.5(RAD51):c.452G>C (p.Gly151Ala)	RAD51	G152A, G151A	Inborn genetic diseases|not provided	VCV001741270	15	41011019	15	40718821	1741270	1808647	rs1015877091	NC_000015.10:40718820:G:C	single nucleotide variant	missense variant	Uncertain significance	2024-10-02	criteria provided, multiple submitters, no conflicts
NM_002875.5(RAD51):c.464G>A (p.Gly155Glu)	RAD51	G156E, G155E	Inborn genetic diseases	VCV002450849	15	41011031	15	40718833	2450849	2423335	rs2504485859	NC_000015.10:40718832:G:A	single nucleotide variant	missense variant	Uncertain significance	2022-11-02	criteria provided, single submitter
NM_002875.5(RAD51):c.490G>C (p.Gly164Arg)	RAD51	G164R, G165R	not provided	VCV001315645	15	41011057	15	40718859	1315645	1305905	rs1896119687	NC_000015.10:40718858:G:C	single nucleotide variant	missense variant	Uncertain significance	2019-05-29	criteria provided, single submitter
NM_002875.5(RAD51):c.536G>A (p.Gly179Asp)	RAD51	G180D, G179D	Inborn genetic diseases|not provided	VCV001747097	15	41020914	15	40728716	1747097	1802848	rs913824562	NC_000015.10:40728715:G:A	single nucleotide variant	missense variant	Uncertain significance	2022-05-12	criteria provided, multiple submitters, no conflicts
NM_002875.5(RAD51):c.535G>A (p.Gly179Ser)	RAD51	G180S, G179S	Inborn genetic diseases	VCV001747061	15	41020913	15	40728715	1747061	1802812	rs772233325	NC_000015.10:40728714:G:A	single nucleotide variant	missense variant	Likely benign	2021-10-06	criteria provided, single submitter
NM_002875.5(RAD51):c.536G>T (p.Gly179Val)	RAD51	G180V, G179V	not provided	VCV003656357	15	41020914	15	40728716	3656357	3779167		NC_000015.10:40728715:G:T	single nucleotide variant	missense variant	Uncertain significance	2024-06-12	criteria provided, single submitter
NM_002875.5(RAD51):c.779G>A (p.Gly260Asp)	RAD51	G260D, G261D	Inborn genetic diseases	VCV002560847	15	41022055	15	40729857	2560847	2717007	rs2504531522	NC_000015.10:40729856:G:A	single nucleotide variant	missense variant|intron variant	Uncertain significance	2023-03-24	criteria provided, single submitter
NM_002875.5(RAD51):c.921G>A (p.Gly307=)	RAD51	G267R	Inborn genetic diseases	VCV001766234	15	41023277	15	40731079	1766234	1814812	rs765770708	NC_000015.10:40731078:G:A	single nucleotide variant	synonymous variant|missense variant	Likely benign	2025-08-05	criteria provided, single submitter
NM_002875.5(RAD51):c.824G>A (p.Gly275Glu)	RAD51	G275E, G276E	Inborn genetic diseases	VCV002462739	15	41022100	15	40729902	2462739	2446791	rs1896782001	NC_000015.10:40729901:G:A	single nucleotide variant	missense variant|intron variant	Uncertain significance	2025-08-23	criteria provided, single submitter
NM_002875.5(RAD51):c.914del (p.Gly305fs)	RAD51	G305fs, G306fs, K265fs	not specified	VCV001338442	15	41023269	15	40731071	1338442	1329450	rs2141886936	NC_000015.10:40731070:GG:G	Deletion	frameshift variant	Uncertain significance	2018-09-24	criteria provided, single submitter
NM_002875.5(RAD51):c.920G>C (p.Gly307Ala)	RAD51	G307A, G308A, R266S	Inborn genetic diseases	VCV003222876	15	41023276	15	40731078	3222876	3386514	rs762285836	NC_000015.10:40731077:G:C	single nucleotide variant	missense variant	Uncertain significance	2024-01-17	criteria provided, single submitter
NM_002875.5(RAD51):c.920G>A (p.Gly307Glu)	RAD51	G307E, G308E	Inborn genetic diseases	VCV001766199	15	41023276	15	40731078	1766199	1814777	rs762285836	NC_000015.10:40731077:G:A	single nucleotide variant	missense variant|synonymous variant	Uncertain significance	2022-07-01	criteria provided, single submitter
NM_002875.5(RAD51):c.919G>A (p.Gly307Arg)	RAD51	G307R, G308R, R266K	Inborn genetic diseases	VCV002450859	15	41023275	15	40731077	2450859	2433118	rs2504537367	NC_000015.10:40731076:G:A	single nucleotide variant	missense variant	Uncertain significance	2023-02-10	criteria provided, single submitter
NM_002875.5(RAD51):c.94G>T (p.Gly32Cys)	RAD51	G32C	Inborn genetic diseases	VCV001767181	15	40993268	15	40701070	1767181	1821523	rs2504414467	NC_000015.10:40701069:G:T	single nucleotide variant	missense variant	Uncertain significance	2022-06-04	criteria provided, single submitter
NM_002875.5(RAD51):c.1003G>A (p.Gly335Arg)	RAD51	G335R, G336R	Inborn genetic diseases	VCV002560845	15	41023359	15	40731161	2560845	2717005	rs2141887210	NC_000015.10:40731160:G:A	single nucleotide variant	missense variant|3 prime UTR variant	Uncertain significance	2023-06-09	criteria provided, single submitter
NM_002875.5(RAD51):c.1003G>C (p.Gly335Arg)	RAD51	G335R, G336R	Inborn genetic diseases	VCV001776106	15	41023359	15	40731161	1776106	1837336	rs2141887210	NC_000015.10:40731160:G:C	single nucleotide variant	missense variant|3 prime UTR variant	Uncertain significance	2022-09-19	criteria provided, single submitter
NM_002875.5(RAD51):c.133G>A (p.Gly45Arg)	RAD51	G45R	Inborn genetic diseases	VCV002585945	15	40993307	15	40701109	2585945	2753505	rs2504414757	NC_000015.10:40701108:G:A	single nucleotide variant	missense variant	Uncertain significance	2023-06-25	criteria provided, single submitter
NM_002875.5(RAD51):c.254G>A (p.Gly85Asp)	RAD51	G85D	Inborn genetic diseases	VCV003222845	15	40998403	15	40706205	3222845	3386483	rs777561646	NC_000015.10:40706204:G:A	single nucleotide variant	missense variant|intron variant	Uncertain significance	2023-11-03	criteria provided, single submitter
NM_002875.5(RAD51):c.881A>G (p.His294Arg)	RAD51	H294R, H295R	Fanconi anemia complementation group R	VCV003906887	15	41022157	15	40729959	3906887	4022778		NC_000015.10:40729958:A:G	single nucleotide variant	missense variant|intron variant	Likely pathogenic	2025-03-31	criteria provided, single submitter
NM_002875.5(RAD51):c.140A>G (p.His47Arg)	RAD51	H47R	Mirror movements 2	VCV000187802	15	40993314	15	40701116	187802	185687	rs768411477	NC_000015.10:40701115:A:G	single nucleotide variant	missense variant	not provided		no classification provided
NM_002875.5(RAD51):c.298A>G (p.Ile100Val)	RAD51	I100V	Inborn genetic diseases	VCV001798489	15	40998447	15	40706249	1798489	1856628	rs2504436702	NC_000015.10:40706248:A:G	single nucleotide variant	missense variant|intron variant	Uncertain significance	2022-03-13	criteria provided, single submitter
NM_002875.5(RAD51):c.306T>G (p.Ile102Met)	RAD51	I102M	Inborn genetic diseases	VCV001799494	15	40998455	15	40706257	1799494	1855102	rs745749160	NC_000015.10:40706256:T:G	single nucleotide variant	missense variant|intron variant	Uncertain significance	2021-09-22	criteria provided, single submitter
NM_002875.5(RAD51):c.304A>G (p.Ile102Val)	RAD51	I102V	Inborn genetic diseases	VCV003222847	15	40998453	15	40706255	3222847	3386485	rs779012045	NC_000015.10:40706254:A:G	single nucleotide variant	missense variant|intron variant	Uncertain significance	2024-03-14	criteria provided, single submitter
NM_002875.5(RAD51):c.351T>G (p.Ile117Met)	RAD51	I117M, I118M	Inborn genetic diseases	VCV003222851	15	41001230	15	40709032	3222851	3386489	rs2504450595	NC_000015.10:40709031:T:G	single nucleotide variant	missense variant	Uncertain significance	2023-12-10	criteria provided, single submitter
NM_002875.5(RAD51):c.365T>C (p.Ile122Thr)	RAD51	I122T, I123T	Inborn genetic diseases	VCV001733673	15	41001244	15	40709046	1733673	1789423	rs2504450688	NC_000015.10:40709045:T:C	single nucleotide variant	missense variant	Uncertain significance	2024-10-31	criteria provided, single submitter
NM_002875.5(RAD51):c.364A>G (p.Ile122Val)	RAD51	I122V, I123V	Inborn genetic diseases|not provided	VCV001733578	15	41001243	15	40709045	1733578	1793199	rs143362775	NC_000015.10:40709044:A:G	single nucleotide variant	missense variant	Uncertain significance	2024-04-10	criteria provided, multiple submitters, no conflicts
NM_002875.5(RAD51):c.406A>T (p.Ile136Phe)	RAD51	I136F, I137F	Mirror movements 2	VCV000187803	15	41001285	15	40709087	187803	185688	rs797044557	NC_000015.10:40709086:A:T	single nucleotide variant	missense variant	not provided		no classification provided
NM_002875.5(RAD51):c.408C>G (p.Ile136Met)	RAD51	I137M, I136M	Inborn genetic diseases	VCV003429539	15	41001287	15	40709089	3429539	3585550		NC_000015.10:40709088:C:G	single nucleotide variant	missense variant	Uncertain significance	2024-07-05	criteria provided, single submitter
NM_002875.5(RAD51):c.442A>C (p.Ile148Leu)	RAD51	I149L, I148L	Inborn genetic diseases	VCV003942219	15	41011009	15	40718811	3942219	4054059		NC_000015.10:40718810:A:C	single nucleotide variant	missense variant	Uncertain significance	2025-04-14	criteria provided, single submitter
NM_002875.5(RAD51):c.478A>G (p.Ile160Val)	RAD51	I160V, I161V	RAD51-related disorder|Inborn genetic diseases	VCV001743081	15	41011045	15	40718847	1743081	1809162	rs752492487	NC_000015.10:40718846:A:G	single nucleotide variant	missense variant	Uncertain significance	2024-02-28	criteria provided, multiple submitters, no conflicts
NM_002875.5(RAD51):c.659T>C (p.Ile220Thr)	RAD51	I221T, I220T	Inborn genetic diseases	VCV001754399	15	41021717	15	40729519	1754399	1811857	rs2504529052	NC_000015.10:40729518:T:C	single nucleotide variant	missense variant	Uncertain significance	2022-09-03	criteria provided, single submitter
NM_002875.5(RAD51):c.795C>G (p.Ile265Met)	RAD51	I265M, I266M	not provided|Inborn genetic diseases	VCV001761390	15	41022071	15	40729873	1761390	1813698	rs1202149010	NC_000015.10:40729872:C:G	single nucleotide variant	missense variant|intron variant	Uncertain significance	2025-01-29	criteria provided, multiple submitters, no conflicts
NM_002875.5(RAD51):c.793A>G (p.Ile265Val)	RAD51	I265V, I266V	not specified	VCV001337808	15	41022069	15	40729871	1337808	1328817	rs2141883371	NC_000015.10:40729870:A:G	single nucleotide variant	missense variant|intron variant	Uncertain significance	2021-01-07	criteria provided, single submitter
NM_002875.5(RAD51):c.859A>G (p.Ile287Val)	RAD51	I287V, I288V	not provided	VCV002152222	15	41022135	15	40729937	2152222	1892296	rs1429537575	NC_000015.10:40729936:A:G	single nucleotide variant	missense variant|intron variant	Uncertain significance	2023-09-12	criteria provided, single submitter
NM_002875.5(RAD51):c.859A>T (p.Ile287Phe)	RAD51	I288F, I287F	Inborn genetic diseases	VCV003312356	15	41022135	15	40729937	3312356	3461898		NC_000015.10:40729936:A:T	single nucleotide variant	missense variant|intron variant	Uncertain significance	2024-04-01	criteria provided, single submitter
NM_002875.5(RAD51):c.871ATC[1] (p.Ile292del)	RAD51	I292del, I293del	Fanconi anemia complementation group R	VCV002443994	15	41022147 - 41022149	15	40729949 - 40729951	2443994	2417729	rs2504532073	NC_000015.10:40729948:ATCATC:ATC	Microsatellite	inframe_deletion|intron variant	Likely pathogenic		no assertion criteria provided
NM_002875.5(RAD51):c.933C>G (p.Ile311Met)	RAD51	I311M, I312M, L271V	Inborn genetic diseases	VCV003786330	15	41023289	15	40731091	3786330	3908771		NC_000015.10:40731090:C:G	single nucleotide variant	missense variant	Uncertain significance	2025-02-01	criteria provided, single submitter
NM_002875.5(RAD51):c.941T>C (p.Ile314Thr)	RAD51	I314T, I315T	Inborn genetic diseases	VCV002585949	15	41023297	15	40731099	2585949	2753509	rs2504537599	NC_000015.10:40731098:T:C	single nucleotide variant	missense variant|synonymous variant	Uncertain significance	2023-08-25	criteria provided, single submitter
NM_002875.5(RAD51):c.189T>G (p.Ile63Met)	RAD51	I63M	Inborn genetic diseases	VCV002497666	15	40993363	15	40701165	2497666	2472749	rs1427093630	NC_000015.10:40701164:T:G	single nucleotide variant	missense variant	Uncertain significance	2023-01-20	criteria provided, single submitter
NM_002875.5(RAD51):c.320A>T (p.Lys107Ile)	RAD51	K107I	Inborn genetic diseases	VCV003312352	15	40998469	15	40706271	3312352	3461894		NC_000015.10:40706270:A:T	single nucleotide variant	missense variant|intron variant	Uncertain significance	2024-05-25	criteria provided, single submitter
NM_002875.5(RAD51):c.319A>C (p.Lys107Gln)	RAD51	K107Q	Inborn genetic diseases	VCV002485542	15	40998468	15	40706270	2485542	2459424	rs2504436875	NC_000015.10:40706269:A:C	single nucleotide variant	missense variant|intron variant	Uncertain significance	2023-02-16	criteria provided, single submitter
NM_002875.5(RAD51):c.320A>C (p.Lys107Thr)	RAD51	K107T	Inborn genetic diseases	VCV002450855	15	40998469	15	40706271	2450855	2423341	rs1250316987	NC_000015.10:40706270:A:C	single nucleotide variant	missense variant|intron variant	Uncertain significance	2023-02-03	criteria provided, single submitter
NM_002875.5(RAD51):c.332A>G (p.Lys111Arg)	RAD51	K111R	not provided|Inborn genetic diseases	VCV003222849	15	40998481	15	40706283	3222849	3386487	rs760517215	NC_000015.10:40706282:A:G	single nucleotide variant	missense variant|intron variant	Uncertain significance	2024-02-17	criteria provided, multiple submitters, no conflicts
NM_002875.5(RAD51):c.915A>C (p.Gly305=)	RAD51	K265Q	Inborn genetic diseases	VCV001765984	15	41023271	15	40731073	1765984	1817934	rs2504537335	NC_000015.10:40731072:A:C	single nucleotide variant	synonymous variant|missense variant	Likely benign	2022-09-04	criteria provided, single submitter
NM_002875.5(RAD51):c.1014A>C (p.Lys338Asn)	RAD51	K338N, K339N	Inborn genetic diseases	VCV003222836	15	41023370	15	40731172	3222836	3386474	rs2141887257	NC_000015.10:40731171:A:C	single nucleotide variant	missense variant|3 prime UTR variant	Uncertain significance	2024-02-02	criteria provided, single submitter
NM_002875.5(RAD51):c.1013A>G (p.Lys338Arg)	RAD51	K338R, K339R	Inborn genetic diseases	VCV001735919	15	41023369	15	40731171	1735919	1787080	rs1896860676	NC_000015.10:40731170:A:G	single nucleotide variant	missense variant|3 prime UTR variant	Uncertain significance	2024-04-22	criteria provided, single submitter
NM_002875.5(RAD51):c.119A>C (p.Lys40Thr)	RAD51	K40T	Inborn genetic diseases|not provided	VCV003312354	15	40993293	15	40701095	3312354	3461896		NC_000015.10:40701094:A:C	single nucleotide variant	missense variant	Uncertain significance	2024-04-06	criteria provided, multiple submitters, no conflicts
NM_002875.5(RAD51):c.169A>C (p.Lys57Gln)	RAD51	K57Q	Inborn genetic diseases	VCV003312366	15	40993343	15	40701145	3312366	3461908		NC_000015.10:40701144:A:C	single nucleotide variant	missense variant	Uncertain significance	2024-06-19	criteria provided, single submitter
NM_002875.5(RAD51):c.170A>G (p.Lys57Arg)	RAD51	K57R	not provided	VCV002712782	15	40993344	15	40701146	2712782	2878931	rs1448625265	NC_000015.10:40701145:A:G	single nucleotide variant	missense variant	Uncertain significance	2023-09-12	criteria provided, single submitter
NM_002875.5(RAD51):c.238A>G (p.Lys80Glu)	RAD51	K80E	Inborn genetic diseases	VCV002592708	15	40998387	15	40706189	2592708	2755420	rs1312157762	NC_000015.10:40706188:A:G	single nucleotide variant	missense variant|intron variant	Uncertain significance	2023-07-09	criteria provided, single submitter
NM_002875.5(RAD51):c.239A>C (p.Lys80Thr)	RAD51	K80T	Inborn genetic diseases	VCV002585946	15	40998388	15	40706190	2585946	2753506	rs751930241	NC_000015.10:40706189:A:C	single nucleotide variant	missense variant|intron variant	Uncertain significance	2023-06-28	criteria provided, single submitter
NM_002875.5(RAD51):c.326T>C (p.Leu109Pro)	RAD51	L109P	Inborn genetic diseases	VCV001729615	15	40998475	15	40706277	1729615	1795290	rs2504436949	NC_000015.10:40706276:T:C	single nucleotide variant	missense variant|intron variant	Uncertain significance	2022-01-21	criteria provided, single submitter
NM_002875.5(RAD51):c.334C>A (p.Leu112Ile)	RAD51	L112I	Inborn genetic diseases	VCV001730495	15	40998483	15	40706285	1730495	1788829	rs768873069	NC_000015.10:40706284:C:A	single nucleotide variant	missense variant|intron variant	Uncertain significance	2022-10-04	criteria provided, single submitter
NM_002875.5(RAD51):c.334C>G (p.Leu112Val)	RAD51	L112V	Inborn genetic diseases	VCV001730498	15	40998483	15	40706285	1730498	1788832	rs768873069	NC_000015.10:40706284:C:G	single nucleotide variant	missense variant|intron variant	Uncertain significance	2021-12-20	criteria provided, single submitter
NM_002875.5(RAD51):c.418C>G (p.Leu140Val)	RAD51	L140V, L141V	Inborn genetic diseases	VCV001738558	15	41001297	15	40709099	1738558	1790891	rs2141836564	NC_000015.10:40709098:C:G	single nucleotide variant	missense variant	Uncertain significance	2022-09-15	criteria provided, single submitter
NM_002875.5(RAD51):c.436C>T (p.Leu146Phe)	RAD51	L147F, L146F	Inborn genetic diseases	VCV001740068	15	41011003	15	40718805	1740068	1791101	rs2141857340	NC_000015.10:40718804:C:T	single nucleotide variant	missense variant	Uncertain significance	2022-05-07	criteria provided, single submitter
NM_002875.5(RAD51):c.514C>A (p.Leu172Met)	RAD51	L172M, L173M	Inborn genetic diseases	VCV003222856	15	41011081	15	40718883	3222856	3386494	rs2504486272	NC_000015.10:40718882:C:A	single nucleotide variant	missense variant	Uncertain significance	2024-03-09	criteria provided, single submitter
NM_002875.5(RAD51):c.538C>T (p.Leu180Phe)	RAD51	L180F, L181F	Inborn genetic diseases	VCV003222860	15	41020916	15	40728718	3222860	3386498	rs1210342872	NC_000015.10:40728717:C:T	single nucleotide variant	missense variant	Uncertain significance	2024-01-25	criteria provided, single submitter
NM_002875.5(RAD51):c.538C>G (p.Leu180Val)	RAD51	L180V, L181V	Inborn genetic diseases	VCV003222859	15	41020916	15	40728718	3222859	3386497	rs1210342872	NC_000015.10:40728717:C:G	single nucleotide variant	missense variant	Uncertain significance	2023-12-01	criteria provided, single submitter
NM_002875.5(RAD51):c.611T>C (p.Leu204Pro)	RAD51	L205P, L204P	Inborn genetic diseases	VCV003429544	15	41020989	15	40728791	3429544	3585555		NC_000015.10:40728790:T:C	single nucleotide variant	missense variant	Uncertain significance	2024-06-28	criteria provided, single submitter
NM_002875.5(RAD51):c.653T>C (p.Leu218Pro)	RAD51	L218P, L219P	Inborn genetic diseases	VCV001754113	15	41021711	15	40729513	1754113	1804668	rs2504529006	NC_000015.10:40729512:T:C	single nucleotide variant	missense variant	Uncertain significance	2021-10-06	criteria provided, single submitter
NM_002875.5(RAD51):c.655C>T (p.Leu219Phe)	RAD51	L219F, L220F	not specified	VCV001337996	15	41021713	15	40729515	1337996	1329005	rs2141882131	NC_000015.10:40729514:C:T	single nucleotide variant	missense variant	Uncertain significance	2021-06-28	criteria provided, single submitter
NM_002875.5(RAD51):c.735G>C (p.Leu245Phe)	RAD51	L245F, L246F	not provided	VCV003364527	15	41021793	15	40729595	3364527	3523734		NC_000015.10:40729594:G:C	single nucleotide variant	missense variant	Uncertain significance	2023-12-02	criteria provided, single submitter
NM_002875.5(RAD51):c.754C>A (p.Leu252Ile)	RAD51	L252I, L253I	Inborn genetic diseases	VCV001759469	15	41021812	15	40729614	1759469	1813070	rs1015133204	NC_000015.10:40729613:C:A	single nucleotide variant	missense variant	Uncertain significance	2022-10-11	criteria provided, single submitter
NM_002875.5(RAD51):c.758T>G (p.Leu253Arg)	RAD51	L254R, L253R	not provided	VCV001993968	15	41021816	15	40729618	1993968	2059630	rs376436790	NC_000015.10:40729617:T:G	single nucleotide variant	missense variant	Uncertain significance	2022-05-13	criteria provided, single submitter
NM_002875.5(RAD51):c.904C>A (p.Leu302Met)	RAD51	L303M, S261Y, L302M	Inborn genetic diseases	VCV003312347	15	41023260	15	40731062	3312347	3461889		NC_000015.10:40731061:C:A	single nucleotide variant	missense variant	Uncertain significance	2024-04-14	criteria provided, single submitter
NM_002875.5(RAD51):c.121T>A (p.Leu41Met)	RAD51	L41M	Inborn genetic diseases	VCV003222839	15	40993295	15	40701097	3222839	3386477	rs749742647	NC_000015.10:40701096:T:A	single nucleotide variant	missense variant	Uncertain significance	2024-02-02	criteria provided, single submitter
NM_002875.5(RAD51):c.122T>G (p.Leu41Trp)	RAD51	L41W	not provided|Inborn genetic diseases	VCV002502043	15	40993296	15	40701098	2502043	2534253	rs2504414670	NC_000015.10:40701097:T:G	single nucleotide variant	missense variant	Uncertain significance	2024-03-13	criteria provided, multiple submitters, no conflicts
NM_002875.5(RAD51):c.20T>C (p.Leu7Pro)	RAD51	L7P	not provided	VCV002875220	15	40990976	15	40698778	2875220	3032629	rs1894810858	NC_000015.10:40698777:T:C	single nucleotide variant	missense variant	Uncertain significance	2023-06-09	criteria provided, single submitter
NM_002875.5(RAD51):c.242T>C (p.Leu81Ser)	RAD51	L81S	Inborn genetic diseases	VCV001791156	15	40998391	15	40706193	1791156	1851517	rs2504436330	NC_000015.10:40706192:T:C	single nucleotide variant	missense variant|intron variant	Uncertain significance	2022-02-27	criteria provided, single submitter
NM_002875.5(RAD51):c.375G>C (p.Met125Ile)	RAD51	M125I, M126I	Inborn genetic diseases	VCV003312363	15	41001254	15	40709056	3312363	3461905		NC_000015.10:40709055:G:C	single nucleotide variant	missense variant	Uncertain significance	2024-06-07	criteria provided, single submitter
NM_002875.5(RAD51):c.474G>A (p.Met158Ile)	RAD51	M159I, M158I	not provided	VCV002117577	15	41011041	15	40718843	2117577	2183218	rs781102405	NC_000015.10:40718842:G:A	single nucleotide variant	missense variant	Uncertain significance	2022-09-19	criteria provided, single submitter
NM_002875.5(RAD51):c.472A>G (p.Met158Val)	RAD51	M159V, M158V	Inborn genetic diseases	VCV001742700	15	41011039	15	40718841	1742700	1808783	rs2504485921	NC_000015.10:40718840:A:G	single nucleotide variant	missense variant	Uncertain significance	2022-01-05	criteria provided, single submitter
NM_002875.5(RAD51):c.1dup (p.Met1fs)	RAD51	M1fs	Hereditary cancer	VCV000803070	15	40990955 - 40990956	15	40698757 - 40698758	803070	791447	rs55714242	NC_000015.10:40698757:AA:AAA	Duplication	frameshift variant|initiator_codon_variant	Likely benign	2024-01-23	criteria provided, single submitter
NM_002875.5(RAD51):c.727A>G (p.Met243Val)	RAD51	M244V, M243V	Inborn genetic diseases	VCV001758047	15	41021785	15	40729587	1758047	1812928	rs1196348842	NC_000015.10:40729586:A:G	single nucleotide variant	missense variant	Uncertain significance	2023-07-30	criteria provided, single submitter
NM_002875.5(RAD51):c.751A>G (p.Met251Val)	RAD51	M252V, M251V	Inborn genetic diseases	VCV001759316	15	41021809	15	40729611	1759316	1816223	rs2504529825	NC_000015.10:40729610:A:G	single nucleotide variant	missense variant	Uncertain significance	2021-07-18	criteria provided, single submitter
NM_002875.5(RAD51):c.834G>A (p.Met278Ile)	RAD51	M278I, M279I	Inborn genetic diseases	VCV003222872	15	41022110	15	40729912	3222872	3386510	rs2141883528	NC_000015.10:40729911:G:A	single nucleotide variant	missense variant|intron variant	Uncertain significance	2023-11-28	criteria provided, single submitter
NM_002875.5(RAD51):c.834G>C (p.Met278Ile)	RAD51	M278I, M279I	Inborn genetic diseases	VCV002562105	15	41022110	15	40729912	2562105	2720958	rs2141883528	NC_000015.10:40729911:G:C	single nucleotide variant	missense variant|intron variant	Uncertain significance	2023-03-29	criteria provided, single submitter
NM_002875.5(RAD51):c.978G>A (p.Met326Ile)	RAD51	M327I, M326I	Inborn genetic diseases	VCV002462749	15	41023334	15	40731136	2462749	2446801	rs374679595	NC_000015.10:40731135:G:A	single nucleotide variant	missense variant|3 prime UTR variant	Uncertain significance	2023-03-08	criteria provided, single submitter
NM_002875.5(RAD51):c.9G>A (p.Met3Ile)	RAD51	M3I	Inborn genetic diseases	VCV001768932	15	40990965	15	40698767	1768932	1825932	rs2504406185	NC_000015.10:40698766:G:A	single nucleotide variant	missense variant	Uncertain significance	2022-08-07	criteria provided, single submitter
NM_002875.5(RAD51):c.8T>C (p.Met3Thr)	RAD51	M3T	Inborn genetic diseases	VCV002560841	15	40990964	15	40698766	2560841	2717001	rs374776986	NC_000015.10:40698765:T:C	single nucleotide variant	missense variant	Uncertain significance	2023-04-25	criteria provided, single submitter
NM_002875.5(RAD51):c.7A>G (p.Met3Val)	RAD51	M3V	not provided	VCV002892632	15	40990963	15	40698765	2892632	3045435	rs751792276	NC_000015.10:40698764:A:G	single nucleotide variant	missense variant	Uncertain significance	2023-08-03	criteria provided, single submitter
NM_002875.5(RAD51):c.15G>T (p.Met5Ile)	RAD51	M5I	Inborn genetic diseases	VCV001776159	15	40990971	15	40698773	1776159	1837389	rs2504406242	NC_000015.10:40698772:G:T	single nucleotide variant	missense variant	Uncertain significance	2021-12-15	criteria provided, single submitter
NM_002875.5(RAD51):c.250A>G (p.Met84Val)	RAD51	M84V	Inborn genetic diseases|not provided	VCV001792359	15	40998399	15	40706201	1792359	1841947	rs755778442	NC_000015.10:40706200:A:G	single nucleotide variant	missense variant|intron variant	Uncertain significance	2023-09-15	criteria provided, multiple submitters, no conflicts
NM_002875.5(RAD51):c.28A>G (p.Asn10Asp)	RAD51	N10D	Inborn genetic diseases|not provided	VCV001797408	15	40990984	15	40698786	1797408	1854326	rs2504406316	NC_000015.10:40698785:A:G	single nucleotide variant	missense variant	Uncertain significance	2024-12-25	criteria provided, multiple submitters, no conflicts
NM_002875.5(RAD51):c.924A>G (p.Glu308=)	RAD51	N268D	Inborn genetic diseases	VCV001766312	15	41023280	15	40731082	1766312	1814890	rs2504537441	NC_000015.10:40731081:A:G	single nucleotide variant	synonymous variant|missense variant	Likely benign	2019-08-30	criteria provided, single submitter
NM_002875.5(RAD51):c.926C>G (p.Thr309Ser)	RAD51	N268K, T309S, T310S	Inborn genetic diseases	VCV001766388	15	41023282	15	40731084	1766388	1814966	rs1896857313	NC_000015.10:40731083:C:G	single nucleotide variant	missense variant	Uncertain significance	2022-05-26	criteria provided, single submitter
NM_002875.5(RAD51):c.868A>C (p.Asn290His)	RAD51	N290H, N291H	Inborn genetic diseases	VCV001764300	15	41022144	15	40729946	1764300	1817427	rs2504532058	NC_000015.10:40729945:A:C	single nucleotide variant	missense variant|intron variant	Uncertain significance	2024-03-09	criteria provided, single submitter
NM_002875.5(RAD51):c.988A>G (p.Asn330Asp)	RAD51	N331D, N330D	Inborn genetic diseases	VCV001768495	15	41023344	15	40731146	1768495	1828904	rs2504538059	NC_000015.10:40731145:A:G	single nucleotide variant	missense variant|3 prime UTR variant	Uncertain significance	2021-09-30	criteria provided, single submitter
NM_002875.5(RAD51):c.101A>C (p.Asn34Thr)	RAD51	N34T	Inborn genetic diseases	VCV003151033	15	40993275	15	40701077	3151033	3318981	rs751379027	NC_000015.10:40701076:A:C	single nucleotide variant	missense variant	Uncertain significance	2024-01-29	criteria provided, single submitter
NM_002875.5(RAD51):c.108C>A (p.Asn36Lys)	RAD51	N36K	not provided	VCV004055948	15	40993282	15	40701084	4055948	4169888		NC_000015.10:40701083:C:A	single nucleotide variant	missense variant	Uncertain significance	2025-01-03	criteria provided, single submitter
NM_002875.5(RAD51):c.107A>G (p.Asn36Ser)	RAD51	N36S	Inborn genetic diseases	VCV004628783	15	40993281	15	40701083	4628783	4737263		NC_000015.10:40701082:A:G	single nucleotide variant	missense variant	Uncertain significance	2025-10-14	criteria provided, single submitter
NM_002875.5(RAD51):c.186T>G (p.Asn62Lys)	RAD51	N62K	Inborn genetic diseases	VCV003312358	15	40993360	15	40701162	3312358	3461900		NC_000015.10:40701161:T:G	single nucleotide variant	missense variant	Uncertain significance	2024-04-12	criteria provided, single submitter
NM_002875.5(RAD51):c.185A>G (p.Asn62Ser)	RAD51	N62S	Inborn genetic diseases	VCV001781467	15	40993359	15	40701161	1781467	1838814	rs2504415255	NC_000015.10:40701160:A:G	single nucleotide variant	missense variant	Uncertain significance	2024-04-25	criteria provided, single submitter
NM_002875.5(RAD51):c.439C>A (p.Pro147Thr)	RAD51	P148T, P147T	Inborn genetic diseases	VCV001740273	15	41011006	15	40718808	1740273	1791306	rs2504485646	NC_000015.10:40718807:C:A	single nucleotide variant	missense variant	Uncertain significance	2021-12-11	criteria provided, single submitter
NM_002875.5(RAD51):c.503C>T (p.Pro168Leu)	RAD51	P168L, P169L	not provided	VCV004083181	15	41011070	15	40718872	4083181	4195866		NC_000015.10:40718871:C:T	single nucleotide variant	missense variant	Uncertain significance	2025-03-10	criteria provided, single submitter
NM_002875.5(RAD51):c.70C>G (p.Pro24Ala)	RAD51	P24A	Inborn genetic diseases	VCV001757164	15	40991026	15	40698828	1757164	1819169	rs2504406579	NC_000015.10:40698827:C:G	single nucleotide variant	missense variant	Uncertain significance	2023-01-26	criteria provided, single submitter
NM_002875.5(RAD51):c.71C>T (p.Pro24Leu)	RAD51	P24L	Inborn genetic diseases	VCV001757651	15	40991027	15	40698829	1757651	1815849	rs1894813213	NC_000015.10:40698828:C:T	single nucleotide variant	missense variant	Uncertain significance	2023-10-26	criteria provided, single submitter
NM_002875.5(RAD51):c.70C>T (p.Pro24Ser)	RAD51	P24S	Inborn genetic diseases	VCV001757166	15	40991026	15	40698828	1757166	1819171	rs2504406579	NC_000015.10:40698827:C:T	single nucleotide variant	missense variant	Uncertain significance	2022-08-23	criteria provided, single submitter
NM_002875.5(RAD51):c.847C>T (p.Pro283Ser)	RAD51	P283S, P284S	Inborn genetic diseases	VCV003222873	15	41022123	15	40729925	3222873	3386511	rs1353527989	NC_000015.10:40729924:C:T	single nucleotide variant	missense variant|intron variant	Uncertain significance	2024-01-24	criteria provided, single submitter
NM_002875.5(RAD51):c.857C>T (p.Pro286Leu)	RAD51	P286L, P287L	not provided	VCV000449674	15	41022133	15	40729935	449674	445315	rs1555429670	NC_000015.10:40729934:C:T	single nucleotide variant	missense variant|intron variant	Likely pathogenic	2017-08-09	criteria provided, single submitter
NM_002875.5(RAD51):c.855dup (p.Pro286fs)	RAD51	P287fs, P286fs	Mirror movements 2	VCV000029869	15	41022125 - 41022126	15	40729927 - 40729928	29869	38824	rs34091239	NC_000015.10:40729927:AAAAAA:AAAAAAA	Duplication	frameshift variant|intron variant	Pathogenic	2012-02-10	no assertion criteria provided
NM_002875.5(RAD51):c.961C>G (p.Pro321Ala)	RAD51	P321A, S280C, P322A	Inborn genetic diseases	VCV002585947	15	41023317	15	40731119	2585947	2753507	rs2504537837	NC_000015.10:40731118:C:G	single nucleotide variant	missense variant	Uncertain significance	2023-07-09	criteria provided, single submitter
NM_002875.5(RAD51):c.167C>T (p.Pro56Leu)	RAD51	P56L	Inborn genetic diseases	VCV001777870	15	40993341	15	40701143	1777870	1837804	rs1894963068	NC_000015.10:40701142:C:T	single nucleotide variant	missense variant	Uncertain significance	2024-01-23	criteria provided, single submitter
NM_002875.5(RAD51):c.166C>T (p.Pro56Ser)	RAD51	P56S	not provided	VCV002192569	15	40993340	15	40701142	2192569	1922652	rs45623838	NC_000015.10:40701141:C:T	single nucleotide variant	missense variant	Benign	2024-11-25	criteria provided, single submitter
NM_002875.5(RAD51):c.248C>G (p.Pro83Arg)	RAD51	P83R	Inborn genetic diseases	VCV001792044	15	40998397	15	40706199	1792044	1845477	rs2504436371	NC_000015.10:40706198:C:G	single nucleotide variant	missense variant|intron variant	Uncertain significance	2024-09-30	criteria provided, single submitter
NM_002875.5(RAD51):c.302A>G (p.Gln101Arg)	RAD51	Q101R	Inborn genetic diseases	VCV002450865	15	40998451	15	40706253	2450865	2433124	rs2504436741	NC_000015.10:40706252:A:G	single nucleotide variant	missense variant|intron variant	Uncertain significance	2023-03-11	criteria provided, single submitter
NM_002875.5(RAD51):c.340C>G (p.Gln114Glu)	RAD51	Q114E	Inborn genetic diseases|Fanconi anemia complementation group R	VCV002500738	15	40998489	15	40706291	2500738	2523636	rs2504437062	NC_000015.10:40706290:C:G	single nucleotide variant	missense variant|intron variant	Uncertain significance	2024-09-19	criteria provided, multiple submitters, no conflicts
NM_002875.5(RAD51):c.605A>G (p.Gln202Arg)	RAD51	Q202R, Q203R	Inborn genetic diseases	VCV001751309	15	41020983	15	40728785	1751309	1810930	rs1468791932	NC_000015.10:40728784:A:G	single nucleotide variant	missense variant	Uncertain significance	2023-11-30	criteria provided, single submitter
NM_002875.5(RAD51):c.616C>G (p.Gln206Glu)	RAD51	Q206E, Q207E	Inborn genetic diseases	VCV003222862	15	41020994	15	40728796	3222862	3386500	rs759067637	NC_000015.10:40728795:C:G	single nucleotide variant	missense variant	Uncertain significance	2024-01-30	criteria provided, single submitter
NM_002875.5(RAD51):c.927C>A (p.Thr309=)	RAD51	Q269K	Inborn genetic diseases|not provided	VCV001766407	15	41023283	15	40731085	1766407	1814985	rs750760511	NC_000015.10:40731084:C:A	single nucleotide variant	synonymous variant|missense variant	Likely benign	2025-05-19	criteria provided, multiple submitters, no conflicts
NM_002875.5(RAD51):c.10C>A (p.Gln4Lys)	RAD51	Q4K	Inborn genetic diseases	VCV002462660	15	40990966	15	40698768	2462660	2446712	rs2141813815	NC_000015.10:40698767:C:A	single nucleotide variant	missense variant	Uncertain significance	2023-03-11	criteria provided, single submitter
NM_002875.5(RAD51):c.280C>G (p.Gln94Glu)	RAD51	Q94E	Inborn genetic diseases	VCV001796310	15	40998429	15	40706231	1796310	1852745	rs376382204	NC_000015.10:40706230:C:G	single nucleotide variant	missense variant|intron variant	Uncertain significance	2024-03-02	criteria provided, single submitter
NM_002875.5(RAD51):c.281A>G (p.Gln94Arg)	RAD51	Q94R	Inborn genetic diseases	VCV001796415	15	40998430	15	40706232	1796415	1852850	rs2504436587	NC_000015.10:40706231:A:G	single nucleotide variant	missense variant|intron variant	Uncertain significance	2022-05-11	criteria provided, single submitter
NM_002875.5(RAD51):c.225+708G>A	RAD51	R110Q	not provided	VCV002672583	15	40994107	15	40701909	2672583	2840103	rs1038491340	NC_000015.10:40701908:G:A	single nucleotide variant	missense variant|intron variant	Uncertain significance	2023-11-01	criteria provided, single submitter
NM_002875.5(RAD51):c.388C>T (p.Arg130Ter)	RAD51	R130*, R131*	not provided	VCV004077458	15	41001267	15	40709069	4077458	4192199		NC_000015.10:40709068:C:T	single nucleotide variant	nonsense	Likely pathogenic	2024-08-08	criteria provided, single submitter
NM_002875.5(RAD51):c.388C>G (p.Arg130Gly)	RAD51	R131G, R130G	not provided|Inborn genetic diseases	VCV001735876	15	41001267	15	40709069	1735876	1787037	rs2141836480	NC_000015.10:40709068:C:G	single nucleotide variant	missense variant	Uncertain significance	2024-08-22	criteria provided, multiple submitters, no conflicts
NM_002875.5(RAD51):c.448C>G (p.Arg150Gly)	RAD51	R150G, R151G	Inborn genetic diseases	VCV001740948	15	41011015	15	40718817	1740948	1808325	rs1359302940	NC_000015.10:40718816:C:G	single nucleotide variant	missense variant	Uncertain significance	2022-10-03	criteria provided, single submitter
NM_002875.5(RAD51):c.449G>A (p.Arg150Gln)	RAD51	R150Q, R151Q	Hereditary cancer|not specified|not provided|Familial cancer of breast	VCV000013127	15	41011016	15	40718818	13127	28166	rs121917739	NC_000015.10:40718817:G:A	single nucleotide variant	missense variant	Conflicting classifications of pathogenicity	2025-05-14	criteria provided, conflicting classifications
NM_002875.5(RAD51):c.448C>T (p.Arg150Trp)	RAD51	R151W, R150W	Inborn genetic diseases|not provided	VCV001740952	15	41011015	15	40718817	1740952	1808329	rs1359302940	NC_000015.10:40718816:C:T	single nucleotide variant	missense variant	Uncertain significance	2024-03-28	criteria provided, multiple submitters, no conflicts
NM_002875.5(RAD51):c.531G>C (p.Arg177Ser)	RAD51	R177S, R178S	Inborn genetic diseases	VCV003222858	15	41020909	15	40728711	3222858	3386496	rs1896715035	NC_000015.10:40728710:G:C	single nucleotide variant	missense variant	Uncertain significance	2023-10-06	criteria provided, single submitter
NM_002875.5(RAD51):c.703C>T (p.Arg235Ter)	RAD51	R235*, R236*	not provided	VCV001696975	15	41021761	15	40729563	1696975	1689371	rs2141882329	NC_000015.10:40729562:C:T	single nucleotide variant	nonsense	Uncertain significance	2024-07-08	criteria provided, single submitter
NM_002875.5(RAD51):c.740G>A (p.Arg247Lys)	RAD51	R247K, R248K	Inborn genetic diseases	VCV002560846	15	41021798	15	40729600	2560846	2717006	rs1329200373	NC_000015.10:40729599:G:A	single nucleotide variant	missense variant	Uncertain significance	2023-05-19	criteria provided, single submitter
NM_002875.5(RAD51):c.749G>A (p.Arg250Gln)	RAD51	R250Q, R251Q	Mirror movements 2	VCV000471141	15	41021807	15	40729609	471141	472236	rs1555429623	NC_000015.10:40729608:G:A	single nucleotide variant	missense variant	Pathogenic	2017-12-20	no assertion criteria provided
NM_002875.5(RAD51):c.760C>T (p.Arg254Ter)	RAD51	R254*, R255*	Familial cancer of breast	VCV000029868	15	41021818	15	40729620	29868	38823	rs199925463	NC_000015.10:40729619:C:T	single nucleotide variant	nonsense	Pathogenic	2023-05-30	criteria provided, single submitter
NM_002875.5(RAD51):c.761G>A (p.Arg254Gln)	RAD51	R254Q, R255Q	Inborn genetic diseases|Fanconi anemia complementation group R	VCV003222870	15	41021819	15	40729621	3222870	3386508	rs371150683	NC_000015.10:40729620:G:A	single nucleotide variant	missense variant	Uncertain significance	2025-07-17	criteria provided, multiple submitters, no conflicts
NM_002875.5(RAD51):c.912A>G (p.Lys304=)	RAD51	R264G	Inborn genetic diseases	VCV001765896	15	41023268	15	40731070	1765896	1817846	rs1896856732	NC_000015.10:40731069:A:G	single nucleotide variant	synonymous variant|missense variant	Likely benign	2022-03-16	criteria provided, single submitter
NM_002875.5(RAD51):c.945C>T (p.Tyr315=)	RAD51	R275*	not provided	VCV000722625	15	41023301	15	40731103	722625	739590	rs139810756	NC_000015.10:40731102:C:T	single nucleotide variant	synonymous variant|nonsense	Likely benign	2024-07-12	criteria provided, single submitter
NM_002875.5(RAD51):c.946G>A (p.Asp316Asn)	RAD51	R275Q, D317N, D316N	Inborn genetic diseases	VCV002562104	15	41023302	15	40731104	2562104	2720957	rs2141887081	NC_000015.10:40731103:G:A	single nucleotide variant	missense variant	Uncertain significance	2023-05-28	criteria provided, single submitter
NM_002875.5(RAD51):c.80G>T (p.Arg27Leu)	RAD51	R27L	not specified	VCV001337806	15	40991036	15	40698838	1337806	1328815	rs778132081	NC_000015.10:40698837:G:T	single nucleotide variant	missense variant	Uncertain significance	2020-12-24	criteria provided, single submitter
NM_002875.5(RAD51):c.80G>A (p.Arg27Gln)	RAD51	R27Q	not provided|Inborn genetic diseases	VCV001761997	15	40991036	15	40698838	1761997	1823939	rs778132081	NC_000015.10:40698837:G:A	single nucleotide variant	missense variant	Uncertain significance	2023-09-01	criteria provided, multiple submitters, no conflicts
NM_002875.5(RAD51):c.79C>T (p.Arg27Trp)	RAD51	R27W	Inborn genetic diseases	VCV001761569	15	40991035	15	40698837	1761569	1813876	rs756713380	NC_000015.10:40698836:C:T	single nucleotide variant	missense variant	Uncertain significance	2024-06-17	criteria provided, single submitter
NM_002875.5(RAD51):c.897A>T (p.Arg299Ser)	RAD51	R300S, I259F, R299S	Inborn genetic diseases	VCV001765300	15	41023253	15	40731055	1765300	1824794	rs2504537192	NC_000015.10:40731054:A:T	single nucleotide variant	missense variant	Uncertain significance	2021-12-11	criteria provided, single submitter
NM_002875.5(RAD51):c.909G>T (p.Arg303Ser)	RAD51	R304S, R303S, E263*	Inborn genetic diseases	VCV001765771	15	41023265	15	40731067	1765771	1817721	rs2504537301	NC_000015.10:40731066:G:T	single nucleotide variant	missense variant|nonsense	Uncertain significance	2022-04-07	criteria provided, single submitter
NM_002875.5(RAD51):c.225+615G>A	RAD51	R79H	not provided	VCV001050071	15	40994014	15	40701816	1050071	1038325	rs539197008	NC_000015.10:40701815:G:A	single nucleotide variant	missense variant|intron variant	Uncertain significance		no assertion criteria provided
NM_002875.5(RAD51):c.287G>A (p.Arg96Gln)	RAD51	R96Q	Inborn genetic diseases|not provided	VCV001797158	15	40998436	15	40706238	1797158	1855732	rs1895329658	NC_000015.10:40706237:G:A	single nucleotide variant	missense variant|intron variant	Uncertain significance	2025-02-07	criteria provided, multiple submitters, no conflicts
NM_002875.5(RAD51):c.286C>T (p.Arg96Trp)	RAD51	R96W	Inborn genetic diseases	VCV002585951	15	40998435	15	40706237	2585951	2753511	rs1013168760	NC_000015.10:40706236:C:T	single nucleotide variant	missense variant|intron variant	Uncertain significance	2025-02-10	criteria provided, single submitter
NM_002875.5(RAD51):c.225+668C>T	RAD51	R97C	Hereditary cancer-predisposing syndrome|not provided	VCV002645183	15	40994067	15	40701869	2645183	2817426	rs187196981	NC_000015.10:40701868:C:T	single nucleotide variant	missense variant|intron variant	Likely benign	2025-12-01	criteria provided, multiple submitters, no conflicts
NM_002875.5(RAD51):c.361T>A (p.Ser121Thr)	RAD51	S121T, S122T	Inborn genetic diseases	VCV001733312	15	41001240	15	40709042	1733312	1792934	rs2504450654	NC_000015.10:40709041:T:A	single nucleotide variant	missense variant	Uncertain significance	2022-08-22	criteria provided, single submitter
NM_002875.5(RAD51):c.55A>G (p.Ser19Gly)	RAD51	S19G	Inborn genetic diseases	VCV001748545	15	40991011	15	40698813	1748545	1806793	rs755132632	NC_000015.10:40698812:A:G	single nucleotide variant	missense variant	Uncertain significance	2021-07-17	criteria provided, single submitter
NM_002875.5(RAD51):c.641C>A (p.Ser214Tyr)	RAD51	S214Y, S215Y	Inborn genetic diseases	VCV003222865	15	41021019	15	40728821	3222865	3386503	rs1596025383	NC_000015.10:40728820:C:A	single nucleotide variant	missense variant	Uncertain significance	2024-02-27	criteria provided, single submitter
NM_002875.5(RAD51):c.667A>C (p.Ser223Arg)	RAD51	S223R, S224R	not provided	VCV003368971	15	41021725	15	40729527	3368971	3528163		NC_000015.10:40729526:A:C	single nucleotide variant	missense variant	Uncertain significance	2024-02-07	criteria provided, single submitter
NM_002875.5(RAD51):c.668G>A (p.Ser223Asn)	RAD51	S224N, S223N	Inborn genetic diseases	VCV001754904	15	41021726	15	40729528	1754904	1821994	rs1020338909	NC_000015.10:40729527:G:A	single nucleotide variant	missense variant	Uncertain significance	2022-09-01	criteria provided, single submitter
NM_002875.5(RAD51):c.668G>C (p.Ser223Thr)	RAD51	S224T, S223T	Inborn genetic diseases	VCV001754905	15	41021726	15	40729528	1754905	1821995	rs1020338909	NC_000015.10:40729527:G:C	single nucleotide variant	missense variant	Uncertain significance	2021-07-17	criteria provided, single submitter
NM_002875.5(RAD51):c.698C>T (p.Ser233Leu)	RAD51	S233L, S234L	Inborn genetic diseases	VCV001756460	15	41021756	15	40729558	1756460	1822273	rs751662795	NC_000015.10:40729557:C:T	single nucleotide variant	missense variant	Likely benign	2025-09-10	criteria provided, single submitter
NM_002875.5(RAD51):c.904C>T (p.Leu302=)	RAD51	S261F	not provided|Inborn genetic diseases	VCV001765597	15	41023260	15	40731062	1765597	1821237	rs1896856570	NC_000015.10:40731061:C:T	single nucleotide variant	synonymous variant|missense variant	Likely benign	2024-03-20	criteria provided, multiple submitters, no conflicts
NM_002875.5(RAD51):c.951T>C (p.Ser317=)	RAD51	S277P	Inborn genetic diseases	VCV001767254	15	41023307	15	40731109	1767254	1821595	rs1896858703	NC_000015.10:40731108:T:C	single nucleotide variant	synonymous variant|missense variant	Likely benign	2019-10-05	criteria provided, single submitter
NM_002875.5(RAD51):c.951T>A (p.Ser317=)	RAD51	S277T	Inborn genetic diseases	VCV001767252	15	41023307	15	40731109	1767252	1821593	rs1896858703	NC_000015.10:40731108:T:A	single nucleotide variant	synonymous variant|missense variant	Likely benign	2020-06-11	criteria provided, single submitter
NM_002875.5(RAD51):c.200G>A (p.Ser67Asn)	RAD51	S67N	not provided	VCV001695556	15	40993374	15	40701176	1695556	1687965	rs1163399253	NC_000015.10:40701175:G:A	single nucleotide variant	missense variant	Uncertain significance	2023-07-19	criteria provided, single submitter
NM_002875.5(RAD51):c.290C>T (p.Ser97Leu)	RAD51	S97L	Inborn genetic diseases	VCV002624693	15	40998439	15	40706241	2624693	2793782	rs2141830394	NC_000015.10:40706240:C:T	single nucleotide variant	missense variant|intron variant	Uncertain significance	2023-08-26	criteria provided, single submitter
NM_002875.5(RAD51):c.310A>C (p.Thr104Pro)	RAD51	T104P	not provided	VCV003383608	15	40998459	15	40706261	3383608	3542773		NC_000015.10:40706260:A:C	single nucleotide variant	missense variant|intron variant	Uncertain significance	2025-05-19	criteria provided, single submitter
NM_002875.5(RAD51):c.225+719A>C	RAD51	T114P	Ovarian cancer	VCV002445281	15	40994118	15	40701920	2445281	2419008	rs180732786	NC_000015.10:40701919:A:C	single nucleotide variant	missense variant|intron variant	Benign	2022-01-01	criteria provided, single submitter
NM_002875.5(RAD51):c.225+719A>T	RAD51	T114S	not provided	VCV003771340	15	40994118	15	40701920	3771340	3887490		NC_000015.10:40701919:A:T	single nucleotide variant	missense variant|intron variant	Uncertain significance	2024-12-01	criteria provided, single submitter
NM_002875.5(RAD51):c.356C>G (p.Thr119Ser)	RAD51	T119S, T120S	not provided	VCV003661423	15	41001235	15	40709037	3661423	3801102		NC_000015.10:40709036:C:G	single nucleotide variant	missense variant	Uncertain significance	2024-08-11	criteria provided, single submitter
NM_002875.5(RAD51):c.391A>C (p.Thr131Pro)	RAD51	T131P, T132P	not provided|Fanconi anemia complementation group R	VCV000916731	15	41001270	15	40709072	916731	905063	rs1895530875	NC_000015.10:40709071:A:C	single nucleotide variant	missense variant	Pathogenic	2020-08-07	no assertion criteria provided
NM_002875.5(RAD51):c.401C>G (p.Thr134Ser)	RAD51	T134S, T135S	Inborn genetic diseases	VCV001737090	15	41001280	15	40709082	1737090	1790289	rs2504450920	NC_000015.10:40709081:C:G	single nucleotide variant	missense variant	Uncertain significance	2022-04-08	criteria provided, single submitter
NM_002875.5(RAD51):c.416C>T (p.Thr139Met)	RAD51	T140M, T139M	not provided	VCV002069159	15	41001295	15	40709097	2069159	2119261	rs148345609	NC_000015.10:40709096:C:T	single nucleotide variant	missense variant	Likely benign	2025-01-15	criteria provided, single submitter
NM_002875.5(RAD51):c.428C>T (p.Thr143Ile)	RAD51	T144I, T143I	Inborn genetic diseases	VCV001739413	15	41001307	15	40709109	1739413	1797782	rs2504451152	NC_000015.10:40709108:C:T	single nucleotide variant	missense variant	Uncertain significance	2022-05-01	criteria provided, single submitter
NM_002875.5(RAD51):c.484A>G (p.Thr162Ala)	RAD51	T163A, T162A	Inborn genetic diseases	VCV001743549	15	41011051	15	40718853	1743549	1801896	rs2504486028	NC_000015.10:40718852:A:G	single nucleotide variant	missense variant	Uncertain significance	2022-08-22	criteria provided, single submitter
NM_002875.5(RAD51):c.494C>T (p.Thr165Ile)	RAD51	T166I, T165I	Inborn genetic diseases	VCV002231067	15	41011061	15	40718863	2231067	2226995	rs2504486125	NC_000015.10:40718862:C:T	single nucleotide variant	missense variant	Uncertain significance	2021-04-27	criteria provided, single submitter
NM_002875.5(RAD51):c.590C>T (p.Thr197Ile)	RAD51	T197I, T198I	Fanconi anemia complementation group R	VCV002500726	15	41020968	15	40728770	2500726	2523624	rs2504524090	NC_000015.10:40728769:C:T	single nucleotide variant	missense variant	Likely pathogenic	2022-02-02	criteria provided, single submitter
NM_002875.5(RAD51):c.601A>G (p.Thr201Ala)	RAD51	T201A, T202A	Inborn genetic diseases	VCV003222861	15	41020979	15	40728781	3222861	3386499	rs1321607563	NC_000015.10:40728780:A:G	single nucleotide variant	missense variant	Uncertain significance	2024-01-22	criteria provided, single submitter
NM_002875.5(RAD51):c.889A>G (p.Thr297Ala)	RAD51	T298A, T297A	Inborn genetic diseases	VCV002450863	15	41022165	15	40729967	2450863	2433122	rs2504532168	NC_000015.10:40729966:A:G	single nucleotide variant	missense variant|intron variant	Uncertain significance	2023-02-28	criteria provided, single submitter
NM_002875.5(RAD51):c.893C>A (p.Thr298Asn)	RAD51	T298N, T299N	Inborn genetic diseases	VCV003222874	15	41022169	15	40729971	3222874	3386512	rs2504532197	NC_000015.10:40729970:C:A	single nucleotide variant	missense variant|intron variant	Uncertain significance	2023-12-21	criteria provided, single submitter
NM_002875.5(RAD51):c.143C>T (p.Thr48Ile)	RAD51	T48I	Inborn genetic diseases	VCV003429548	15	40993317	15	40701119	3429548	3585559		NC_000015.10:40701118:C:T	single nucleotide variant	missense variant	Uncertain significance	2024-07-13	criteria provided, single submitter
NM_002875.5(RAD51):c.143C>A (p.Thr48Asn)	RAD51	T48N	Inborn genetic diseases	VCV002565486	15	40993317	15	40701119	2565486	2730442	rs2141819225	NC_000015.10:40701118:C:A	single nucleotide variant	missense variant	Uncertain significance	2023-05-21	criteria provided, single submitter
NM_002875.5(RAD51):c.263C>T (p.Thr88Ile)	RAD51	T88I	Inborn genetic diseases	VCV002450852	15	40998412	15	40706214	2450852	2423338	rs2141830286	NC_000015.10:40706213:C:T	single nucleotide variant	missense variant|intron variant	Uncertain significance	2022-12-12	criteria provided, single submitter
NM_002875.5(RAD51):c.263C>G (p.Thr88Ser)	RAD51	T88S	Inborn genetic diseases	VCV001794167	15	40998412	15	40706214	1794167	1842447	rs2141830286	NC_000015.10:40706213:C:G	single nucleotide variant	missense variant|intron variant	Uncertain significance	2022-04-21	criteria provided, single submitter
NM_002875.5(RAD51):c.268A>G (p.Thr90Ala)	RAD51	T90A	Inborn genetic diseases	VCV001794771	15	40998417	15	40706219	1794771	1848980	rs2504436492	NC_000015.10:40706218:A:G	single nucleotide variant	missense variant|intron variant	Uncertain significance	2022-10-22	criteria provided, single submitter
NM_002875.5(RAD51):c.269C>G (p.Thr90Ser)	RAD51	T90S	Inborn genetic diseases|not provided	VCV002103827	15	40998418	15	40706220	2103827	2169477	rs2504436505	NC_000015.10:40706219:C:G	single nucleotide variant	missense variant|intron variant	Uncertain significance	2023-09-10	criteria provided, multiple submitters, no conflicts
NM_002875.5(RAD51):c.43G>C (p.Val15Leu)	RAD51	V15L	Inborn genetic diseases	VCV003222854	15	40990999	15	40698801	3222854	3386492	rs2504406440	NC_000015.10:40698800:G:C	single nucleotide variant	missense variant	Uncertain significance	2024-03-05	criteria provided, single submitter
NM_002875.5(RAD51):c.520G>A (p.Val174Met)	RAD51	V174M, V175M	Inborn genetic diseases	VCV001746099	15	41011087	15	40718889	1746099	1799696	rs1381595625	NC_000015.10:40718888:G:A	single nucleotide variant	missense variant	Uncertain significance	2022-01-12	criteria provided, single submitter
NM_002875.5(RAD51):c.553G>A (p.Val185Ile)	RAD51	V185I, V186I	Inborn genetic diseases	VCV002565484	15	41020931	15	40728733	2565484	2730440	rs2504523660	NC_000015.10:40728732:G:A	single nucleotide variant	missense variant	Uncertain significance	2023-04-16	criteria provided, single submitter
NM_002875.5(RAD51):c.635T>C (p.Val212Ala)	RAD51	V212A, V213A	Inborn genetic diseases	VCV003222864	15	41021013	15	40728815	3222864	3386502	rs1223584622	NC_000015.10:40728814:T:C	single nucleotide variant	missense variant	Uncertain significance	2023-03-09	criteria provided, single submitter
NM_002875.5(RAD51):c.634G>C (p.Val212Leu)	RAD51	V212L, V213L	Inborn genetic diseases	VCV003222863	15	41021012	15	40728814	3222863	3386501	rs2504524583	NC_000015.10:40728813:G:C	single nucleotide variant	missense variant	Uncertain significance	2024-01-29	criteria provided, single submitter
NM_002875.5(RAD51):c.661G>A (p.Val221Ile)	RAD51	V222I, V221I	Inborn genetic diseases|not provided	VCV001754515	15	41021719	15	40729521	1754515	1811972	rs1010252308	NC_000015.10:40729520:G:A	single nucleotide variant	missense variant	Uncertain significance	2023-09-15	criteria provided, multiple submitters, no conflicts
NM_002875.5(RAD51):c.900G>A (p.Leu300=)	RAD51	V260I	Inborn genetic diseases	VCV001765463	15	41023256	15	40731058	1765463	1821104	rs201045587	NC_000015.10:40731057:G:A	single nucleotide variant	synonymous variant|missense variant	Likely benign	2022-03-16	criteria provided, single submitter
NM_002875.5(RAD51):c.781G>A (p.Val261Ile)	RAD51	V261I, V262I	Inborn genetic diseases	VCV001760770	15	41022057	15	40729859	1760770	1816386	rs2141883349	NC_000015.10:40729858:G:A	single nucleotide variant	missense variant|intron variant	Uncertain significance	2021-12-04	criteria provided, single submitter
NM_002875.5(RAD51):c.781G>T (p.Val261Leu)	RAD51	V262L, V261L	Inborn genetic diseases	VCV001760772	15	41022057	15	40729859	1760772	1816388	rs2141883349	NC_000015.10:40729858:G:T	single nucleotide variant	missense variant|intron variant	Uncertain significance	2022-07-30	criteria provided, single submitter
NM_002875.5(RAD51):c.818T>C (p.Val273Ala)	RAD51	V274A, V273A	Inborn genetic diseases	VCV001762351	15	41022094	15	40729896	1762351	1820486	rs1006483116	NC_000015.10:40729895:T:C	single nucleotide variant	missense variant|intron variant	Uncertain significance	2021-11-14	criteria provided, single submitter
NM_002875.5(RAD51):c.155T>C (p.Val52Ala)	RAD51	V52A	not provided	VCV003369271	15	40993329	15	40701131	3369271	3528463		NC_000015.10:40701130:T:C	single nucleotide variant	missense variant	Uncertain significance	2024-02-13	criteria provided, single submitter
NM_002875.5(RAD51):c.154G>A (p.Val52Ile)	RAD51	V52I	Inborn genetic diseases	VCV003429552	15	40993328	15	40701130	3429552	3585563		NC_000015.10:40701129:G:A	single nucleotide variant	missense variant	Uncertain significance	2024-08-27	criteria provided, single submitter
NM_002875.5(RAD51):c.244G>A (p.Val82Ile)	RAD51	V82I	Inborn genetic diseases	VCV001791466	15	40998393	15	40706195	1791466	1848285	rs1367039588	NC_000015.10:40706194:G:A	single nucleotide variant	missense variant|intron variant	Uncertain significance	2023-10-23	criteria provided, single submitter
NM_002875.5(RAD51):c.533A>G (p.Tyr178Cys)	RAD51	Y179C, Y178C	Inborn genetic diseases	VCV001746914	15	41020911	15	40728713	1746914	1806459	rs779214128	NC_000015.10:40728712:A:G	single nucleotide variant	missense variant	Uncertain significance	2023-11-02	criteria provided, single submitter
NM_002875.5(RAD51):c.613T>C (p.Tyr205His)	RAD51	Y205H, Y206H	not specified	VCV000436484	15	41020991	15	40728793	436484	429666	rs1555429486	NC_000015.10:40728792:T:C	single nucleotide variant	missense variant	Uncertain significance	2016-12-27	criteria provided, single submitter
NM_002875.5(RAD51):c.902A>G (p.Tyr301Cys)	RAD51	Y301C, Y302C	Inborn genetic diseases	VCV002560844	15	41023258	15	40731060	2560844	2717004	rs1386249322	NC_000015.10:40731059:A:G	single nucleotide variant	missense variant|synonymous variant	Uncertain significance	2024-05-12	criteria provided, single submitter
NM_002875.5(RAD51):c.944A>G (p.Tyr315Cys)	RAD51	Y316C, Y315C	Inborn genetic diseases	VCV002462729	15	41023300	15	40731102	2462729	2446781	rs2504537631	NC_000015.10:40731101:A:G	single nucleotide variant	missense variant|synonymous variant	Uncertain significance	2023-01-16	criteria provided, single submitter
NM_002875.5(RAD51):c.161A>G (p.Tyr54Cys)	RAD51	Y54C	not provided|Inborn genetic diseases	VCV003222840	15	40993335	15	40701137	3222840	3386478	rs769146109	NC_000015.10:40701136:A:G	single nucleotide variant	missense variant	Uncertain significance	2024-04-10	criteria provided, multiple submitters, no conflicts

## Sheet: RAD51 co-reported
Name	ClinVar mutation	DbSNP (if any)	ClinVar classification	COSMIC occurrence	PRIMARY_HISTOLOGY	HISTOLOGY_SUBTYPE_1
NM_002875.5(RAD51):c.772G>A (p.Glu258Lys)	E258K, E259K	rs1555429629	Likely pathogenic	yes	carcinoma	ductal_carcinoma
NM_002875.5(RAD51):c.53_69delinsTATCTTCTT (p.Glu18fs)	E18fs	rs2504406488	Likely pathogenic	No
NM_002875.5(RAD51):c.772G>A (p.Glu258Lys)	E258K, E259K	rs1555429629	Likely pathogenic	no, yes	carcinoma	ductal_carcinoma
NM_002875.5(RAD51):c.881A>G (p.His294Arg)	H294R, H295R		Likely pathogenic	no
NM_002875.5(RAD51):c.871ATC[1] (p.Ile292del)	I292del, I293del	rs2504532073	Likely pathogenic	no
NM_002875.5(RAD51):c.857C>T (p.Pro286Leu)	P286L, P287L	rs1555429670	Likely pathogenic	no
NM_002875.5(RAD51):c.388C>T (p.Arg130Ter)	R130*, R131*		Likely pathogenic	no
NM_002875.5(RAD51):c.590C>T (p.Thr197Ile)	T197I, T198I	rs2504524090	Likely pathogenic	no
NM_002875.5(RAD51):c.855dup (p.Pro286fs)	P287fs, P286fs	rs34091239	Pathogenic	no
NM_002875.5(RAD51):c.749G>A (p.Arg250Gln)	R250Q, R251Q	rs1555429623	Pathogenic	no, yes	carcinoma	squamous_cell_carcinoma
NM_002875.5(RAD51):c.760C>T (p.Arg254Ter)	R254*, R255*	rs199925463	Pathogenic	no,yes	carcinoma	adenocarcinoma
NM_002875.5(RAD51):c.391A>C (p.Thr131Pro)	T131P, T132P	rs1895530875	Pathogenic	no
NM_002875.5(RAD51):c.671C>G (p.Ala224Gly)	A224G, A225G	rs142701178	Conflicting classifications of pathogenicity	no
NM_002875.5(RAD51):c.773A>C (p.Glu258Ala)	E258A, E259A		Conflicting classifications of pathogenicity	no
NM_002875.5(RAD51):c.449G>A (p.Arg150Gln)	R150Q, R151Q	rs121917739	Conflicting classifications of pathogenicity	no,yes	carcinoma	clear_cell_renal_cell_carcinoma

## Sheet: RAD51B COSMIC
GENE_NAME	ACCESSION_NUMBER	GENE_CDS_LENGTH	HGNC_ID	SAMPLE_NAME	ID_SAMPLE	ID_TUMOUR	PRIMARY_SITE	SITE_SUBTYPE_1	SITE_SUBTYPE_2	SITE_SUBTYPE_3	PRIMARY_HISTOLOGY	HISTOLOGY_SUBTYPE_1	HISTOLOGY_SUBTYPE_2	HISTOLOGY_SUBTYPE_3	GENOME_WIDE_SCREEN	GENOMIC_MUTATION_ID	LEGACY_MUTATION_ID	MUTATION_ID	MUTATION_CDS	MUTATION_AA	MUTATION_DESCRIPTION	MUTATION_ZYGOSITY	LOH	GRCH	MUTATION_GENOME_POSITION	MUTATION_STRAND	RESISTANCE_MUTATION	MUTATION_SOMATIC_STATUS	PUBMED_PMID	ID_STUDY	SAMPLE_TYPE	TUMOUR_ORIGIN	AGE	HGVSP	HGVSC	HGVSG
RAD51B	ENST00000487861.5	1278	9822	TARGET-30-PAPZYZ	1898443	1787127	autonomic_ganglia	NS	NS	NS	neuroblastoma	NS	NS	NS	y	COSV66856311	COSM1287521	141304849	c.198G>T	p.T66=	Substitution - coding silent	null	null	38	14:67825577-67825577	+	-	Variant of unknown origin	23334666	null	NS	NS	null	ENSP00000419881.1:p.Thr66=	ENST00000487861.5:c.198G>T	14:g.67825577G>T
RAD51B	ENST00000487861.5	1278	9822	P-0003289-T02-IM5	2719784	2578605	biliary_tract	gallbladder	NS	NS	carcinoma	adenocarcinoma	NS	NS	n	COSV66852771	COSM6907046	141313075	c.962T>G	p.L321R	Substitution - Missense	het	null	38	14:68468176-68468176	+	-	Confirmed somatic variant	28481359	null	surgery - NOS	metastasis	null	ENSP00000419881.1:p.Leu321Arg	ENST00000487861.5:c.962T>G	14:g.68468176T>G
RAD51B	ENST00000487861.5	1278	9822	GBNEC_12	2907843	2762026	biliary_tract	gallbladder	NS	NS	carcinoma	small_cell_carcinoma	NS	NS	y	COSV66857635	COSM7238044	141327275	c.448G>A	p.E150K	Substitution - Missense	null	null	38	14:67865135-67865135	+	-	Reported in another cancer sample as somatic	33563892	null	surgery-fixed	NS	59	ENSP00000419881.1:p.Glu150Lys	ENST00000487861.5:c.448G>A	14:g.67865135G>A
RAD51B	ENST00000487861.5	1278	9822	GBC_6	2907852	2762035	biliary_tract	gallbladder	NS	NS	carcinoma	adenocarcinoma	NS	NS	y	COSV105929438	COSM10029913	141329031	c.321dup	p.G108Rfs*35	Insertion - Frameshift	null	null	38	14:67865008-67865009	+	-	Variant of unknown origin	33563892	null	surgery-fixed	NS	85	ENSP00000419881.1:p.Gly108ArgfsTer35	ENST00000487861.5:c.321dup	14:g.67865008dup
RAD51B	ENST00000487861.5	1278	9822	102	2699483	2558387	biliary_tract	gallbladder	NS	NS	carcinoma	adenocarcinoma	NS	NS	n	COSV66852771	COSM6907046	141313075	c.962T>G	p.L321R	Substitution - Missense	het	null	38	14:68468176-68468176	+	-	Confirmed somatic variant	29420467	null	surgery-fixed	NS	null	ENSP00000419881.1:p.Leu321Arg	ENST00000487861.5:c.962T>G	14:g.68468176T>G
RAD51B	ENST00000487861.5	1278	9822	TCGA-AN-A0AK-01	2187823	2056101	breast	NS	NS	NS	carcinoma	NS	NS	NS	y	COSV66844712	COSM3815168	141306088	c.751A>G	p.I251V	Substitution - Missense	null	null	38	14:67887199-67887199	+	-	Confirmed somatic variant	null	414	NS	NS	76	ENSP00000419881.1:p.Ile251Val	ENST00000487861.5:c.751A>G	14:g.67887199A>G
RAD51B	ENST00000487861.5	1278	9822	TCGA-EW-A1IX-01	1900232	1788916	breast	NS	NS	NS	carcinoma	NS	NS	NS	y	COSV66855859	COSM1477721	141319800	c.189G>T	p.K63N	Substitution - Missense	null	null	38	14:67825568-67825568	+	-	Confirmed somatic variant	null	414	fresh/frozen - NOS	primary	48	ENSP00000419881.1:p.Lys63Asn	ENST00000487861.5:c.189G>T	14:g.67825568G>T
RAD51B	ENST00000487861.5	1278	9822	107052	1520435	1442810	breast	NS	NS	NS	carcinoma	HER-positive_carcinoma	NS	NS	n	COSV66848712	COSM96170	141307517	c.924G>C	p.L308=	Substitution - coding silent	null	null	38	14:68411494-68411494	+	-	Confirmed somatic variant	20668451	null	NS	primary	null	ENSP00000419881.1:p.Leu308=	ENST00000487861.5:c.924G>C	14:g.68411494G>C
RAD51B	ENST00000487861.5	1278	9822	P-0016773-T01-IM6	2830871	2686686	breast	NS	NS	NS	carcinoma	ductal_carcinoma	NS	NS	n	COSV66849284	COSM4496744	141306741	c.481C>T	p.P161S	Substitution - Missense	null	null	38	14:67885897-67885897	+	-	Confirmed somatic variant	30205045	null	surgery-fixed	primary	77	ENSP00000419881.1:p.Pro161Ser	ENST00000487861.5:c.481C>T	14:g.67885897C>T
RAD51B	ENST00000487861.5	1278	9822	TCGA-E2-A1IH-01	1900163	1788847	breast	NS	NS	NS	carcinoma	NS	NS	NS	y	COSV66848740	COSM3815165	141330392	c.619G>C	p.V207L	Substitution - Missense	null	null	38	14:67887067-67887067	+	-	Confirmed somatic variant	null	414	fresh/frozen - NOS	primary	80	ENSP00000419881.1:p.Val207Leu	ENST00000487861.5:c.619G>C	14:g.67887067G>C
RAD51B	ENST00000487861.5	1278	9822	GBM18-I2	2813454	2669846	central_nervous_system	brain	NS	NS	glioma	astrocytoma_Grade_IV	glioblastoma_multiforme	NS	y	COSV101185068	COSM9198197	141306958	c.45G>A	p.L15=	Substitution - coding silent	null	null	38	14:67823588-67823588	+	-	Confirmed somatic variant	28263318	null	surgery fresh/frozen	NS	40	ENSP00000419881.1:p.Leu15=	ENST00000487861.5:c.45G>A	14:g.67823588G>A
RAD51B	ENST00000487861.5	1278	9822	GBM18-I1	2813453	2669845	central_nervous_system	brain	NS	NS	glioma	astrocytoma_Grade_IV	glioblastoma_multiforme	NS	y	COSV101185068	COSM9198197	141306958	c.45G>A	p.L15=	Substitution - coding silent	null	null	38	14:67823588-67823588	+	-	Confirmed somatic variant	28263318	null	surgery fresh/frozen	NS	40	ENSP00000419881.1:p.Leu15=	ENST00000487861.5:c.45G>A	14:g.67823588G>A
RAD51B	ENST00000487861.5	1278	9822	P-0010744-T01-IM5	2726425	2585246	central_nervous_system	brain	NS	NS	glioma	oligodendroglioma_Grade_III	anaplastic	NS	n	COSV66848177	COSM4560952	141301407	c.863G>A	p.G288E	Substitution - Missense	het	null	38	14:68411433-68411433	+	-	Confirmed somatic variant	28481359	null	surgery-fixed	primary	null	ENSP00000419881.1:p.Gly288Glu	ENST00000487861.5:c.863G>A	14:g.68411433G>A
RAD51B	ENST00000487861.5	1278	9822	P-0000657-T01-IM3	2715718	2574539	central_nervous_system	brain	NS	NS	glioma	astrocytoma_Grade_IV	glioblastoma_multiforme	NS	n	COSV66855558	COSM6923094	141302636	c.728A>G	p.K243R	Substitution - Missense	het	null	38	14:67887176-67887176	+	-	Confirmed somatic variant	28481359	null	surgery-fixed	primary	null	ENSP00000419881.1:p.Lys243Arg	ENST00000487861.5:c.728A>G	14:g.67887176A>G
RAD51B	ENST00000487861.5	1278	9822	TCGA-06-A5U1-01	2262748	2129732	central_nervous_system	brain	NS	NS	glioma	astrocytoma_Grade_IV	glioblastoma_multiforme	NS	y	COSV101185211	COSM7483886	141308485	c.97C>A	p.L33I	Substitution - Missense	null	null	38	14:67825476-67825476	+	-	Confirmed somatic variant	null	329	NS	primary	78	ENSP00000419881.1:p.Leu33Ile	ENST00000487861.5:c.97C>A	14:g.67825476C>A
RAD51B	ENST00000487861.5	1278	9822	TCGA-EA-A3QE-01	2193350	2061628	cervix	NS	NS	NS	carcinoma	squamous_cell_carcinoma	NS	NS	y	COSV66854814	COSM4843490	141316042	c.49G>T	p.D17Y	Substitution - Missense	null	null	38	14:67823592-67823592	+	-	Confirmed somatic variant	null	415	NS	NS	45	ENSP00000419881.1:p.Asp17Tyr	ENST00000487861.5:c.49G>T	14:g.67823592G>T
RAD51B	ENST00000487861.5	1278	9822	TCGA-EA-A3QE-01	2193350	2061628	cervix	NS	NS	NS	carcinoma	squamous_cell_carcinoma	NS	NS	y	COSV66854820	COSM4843514	141316057	c.57G>A	p.L19=	Substitution - coding silent	null	null	38	14:67823600-67823600	+	-	Confirmed somatic variant	null	415	NS	NS	45	ENSP00000419881.1:p.Leu19=	ENST00000487861.5:c.57G>A	14:g.67823600G>A
RAD51B	ENST00000487861.5	1278	9822	P-0012358-T01-IM5	2727426	2586247	endometrium	NS	NS	NS	carcinoma	endometrioid_carcinoma	NS	NS	n	COSV66854742	COSM6984572	141313528	c.410C>T	p.A137V	Substitution - Missense	het	null	38	14:67865097-67865097	+	-	Confirmed somatic variant	28481359	null	surgery-fixed	metastasis	null	ENSP00000419881.1:p.Ala137Val	ENST00000487861.5:c.410C>T	14:g.67865097C>T
RAD51B	ENST00000487861.5	1278	9822	P-0012358-T01-IM5	2727426	2586247	endometrium	NS	NS	NS	carcinoma	endometrioid_carcinoma	NS	NS	n	COSV66846735	COSM5732476	141313200	c.274G>A	p.E92K	Substitution - Missense	het	null	38	14:67835155-67835155	+	-	Confirmed somatic variant	28481359	null	surgery-fixed	metastasis	null	ENSP00000419881.1:p.Glu92Lys	ENST00000487861.5:c.274G>A	14:g.67835155G>A
RAD51B	ENST00000487861.5	1278	9822	TCGA-EO-A22T-01	2198310	2066588	endometrium	NS	NS	NS	carcinoma	endometrioid_carcinoma	NS	NS	y	COSV101185220	COSM8945193	141318462	c.716C>T	p.A239V	Substitution - Missense	null	null	38	14:67887164-67887164	+	-	Confirmed somatic variant	null	419	NS	NS	56	ENSP00000419881.1:p.Ala239Val	ENST00000487861.5:c.716C>T	14:g.67887164C>T
RAD51B	ENST00000487861.5	1278	9822	TCGA-AX-A06F-01	2198328	2066606	endometrium	NS	NS	NS	carcinoma	endometrioid_carcinoma	NS	NS	y	COSV101185363	COSM8942550	141313997	c.279C>A	p.A93=	Substitution - coding silent	null	null	38	14:67835160-67835160	+	-	Confirmed somatic variant	null	419	NS	NS	59	ENSP00000419881.1:p.Ala93=	ENST00000487861.5:c.279C>A	14:g.67835160C>A
RAD51B	ENST00000487861.5	1278	9822	TCGA-B5-A1MR-01	2198376	2066654	endometrium	NS	NS	NS	carcinoma	endometrioid_carcinoma	NS	NS	y	COSV101185402	COSM8920189	141326442	c.961C>A	p.L321I	Substitution - Missense	null	null	38	14:68468175-68468175	+	-	Confirmed somatic variant	null	419	NS	NS	65	ENSP00000419881.1:p.Leu321Ile	ENST00000487861.5:c.961C>A	14:g.68468175C>A
RAD51B	ENST00000487861.5	1278	9822	TCGA-EY-A1GI-01	2198283	2066561	endometrium	NS	NS	NS	carcinoma	endometrioid_carcinoma	NS	NS	y	COSV101185336	COSM8825764	141313853	c.16C>A	p.L6I	Substitution - Missense	null	null	38	14:67823559-67823559	+	-	Confirmed somatic variant	null	419	NS	NS	52	ENSP00000419881.1:p.Leu6Ile	ENST00000487861.5:c.16C>A	14:g.67823559C>A
RAD51B	ENST00000487861.5	1278	9822	TCGA-EO-A3AY-01	2198325	2066603	endometrium	NS	NS	NS	carcinoma	endometrioid_carcinoma	NS	NS	y	COSV101184716	COSM8857758	141311279	c.117G>T	p.M39I	Substitution - Missense	null	null	38	14:67825496-67825496	+	-	Confirmed somatic variant	null	419	NS	NS	58	ENSP00000419881.1:p.Met39Ile	ENST00000487861.5:c.117G>T	14:g.67825496G>T
RAD51B	ENST00000487861.5	1278	9822	TCGA-DI-A1BU-01	2198300	2066578	endometrium	NS	NS	NS	carcinoma	endometrioid_carcinoma	NS	NS	y	COSV101184961	COSM9050445	141303807	c.918C>T	p.T306=	Substitution - coding silent	null	null	38	14:68411488-68411488	+	-	Confirmed somatic variant	null	419	NS	NS	55	ENSP00000419881.1:p.Thr306=	ENST00000487861.5:c.918C>T	14:g.68411488C>T
RAD51B	ENST00000487861.5	1278	9822	TCGA-EY-A215-01	2198342	2066620	endometrium	NS	NS	NS	carcinoma	endometrioid_carcinoma	NS	NS	y	COSV101184984	COSM8893789	141320170	c.145G>A	p.V49I	Substitution - Missense	null	null	38	14:67825524-67825524	+	-	Confirmed somatic variant	null	419	NS	NS	60	ENSP00000419881.1:p.Val49Ile	ENST00000487861.5:c.145G>A	14:g.67825524G>A
RAD51B	ENST00000487861.5	1278	9822	TCGA-D1-A163-01	1783501	1687500	endometrium	NS	NS	NS	carcinoma	endometrioid_carcinoma	NS	NS	y	COSV66846602	COSM957252	141326034	c.555T>C	p.C185=	Substitution - coding silent	null	null	38	14:67885971-67885971	+	-	Confirmed somatic variant	null	419	fresh/frozen - NOS	primary	50	ENSP00000419881.1:p.Cys185=	ENST00000487861.5:c.555T>C	14:g.67885971T>C
RAD51B	ENST00000487861.5	1278	9822	TCGA-AP-A0LM-01	1783352	1687351	endometrium	NS	NS	NS	carcinoma	endometrioid_carcinoma	NS	NS	y	COSV66847445	COSM957248	141311123	c.111G>T	p.E37D	Substitution - Missense	het	null	38	14:67825490-67825490	+	-	Variant of unknown origin	null	419	fresh/frozen - NOS	primary	33	ENSP00000419881.1:p.Glu37Asp	ENST00000487861.5:c.111G>T	14:g.67825490G>T
RAD51B	ENST00000487861.5	1278	9822	TCGA-BS-A0UV-01	1783478	1687477	endometrium	NS	NS	NS	carcinoma	endometrioid_carcinoma	NS	NS	y	COSV66843291	COSM957254	141327502	c.607G>T	p.G203*	Substitution - Nonsense	het	null	38	14:67887055-67887055	+	-	Variant of unknown origin	null	419	fresh/frozen - NOS	primary	55	ENSP00000419881.1:p.Gly203Ter	ENST00000487861.5:c.607G>T	14:g.67887055G>T
RAD51B	ENST00000487861.5	1278	9822	TCGA-DF-A2KN-01	2457388	2320225	endometrium	NS	NS	NS	carcinoma	endometrioid_carcinoma	NS	NS	y	COSV101185071	COSM9045893	141315465	c.69G>T	p.Q23H	Substitution - Missense	null	null	38	14:67823612-67823612	+	-	Confirmed somatic variant	null	419	NS	primary	null	ENSP00000419881.1:p.Gln23His	ENST00000487861.5:c.69G>T	14:g.67823612G>T
RAD51B	ENST00000487861.5	1278	9822	P-0010967-T01-IM5	2726608	2585429	endometrium	NS	NS	NS	carcinoma	endometrioid_carcinoma	NS	NS	n	COSV66856632	COSM6978269	141319622	c.251C>A	p.S84Y	Substitution - Missense	het	null	38	14:67835132-67835132	+	-	Confirmed somatic variant	28481359	null	surgery-fixed	primary	null	ENSP00000419881.1:p.Ser84Tyr	ENST00000487861.5:c.251C>A	14:g.67835132C>A
RAD51B	ENST00000487861.5	1278	9822	TCGA-BS-A0TC-01	1783462	1687461	endometrium	NS	NS	NS	carcinoma	endometrioid_carcinoma	NS	NS	y	COSV66848730	COSM957250	141324810	c.530T>C	p.V177A	Substitution - Missense	het	null	38	14:67885946-67885946	+	-	Variant of unknown origin	null	419	fresh/frozen - NOS	primary	69	ENSP00000419881.1:p.Val177Ala	ENST00000487861.5:c.530T>C	14:g.67885946T>C
RAD51B	ENST00000487861.5	1278	9822	GCT40	2490462	2353111	genital_tract	extragonadal	brain	NS	germ_cell_tumour	NS	NS	NS	y	COSV66846690	COSM5749724	141331178	c.273C>G	p.D91E	Substitution - Missense	null	null	38	14:67835154-67835154	+	-	Confirmed somatic variant	26956871	null	surgery fresh/frozen	NS	16	ENSP00000419881.1:p.Asp91Glu	ENST00000487861.5:c.273C>G	14:g.67835154C>G
RAD51B	ENST00000487861.5	1278	9822	02-30647	1629855	1546725	haematopoietic_and_lymphoid_tissue	NS	NS	NS	lymphoid_neoplasm	diffuse_large_B_cell_lymphoma	NS	NS	y	COSV66842132	COSM220709	141328852	c.226G>A	p.A76T	Substitution - Missense	null	null	38	14:67835107-67835107	+	-	Confirmed somatic variant	21796119	null	fresh/frozen - NOS	NS	null	ENSP00000419881.1:p.Ala76Thr	ENST00000487861.5:c.226G>A	14:g.67835107G>A
RAD51B	ENST00000487861.5	1278	9822	2689645	2689645	2548622	haematopoietic_and_lymphoid_tissue	NS	NS	NS	lymphoid_neoplasm	peripheral_T_cell_lymphoma_unspecified	NS	NS	n	COSV101185387	COSM9178036	141316277	c.248T>C	p.L83S	Substitution - Missense	null	null	38	14:67835129-67835129	+	-	Variant of unknown origin	27203213	null	surgery-fixed	NS	75	ENSP00000419881.1:p.Leu83Ser	ENST00000487861.5:c.248T>C	14:g.67835129T>C
RAD51B	ENST00000487861.5	1278	9822	PATMXN	2730612	2589384	haematopoietic_and_lymphoid_tissue	NS	NS	NS	lymphoid_neoplasm	acute_lymphoblastic_T_cell_leukaemia	NS	NS	y	COSV66846735	COSM5732476	141313200	c.274G>A	p.E92K	Substitution - Missense	null	null	38	14:67835155-67835155	+	-	Confirmed somatic variant	28671688	null	NS	primary	14	ENSP00000419881.1:p.Glu92Lys	ENST00000487861.5:c.274G>A	14:g.67835155G>A
RAD51B	ENST00000487861.5	1278	9822	P-0010815-T01-IM5	2726483	2585304	haematopoietic_and_lymphoid_tissue	lymph_node	NS	NS	lymphoid_neoplasm	mantle_cell_lymphoma	NS	NS	n	COSV66850203	COSM6987489	141320477	c.340A>C	p.K114Q	Substitution - Missense	het	null	38	14:67865027-67865027	+	-	Variant of unknown origin	28481359	null	surgery-fixed	primary	null	ENSP00000419881.1:p.Lys114Gln	ENST00000487861.5:c.340A>C	14:g.67865027A>C
RAD51B	ENST00000487861.5	1278	9822	XG3	2809770	2666440	haematopoietic_and_lymphoid_tissue	NS	NS	NS	lymphoid_neoplasm	plasma_cell_myeloma	NS	NS	y	COSV66855558	COSM6923094	141302636	c.728A>G	p.K243R	Substitution - Missense	het	null	38	14:67887176-67887176	+	-	Reported in another cancer sample as somatic	30545397	null	cell-line	primary	null	ENSP00000419881.1:p.Lys243Arg	ENST00000487861.5:c.728A>G	14:g.67887176A>G
RAD51B	ENST00000487861.5	1278	9822	TCGA-SX-A71U-01	2262764	2129748	kidney	NS	NS	NS	carcinoma	papillary_renal_cell_carcinoma	NS	NS	y	COSV101184755	COSM8242180	141326832	c.436G>A	p.A146T	Substitution - Missense	null	null	38	14:67865123-67865123	+	-	Confirmed somatic variant	null	543	NS	primary	57	ENSP00000419881.1:p.Ala146Thr	ENST00000487861.5:c.436G>A	14:g.67865123G>A
RAD51B	ENST00000487861.5	1278	9822	2203	2370355	2233153	kidney	NS	NS	NS	carcinoma	chromophobe_renal_cell_carcinoma	NS	NS	y	COSV66847770	COSM5017250	141303360	c.143G>C	p.G48A	Substitution - Missense	null	null	38	14:67825522-67825522	+	-	Variant of unknown origin	25401301	null	surgery fresh/frozen	primary	42	ENSP00000419881.1:p.Gly48Ala	ENST00000487861.5:c.143G>C	14:g.67825522G>C
RAD51B	ENST00000487861.5	1278	9822	P-0001984-T01-IM3	2718291	2577112	large_intestine	colon	descending	NS	carcinoma	adenocarcinoma	NS	NS	n	COSV66852778	COSM6986149	141301385	c.997T>C	p.F333L	Substitution - Missense	het	null	38	14:68468211-68468211	+	-	Variant of unknown origin	28481359	null	surgery-fixed	metastasis	null	ENSP00000419881.1:p.Phe333Leu	ENST00000487861.5:c.997T>C	14:g.68468211T>C
RAD51B	ENST00000487861.5	1278	9822	P-0013820-T01-IM5	2803874	2660624	large_intestine	rectum	NS	NS	carcinoma	adenocarcinoma	NS	NS	n	COSV101185451	COSM9112854	141330135	c.506A>G	p.K169R	Substitution - Missense	het	null	38	14:67885922-67885922	+	-	Confirmed somatic variant	29316426	null	surgery-fixed	metastasis	60	ENSP00000419881.1:p.Lys169Arg	ENST00000487861.5:c.506A>G	14:g.67885922A>G
RAD51B	ENST00000487861.5	1278	9822	T2946	2658354	2518513	large_intestine	NS	NS	NS	carcinoma	adenocarcinoma	NS	NS	y	COSV66849718	COSM6761931	141330961	c.665C>T	p.A222V	Substitution - Missense	null	null	38	14:67887113-67887113	+	-	Confirmed somatic variant	27149842	null	NS	NS	78.66	ENSP00000419881.1:p.Ala222Val	ENST00000487861.5:c.665C>T	14:g.67887113C>T
RAD51B	ENST00000487861.5	1278	9822	SNU-C4	2302011	2167294	large_intestine	NS	NS	NS	carcinoma	adenocarcinoma	NS	NS	y	COSV66845875	COSM4652528	141313160	c.738T>C	p.A246=	Substitution - coding silent	het	null	38	14:67887186-67887186	+	-	Variant of unknown origin	24755471	null	cell-line	NS	null	ENSP00000419881.1:p.Ala246=	ENST00000487861.5:c.738T>C	14:g.67887186T>C
RAD51B	ENST00000487861.5	1278	9822	TCGA-AA-A02J-01	1651131	1565918	large_intestine	colon	sigmoid	NS	carcinoma	adenocarcinoma	NS	NS	y	COSV66853632	COSM300803	141313608	c.982G>T	p.A328S	Substitution - Missense	null	null	38	14:68468196-68468196	+	-	Confirmed somatic variant	22810696	376	NS	NS	70	ENSP00000419881.1:p.Ala328Ser	ENST00000487861.5:c.982G>T	14:g.68468196G>T
RAD51B	ENST00000487861.5	1278	9822	Gp5D	2301974	2167257	large_intestine	NS	NS	NS	carcinoma	adenocarcinoma	NS	NS	y	COSV66847939	COSM4247355	141304736	c.216A>G	p.A72=	Substitution - coding silent	het	null	38	14:67835097-67835097	+	-	Variant of unknown origin	24755471	null	cell-line	NS	null	ENSP00000419881.1:p.Ala72=	ENST00000487861.5:c.216A>G	14:g.67835097A>G
RAD51B	ENST00000487861.5	1278	9822	T593	2658231	2518390	large_intestine	NS	NS	NS	carcinoma	adenocarcinoma	NS	NS	y	COSV66844669	COSM1223013	141305119	c.592G>T	p.E198*	Substitution - Nonsense	null	null	38	14:67887040-67887040	+	-	Confirmed somatic variant	27149842	null	NS	NS	67.5	ENSP00000419881.1:p.Glu198Ter	ENST00000487861.5:c.592G>T	14:g.67887040G>T
RAD51B	ENST00000487861.5	1278	9822	TCGA-CA-6718-01	1651189	1565976	large_intestine	colon	ascending	NS	carcinoma	adenocarcinoma	NS	NS	y	COSV66844669	COSM1223013	141305119	c.592G>T	p.E198*	Substitution - Nonsense	null	null	38	14:67887040-67887040	+	-	Confirmed somatic variant	22810696	376	NS	NS	46	ENSP00000419881.1:p.Glu198Ter	ENST00000487861.5:c.592G>T	14:g.67887040G>T
RAD51B	ENST00000487861.5	1278	9822	T263	2296124	2161727	large_intestine	colon	transverse	NS	carcinoma	adenocarcinoma	NS	NS	y	COSV66848796	COSM4719980	141326120	c.332G>T	p.G111V	Substitution - Missense	null	null	38	14:67865019-67865019	+	-	Confirmed somatic variant	25344691	null	NS	NS	64.41	ENSP00000419881.1:p.Gly111Val	ENST00000487861.5:c.332G>T	14:g.67865019G>T
RAD51B	ENST00000487861.5	1278	9822	LS411	2301999	2167282	large_intestine	colon	right	NS	carcinoma	adenocarcinoma	NS	NS	y	COSV66847008	COSM2135230	141305364	c.188A>T	p.K63M	Substitution - Missense	het	null	38	14:67825567-67825567	+	-	Variant of unknown origin	24755471	null	cell-line	NS	null	ENSP00000419881.1:p.Lys63Met	ENST00000487861.5:c.188A>T	14:g.67825567A>T
RAD51B	ENST00000487861.5	1278	9822	TCGA-CM-4743-01	1651205	1565992	large_intestine	colon	ascending	NS	carcinoma	adenocarcinoma	NS	NS	y	COSV66844545	COSM1370739	141302615	c.52C>T	p.R18C	Substitution - Missense	null	null	38	14:67823595-67823595	+	-	Confirmed somatic variant	null	376	NS	NS	69	ENSP00000419881.1:p.Arg18Cys	ENST00000487861.5:c.52C>T	14:g.67823595C>T
RAD51B	ENST00000487861.5	1278	9822	TCGA-CM-4743-01	1651205	1565992	large_intestine	colon	ascending	NS	carcinoma	adenocarcinoma	NS	NS	y	COSV66844545	COSM1370739	141302615	c.52C>T	p.R18C	Substitution - Missense	null	null	38	14:67823595-67823595	+	-	Confirmed somatic variant	22810696	376	NS	NS	69	ENSP00000419881.1:p.Arg18Cys	ENST00000487861.5:c.52C>T	14:g.67823595C>T
RAD51B	ENST00000487861.5	1278	9822	TCGA-CK-6746-01	1651201	1565988	large_intestine	caecum	NS	NS	carcinoma	adenocarcinoma	NS	NS	y	COSV66844545	COSM1370739	141302615	c.52C>T	p.R18C	Substitution - Missense	null	null	38	14:67823595-67823595	+	-	Confirmed somatic variant	22810696	376	NS	NS	84	ENSP00000419881.1:p.Arg18Cys	ENST00000487861.5:c.52C>T	14:g.67823595C>T
RAD51B	ENST00000487861.5	1278	9822	T2775	2658643	2518802	large_intestine	NS	NS	NS	carcinoma	adenocarcinoma	NS	NS	y	COSV66843443	COSM6761927	141306608	c.140G>A	p.R47Q	Substitution - Missense	null	null	38	14:67825519-67825519	+	-	Confirmed somatic variant	27149842	null	NS	NS	74.91	ENSP00000419881.1:p.Arg47Gln	ENST00000487861.5:c.140G>A	14:g.67825519G>A
RAD51B	ENST00000487861.5	1278	9822	T43	2411230	2274109	large_intestine	colon	NS	NS	carcinoma	adenocarcinoma	NS	NS	y	COSV66853289	COSM5342479	141329005	c.22C>T	p.R8*	Substitution - Nonsense	null	null	38	14:67823565-67823565	+	-	Confirmed somatic variant	26071483	null	surgery - NOS	NS	null	ENSP00000419881.1:p.Arg8Ter	ENST00000487861.5:c.22C>T	14:g.67823565C>T
RAD51B	ENST00000487861.5	1278	9822	T116	2658237	2518396	large_intestine	NS	NS	NS	carcinoma	adenocarcinoma	NS	NS	y	COSV66845984	COSM6761923	141313229	c.581C>A	p.S194Y	Substitution - Missense	null	null	38	14:67887029-67887029	+	-	Confirmed somatic variant	27149842	null	NS	NS	52.58	ENSP00000419881.1:p.Ser194Tyr	ENST00000487861.5:c.581C>A	14:g.67887029C>A
RAD51B	ENST00000487861.5	1278	9822	RKO	2302003	2167286	large_intestine	NS	NS	NS	carcinoma	adenocarcinoma	NS	NS	y	COSV66843648	COSM2135251	141306998	c.721T>C	p.S241P	Substitution - Missense	het	null	38	14:67887169-67887169	+	-	Variant of unknown origin	24755471	null	cell-line	NS	null	ENSP00000419881.1:p.Ser241Pro	ENST00000487861.5:c.721T>C	14:g.67887169T>C
RAD51B	ENST00000487861.5	1278	9822	TCGA-A6-2686-01	2193433	2061711	large_intestine	colon	NS	NS	carcinoma	adenocarcinoma	NS	NS	y	COSV66853247	COSM5084563	141308389	c.822G>A	p.V274=	Substitution - coding silent	null	null	38	14:68291949-68291949	+	-	Confirmed somatic variant	22810696	376	NS	NS	81	ENSP00000419881.1:p.Val274=	ENST00000487861.5:c.822G>A	14:g.68291949G>A
RAD51B	ENST00000487861.5	1278	9822	CG03	2816705	2673056	large_intestine	rectum	NS	NS	carcinoma	adenocarcinoma	NS	NS	y	COSV101185339	COSM7906325	141313958	c.900G>T	p.W300C	Substitution - Missense	null	null	38	14:68411470-68411470	+	-	Confirmed somatic variant	29937994	null	surgery fresh/frozen	NS	61	ENSP00000419881.1:p.Trp300Cys	ENST00000487861.5:c.900G>T	14:g.68411470G>T
RAD51B	ENST00000487861.5	1278	9822	587376	1766805	1671125	large_intestine	colon	NS	NS	carcinoma	adenocarcinoma	NS	NS	y	COSV66844669	COSM1223013	141305119	c.592G>T	p.E198*	Substitution - Nonsense	null	null	38	14:67887040-67887040	+	-	Reported in another cancer sample as somatic	22895193	null	surgery fresh/frozen	primary	null	ENSP00000419881.1:p.Glu198Ter	ENST00000487861.5:c.592G>T	14:g.67887040G>T
RAD51B	ENST00000487861.5	1278	9822	587342	1766789	1671109	large_intestine	colon	NS	NS	carcinoma	adenocarcinoma	NS	NS	y	COSV66856463	COSM1223010	141324488	c.607G>A	p.G203R	Substitution - Missense	null	null	38	14:67887055-67887055	+	-	Variant of unknown origin	22895193	null	surgery fresh/frozen	primary	null	ENSP00000419881.1:p.Gly203Arg	ENST00000487861.5:c.607G>A	14:g.67887055G>A
RAD51B	ENST00000487861.5	1278	9822	P-0005326-T01-IM5	2721730	2580551	large_intestine	colon	transverse	NS	carcinoma	adenocarcinoma	NS	NS	n	COSV66842844	COSM6942783	141302336	c.515T>C	p.L172S	Substitution - Missense	het	null	38	14:67885931-67885931	+	-	Confirmed somatic variant	28481359	null	surgery - NOS	primary	null	ENSP00000419881.1:p.Leu172Ser	ENST00000487861.5:c.515T>C	14:g.67885931T>C
RAD51B	ENST00000487861.5	1278	9822	COCA-CN-A-EcaA	2745814	2604517	large_intestine	NS	NS	NS	carcinoma	adenocarcinoma	NS	NS	y	COSV66850399	COSN28854266	141325259	c.1175T>C	p.M392T	Substitution - Missense	null	null	38	14:68611144-68611144	+	-	Confirmed somatic variant	null	646	NS	primary	46	ENSP00000419881.1:p.Met392Thr	ENST00000487861.5:c.1175T>C	14:g.68611144T>C
RAD51B	ENST00000487861.5	1278	9822	587246	1766757	1671077	large_intestine	colon	NS	NS	carcinoma	adenocarcinoma	NS	NS	y	COSV66853659	COSM1223016	141328871	c.976C>A	p.P326T	Substitution - Missense	null	null	38	14:68468190-68468190	+	-	Confirmed somatic variant	22895193	null	surgery fresh/frozen	primary	null	ENSP00000419881.1:p.Pro326Thr	ENST00000487861.5:c.976C>A	14:g.68468190C>A
RAD51B	ENST00000487861.5	1278	9822	MSU2-a	2809971	2666633	large_intestine	caecum	NS	NS	adenoma	villous	NS	NS	y	COSV101185446	COSM9174599	141304077	c.920G>A	p.R307Q	Substitution - Missense	null	null	38	14:68411490-68411490	+	-	Confirmed somatic variant	26336987	null	surgery fresh/frozen	primary	66	ENSP00000419881.1:p.Arg307Gln	ENST00000487861.5:c.920G>A	14:g.68411490G>A
RAD51B	ENST00000487861.5	1278	9822	MSU2-c	2809979	2666641	large_intestine	caecum	NS	NS	carcinoma	adenocarcinoma	NS	NS	y	COSV101185446	COSM9174599	141304077	c.920G>A	p.R307Q	Substitution - Missense	null	null	38	14:68411490-68411490	+	-	Confirmed somatic variant	26336987	null	surgery fresh/frozen	primary	66	ENSP00000419881.1:p.Arg307Gln	ENST00000487861.5:c.920G>A	14:g.68411490G>A
RAD51B	ENST00000487861.5	1278	9822	P-0010504-T01-IM5	2726220	2585041	large_intestine	colon	sigmoid	NS	carcinoma	medullary_carcinoma	NS	NS	n	COSV66843443	COSM6761927	141306608	c.140G>A	p.R47Q	Substitution - Missense	het	null	38	14:67825519-67825519	+	-	Confirmed somatic variant	28481359	null	surgery-fixed	primary	null	ENSP00000419881.1:p.Arg47Gln	ENST00000487861.5:c.140G>A	14:g.67825519G>A
RAD51B	ENST00000487861.5	1278	9822	5-2A	2746100	2604803	large_intestine	NS	NS	NS	carcinoma	adenocarcinoma	NS	NS	y	COSV66855299	COSM7284038	141322666	c.895A>G	p.T299A	Substitution - Missense	null	null	38	14:68411465-68411465	+	-	Confirmed somatic variant	null	646	NS	primary	51	ENSP00000419881.1:p.Thr299Ala	ENST00000487861.5:c.895A>G	14:g.68411465A>G
RAD51B	ENST00000487861.5	1278	9822	HCC102	2120695	1994931	liver	NS	NS	NS	carcinoma	NS	NS	NS	y	COSV66844580	COSM1607882	141306445	c.813A>G	p.A271=	Substitution - coding silent	null	null	38	14:68291940-68291940	+	-	Confirmed somatic variant	null	323	NS	NS	null	ENSP00000419881.1:p.Ala271=	ENST00000487861.5:c.813A>G	14:g.68291940A>G
RAD51B	ENST00000487861.5	1278	9822	TCGA-G3-A25T-01	2194531	2062809	liver	NS	NS	NS	carcinoma	hepatocellular_carcinoma	NS	NS	y	COSV66851085	COSM4941506	141306106	c.380T>C	p.L127S	Substitution - Missense	null	null	38	14:67865067-67865067	+	-	Confirmed somatic variant	null	628	NS	NS	45	ENSP00000419881.1:p.Leu127Ser	ENST00000487861.5:c.380T>C	14:g.67865067T>C
RAD51B	ENST00000487861.5	1278	9822	HCC168	2120798	1995034	liver	NS	NS	NS	carcinoma	NS	NS	NS	y	COSV66848277	COSM3706368	141305233	c.459T>G	p.V153=	Substitution - coding silent	null	null	38	14:67885875-67885875	+	-	Confirmed somatic variant	null	323	NS	NS	null	ENSP00000419881.1:p.Val153=	ENST00000487861.5:c.459T>G	14:g.67885875T>G
RAD51B	ENST00000487861.5	1278	9822	HCC168T	2120799	1995035	liver	NS	NS	NS	carcinoma	NS	NS	NS	y	COSV66848277	COSM3706368	141305233	c.459T>G	p.V153=	Substitution - coding silent	null	null	38	14:67885875-67885875	+	-	Confirmed somatic variant	null	323	NS	NS	null	ENSP00000419881.1:p.Val153=	ENST00000487861.5:c.459T>G	14:g.67885875T>G
RAD51B	ENST00000487861.5	1278	9822	CHG-96T	2634278	2494674	liver	NS	NS	NS	other	neoplasm	NS	NS	y	COSV66847806	COSM6341530	141311945	c.664G>T	p.A222S	Substitution - Missense	null	null	38	14:67887112-67887112	+	-	Confirmed somatic variant	null	660	NS	primary	46	ENSP00000419881.1:p.Ala222Ser	ENST00000487861.5:c.664G>T	14:g.67887112G>T
RAD51B	ENST00000487861.5	1278	9822	HCC102T	1919166	1806487	liver	NS	NS	NS	carcinoma	NS	NS	NS	y	COSV66844580	COSM1607882	141306445	c.813A>G	p.A271=	Substitution - coding silent	het	null	38	14:68291940-68291940	+	-	Reported in another cancer sample as somatic	null	323	fresh/frozen - NOS	primary	null	ENSP00000419881.1:p.Ala271=	ENST00000487861.5:c.813A>G	14:g.68291940A>G
RAD51B	ENST00000487861.5	1278	9822	266T	2067176	1946973	liver	NS	NS	NS	carcinoma	hepatocellular_carcinoma	NS	NS	y	COSV66843309	COSM1727129	141311879	c.527A>G	p.K176R	Substitution - Missense	null	null	38	14:67885943-67885943	+	-	Confirmed somatic variant	23788652	null	surgery - NOS	primary	null	ENSP00000419881.1:p.Lys176Arg	ENST00000487861.5:c.527A>G	14:g.67885943A>G
RAD51B	ENST00000487861.5	1278	9822	266T	2745869	2604572	liver	NS	NS	NS	other	neoplasm	NS	NS	y	COSV66843309	COSM1727129	141311879	c.527A>G	p.K176R	Substitution - Missense	null	null	38	14:67885943-67885943	+	-	Confirmed somatic variant	null	660	NS	primary	50	ENSP00000419881.1:p.Lys176Arg	ENST00000487861.5:c.527A>G	14:g.67885943A>G
RAD51B	ENST00000487861.5	1278	9822	CHG-2014-13450T	2634358	2494754	liver	NS	NS	NS	other	neoplasm	NS	NS	y	COSV66853188	COSM6338453	141319927	c.379T>C	p.L127=	Substitution - coding silent	null	null	38	14:67865066-67865066	+	-	Confirmed somatic variant	null	660	NS	primary	37	ENSP00000419881.1:p.Leu127=	ENST00000487861.5:c.379T>C	14:g.67865066T>C
RAD51B	ENST00000487861.5	1278	9822	RK180_C01	1918898	1806219	liver	NS	NS	NS	carcinoma	NS	NS	NS	y	COSV66856880	COSM1629376	141305215	c.789G>T	p.L263=	Substitution - coding silent	het	null	38	14:68291916-68291916	+	-	Variant of unknown origin	null	322	fresh/frozen - NOS	primary	null	ENSP00000419881.1:p.Leu263=	ENST00000487861.5:c.789G>T	14:g.68291916G>T
RAD51B	ENST00000487861.5	1278	9822	CHG-13-29153T	2634325	2494721	liver	NS	NS	NS	other	neoplasm	NS	NS	y	COSV66852951	COSM6311135	141308930	c.452G>T	p.R151I	Substitution - Missense	null	null	38	14:67865139-67865139	+	-	Confirmed somatic variant	null	660	NS	primary	49	ENSP00000419881.1:p.Arg151Ile	ENST00000487861.5:c.452G>T	14:g.67865139G>T
RAD51B	ENST00000487861.5	1278	9822	HCC-JP-462-T	2746989	2605692	liver	NS	NS	NS	other	neoplasm	NS	NS	y	COSV66852801	COSM7185748	141311337	c.650G>A	p.R217K	Substitution - Missense	null	null	38	14:67887098-67887098	+	-	Confirmed somatic variant	null	323	NS	primary	62	ENSP00000419881.1:p.Arg217Lys	ENST00000487861.5:c.650G>A	14:g.67887098G>A
RAD51B	ENST00000487861.5	1278	9822	TCGA-UB-A7MB-01	2339334	2204317	liver	NS	NS	NS	carcinoma	hepatocellular_carcinoma	NS	NS	y	COSV66855220	COSM4932269	141315434	c.778A>G	p.T260A	Substitution - Missense	null	null	38	14:68291905-68291905	+	-	Confirmed somatic variant	null	628	NS	primary	24	ENSP00000419881.1:p.Thr260Ala	ENST00000487861.5:c.778A>G	14:g.68291905A>G
RAD51B	ENST00000487861.5	1278	9822	CHC892T	2340454	2205437	liver	NS	NS	NS	carcinoma	hepatocellular_carcinoma	NS	NS	y	COSV66856242	COSM4794828	141319215	c.412G>A	p.V138M	Substitution - Missense	null	null	38	14:67865099-67865099	+	-	Confirmed somatic variant	null	381	NS	primary	72	ENSP00000419881.1:p.Val138Met	ENST00000487861.5:c.412G>A	14:g.67865099G>A
RAD51B	ENST00000487861.5	1278	9822	SCLC7_R_LN	2806476	2663195	lung	NS	NS	NS	carcinoma	small_cell_carcinoma	NS	NS	y	COSV101185244	COSM7434574	141319401	c.199G>A	p.A67T	Substitution - Missense	null	null	38	14:67835080-67835080	+	-	Confirmed somatic variant	30224629	null	surgery - NOS	metastasis	55	ENSP00000419881.1:p.Ala67Thr	ENST00000487861.5:c.199G>A	14:g.67835080G>A
RAD51B	ENST00000487861.5	1278	9822	P-0009428-T01-IM5	2725356	2584177	lung	NS	NS	NS	carcinoma	adenocarcinoma	NS	NS	n	COSV66849746	COSM6968661	141327153	c.302G>C	p.G101A	Substitution - Missense	het	null	38	14:67835183-67835183	+	-	Confirmed somatic variant	28481359	null	surgery-fixed	metastasis	null	ENSP00000419881.1:p.Gly101Ala	ENST00000487861.5:c.302G>C	14:g.67835183G>C
RAD51B	ENST00000487861.5	1278	9822	P-0001224-T02-IM3	2716867	2575688	lung	NS	NS	NS	carcinoma	adenocarcinoma	NS	NS	n	COSV66853624	COSM6917706	141301364	c.4G>T	p.G2C	Substitution - Missense	het	null	38	14:67823547-67823547	+	-	Confirmed somatic variant	28481359	null	surgery-fixed	metastasis	null	ENSP00000419881.1:p.Gly2Cys	ENST00000487861.5:c.4G>T	14:g.67823547G>T
RAD51B	ENST00000487861.5	1278	9822	P-0007067-T01-IM5	2723441	2582262	lung	NS	NS	NS	carcinoma	adenocarcinoma	NS	NS	n	COSV66845737	COSM6955928	141316294	c.1022G>T	p.G341V	Substitution - Missense	het	null	38	14:68468236-68468236	+	-	Confirmed somatic variant	28481359	null	fixed - NOS	metastasis	null	ENSP00000419881.1:p.Gly341Val	ENST00000487861.5:c.1022G>T	14:g.68468236G>T
RAD51B	ENST00000487861.5	1278	9822	P-0010213-T01-IM5	2726003	2584824	lung	NS	NS	NS	carcinoma	adenocarcinoma	NS	NS	n	COSV66843037	COSM6973344	141312766	c.465A>G	p.I155M	Substitution - Missense	het	null	38	14:67885881-67885881	+	-	Confirmed somatic variant	28481359	null	surgery-fixed	metastasis	null	ENSP00000419881.1:p.Ile155Met	ENST00000487861.5:c.465A>G	14:g.67885881A>G
RAD51B	ENST00000487861.5	1278	9822	P-0006663-T01-IM5	2723042	2581863	lung	NS	NS	NS	carcinoma	adenocarcinoma	NS	NS	n	COSV66845730	COSM6952862	141319247	c.393G>T	p.M131I	Substitution - Missense	het	null	38	14:67865080-67865080	+	-	Confirmed somatic variant	28481359	null	surgery-fixed	metastasis	null	ENSP00000419881.1:p.Met131Ile	ENST00000487861.5:c.393G>T	14:g.67865080G>T
RAD51B	ENST00000487861.5	1278	9822	P-0001171-T01-IM3	2716747	2575568	lung	NS	NS	NS	carcinoma	adenocarcinoma	NS	NS	n	COSV66855655	COSM6915161	141310240	c.221G>T	p.R74M	Substitution - Missense	het	null	38	14:67835102-67835102	+	-	Confirmed somatic variant	28481359	null	surgery-fixed	metastasis	null	ENSP00000419881.1:p.Arg74Met	ENST00000487861.5:c.221G>T	14:g.67835102G>T
RAD51B	ENST00000487861.5	1278	9822	P-0002105-T01-IM3	2718403	2577224	lung	NS	NS	NS	carcinoma	adenocarcinoma	NS	NS	n	COSV66854716	COSM6920772	141312390	c.263C>T	p.S88F	Substitution - Missense	het	null	38	14:67835144-67835144	+	-	Confirmed somatic variant	28481359	null	surgery-fixed	metastasis	null	ENSP00000419881.1:p.Ser88Phe	ENST00000487861.5:c.263C>T	14:g.67835144C>T
RAD51B	ENST00000487861.5	1278	9822	TCGA-86-8073-01	2194838	2063116	lung	NS	NS	NS	carcinoma	adenocarcinoma	NS	NS	y	COSV101185022	COSM7753532	141302868	c.814G>T	p.D272Y	Substitution - Missense	null	null	38	14:68291941-68291941	+	-	Confirmed somatic variant	null	417	NS	NS	58	ENSP00000419881.1:p.Asp272Tyr	ENST00000487861.5:c.814G>T	14:g.68291941G>T
RAD51B	ENST00000487861.5	1278	9822	TCGA-NC-A5HG-01	2195098	2063376	lung	NS	NS	NS	carcinoma	squamous_cell_carcinoma	NS	NS	y	COSV101185399	COSM8705466	141323335	c.151G>A	p.E51K	Substitution - Missense	null	null	38	14:67825530-67825530	+	-	Confirmed somatic variant	null	418	NS	NS	59	ENSP00000419881.1:p.Glu51Lys	ENST00000487861.5:c.151G>A	14:g.67825530G>A
RAD51B	ENST00000487861.5	1278	9822	S01511	2864353	2719513	lung	NS	NS	NS	carcinoma	large_cell_neuroendocrine_carcinoma	NS	NS	y	COSV66845127	COSM6930879	141309430	c.28G>T	p.G10C	Substitution - Missense	null	null	38	14:67823571-67823571	+	-	Confirmed somatic variant	29535388	null	surgery fresh/frozen	NS	71	ENSP00000419881.1:p.Gly10Cys	ENST00000487861.5:c.28G>T	14:g.67823571G>T
RAD51B	ENST00000487861.5	1278	9822	H920	2776291	2634427	lung	NS	NS	NS	carcinoma	adenocarcinoma	NS	NS	y	COSV66855558	COSM6923094	141302636	c.728A>G	p.K243R	Substitution - Missense	null	null	38	14:67887176-67887176	+	-	Reported in another cancer sample as somatic	29681454	null	NS	NS	44	ENSP00000419881.1:p.Lys243Arg	ENST00000487861.5:c.728A>G	14:g.67887176A>G
RAD51B	ENST00000487861.5	1278	9822	HCC2814	2776300	2634436	lung	NS	NS	NS	carcinoma	squamous_cell_carcinoma	NS	NS	y	COSV66855558	COSM6923094	141302636	c.728A>G	p.K243R	Substitution - Missense	null	null	38	14:67887176-67887176	+	-	Reported in another cancer sample as somatic	29681454	null	NS	NS	55	ENSP00000419881.1:p.Lys243Arg	ENST00000487861.5:c.728A>G	14:g.67887176A>G
RAD51B	ENST00000487861.5	1278	9822	TCGA-21-1079-01	2195172	2063450	lung	NS	NS	NS	carcinoma	squamous_cell_carcinoma	NS	NS	y	COSV101185348	COSN31496459	141317101	c.1222C>T	p.P408S	Substitution - Missense	null	null	38	14:68611191-68611191	+	-	Confirmed somatic variant	null	418	NS	NS	71	ENSP00000419881.1:p.Pro408Ser	ENST00000487861.5:c.1222C>T	14:g.68611191C>T
RAD51B	ENST00000487861.5	1278	9822	TCGA-96-7544-01	2195232	2063510	lung	NS	NS	NS	carcinoma	squamous_cell_carcinoma	NS	NS	y	COSV101184782	COSM8782619	141309256	c.173G>A	p.R58K	Substitution - Missense	null	null	38	14:67825552-67825552	+	-	Confirmed somatic variant	null	418	NS	NS	83	ENSP00000419881.1:p.Arg58Lys	ENST00000487861.5:c.173G>A	14:g.67825552G>A
RAD51B	ENST00000487861.5	1278	9822	TCGA-52-7810-01	2195020	2063298	lung	NS	NS	NS	carcinoma	squamous_cell_carcinoma	NS	NS	y	COSV101185023	COSM8716560	141311892	c.860C>T	p.S287F	Substitution - Missense	null	null	38	14:68411430-68411430	+	-	Confirmed somatic variant	null	418	NS	NS	60	ENSP00000419881.1:p.Ser287Phe	ENST00000487861.5:c.860C>T	14:g.68411430C>T
RAD51B	ENST00000487861.5	1278	9822	J46_T	2194937	2063215	lung	NS	NS	NS	carcinoma	squamous_cell_carcinoma	NS	NS	y	COSV66843711	COSN8588869	141322647	c.1172C>G	p.S391C	Substitution - Missense	null	null	38	14:68611141-68611141	+	-	Confirmed somatic variant	null	583	NS	NS	null	ENSP00000419881.1:p.Ser391Cys	ENST00000487861.5:c.1172C>G	14:g.68611141C>G
RAD51B	ENST00000487861.5	1278	9822	H292	2776275	2634411	lung	NS	NS	NS	carcinoma	mucoepidermoid_carcinoma	NS	NS	y	COSV66852997	COSM4604906	141310002	c.25G>A	p.V9M	Substitution - Missense	null	null	38	14:67823568-67823568	+	-	Reported in another cancer sample as somatic	29681454	null	NS	NS	32	ENSP00000419881.1:p.Val9Met	ENST00000487861.5:c.25G>A	14:g.67823568G>A
RAD51B	ENST00000487861.5	1278	9822	S02246_1	2480878	2343623	lung	NS	NS	NS	carcinoma	small_cell_carcinoma	NS	NS	y	COSV66843397	COSM5678856	141319229	c.265G>T	p.A89S	Substitution - Missense	null	null	38	14:67835146-67835146	+	-	Confirmed somatic variant	26168399	null	surgery fresh/frozen	primary	68	ENSP00000419881.1:p.Ala89Ser	ENST00000487861.5:c.265G>T	14:g.67835146G>T
RAD51B	ENST00000487861.5	1278	9822	IGC-10-1178	2662346	2522470	lung	NS	NS	NS	carcinoma	adenocarcinoma	NS	NS	y	COSV66855082	COSM6554484	141305141	c.299G>T	p.C100F	Substitution - Missense	null	null	38	14:67835180-67835180	+	-	Confirmed somatic variant	27923066	null	surgery fresh/frozen	primary	null	ENSP00000419881.1:p.Cys100Phe	ENST00000487861.5:c.299G>T	14:g.67835180G>T
RAD51B	ENST00000487861.5	1278	9822	LUAD-NYU408	1765248	1669568	lung	NS	NS	NS	carcinoma	adenocarcinoma	NS	NS	y	COSV66856303	COSM374167	141302821	c.873T>C	p.C291=	Substitution - coding silent	null	null	38	14:68411443-68411443	+	-	Variant of unknown origin	22980975	null	surgery - NOS	primary	71	ENSP00000419881.1:p.Cys291=	ENST00000487861.5:c.873T>C	14:g.68411443T>C
RAD51B	ENST00000487861.5	1278	9822	TCGA-50-5930-01	1913992	1802274	lung	right_lower_lobe	NS	NS	carcinoma	adenocarcinoma	NS	NS	y	COSV66845586	COSM6141054	141311148	c.629A>T	p.D210V	Substitution - Missense	null	null	38	14:67887077-67887077	+	-	Variant of unknown origin	null	417	fresh/frozen - NOS	primary	47	ENSP00000419881.1:p.Asp210Val	ENST00000487861.5:c.629A>T	14:g.67887077A>T
RAD51B	ENST00000487861.5	1278	9822	TCGA-49-AAR0-01	2385659	2248491	lung	NS	NS	NS	carcinoma	adenocarcinoma	NS	NS	y	COSV101185389	COSM8677844	141315046	c.661G>C	p.D221H	Substitution - Missense	null	null	38	14:67887109-67887109	+	-	Confirmed somatic variant	null	417	NS	primary	57	ENSP00000419881.1:p.Asp221His	ENST00000487861.5:c.661G>C	14:g.67887109G>C
RAD51B	ENST00000487861.5	1278	9822	2014_Lung_sq_68_T	2744939	2603642	lung	NS	NS	NS	carcinoma	NS	NS	NS	y	COSV66857635	COSM7238044	141327275	c.448G>A	p.E150K	Substitution - Missense	null	null	38	14:67865135-67865135	+	-	Confirmed somatic variant	null	583	NS	primary	56	ENSP00000419881.1:p.Glu150Lys	ENST00000487861.5:c.448G>A	14:g.67865135G>A
RAD51B	ENST00000487861.5	1278	9822	P-0008876-T01-IM5	2724909	2583730	lung	NS	NS	NS	carcinoma	adenocarcinoma	NS	NS	n	COSV66853738	COSM6965534	141314311	c.440_441del	p.F147*	Deletion - Frameshift	het	null	38	14:67865127-67865128	+	-	Confirmed somatic variant	28481359	null	surgery-fixed	primary	null	ENSP00000419881.1:p.Phe147Ter	ENST00000487861.5:c.440_441del	14:g.67865127_67865128del
RAD51B	ENST00000487861.5	1278	9822	P-0003811-T01-IM5	2720303	2579124	lung	NS	NS	NS	carcinoma	squamous_cell_carcinoma	NS	NS	n	COSV66845127	COSM6930879	141309430	c.28G>T	p.G10C	Substitution - Missense	het	null	38	14:67823571-67823571	+	-	Confirmed somatic variant	28481359	null	fixed - NOS	primary	null	ENSP00000419881.1:p.Gly10Cys	ENST00000487861.5:c.28G>T	14:g.67823571G>T
RAD51B	ENST00000487861.5	1278	9822	2014_Lung_sq_05_T	2744876	2603579	lung	NS	NS	NS	carcinoma	NS	NS	NS	y	COSV66855460	COSM7222048	141322630	c.1011C>G	p.I337M	Substitution - Missense	null	null	38	14:68468225-68468225	+	-	Confirmed somatic variant	null	583	NS	primary	63	ENSP00000419881.1:p.Ile337Met	ENST00000487861.5:c.1011C>G	14:g.68468225C>G
RAD51B	ENST00000487861.5	1278	9822	TCGA-66-2754-01	1782524	1686523	lung	NS	NS	NS	carcinoma	squamous_cell_carcinoma	NS	NS	y	COSV66846760	COSM698870	141317028	c.154C>G	p.L52V	Substitution - Missense	null	null	38	14:67825533-67825533	+	-	Variant of unknown origin	null	418	fresh/frozen - NOS	primary	67	ENSP00000419881.1:p.Leu52Val	ENST00000487861.5:c.154C>G	14:g.67825533C>G
RAD51B	ENST00000487861.5	1278	9822	P-0004339-T01-IM5	2720746	2579567	lung	NS	NS	NS	carcinoma	adenocarcinoma	NS	NS	n	COSV66847675	COSM4514735	141306373	c.986C>T	p.P329L	Substitution - Missense	het	null	38	14:68468200-68468200	+	-	Confirmed somatic variant	28481359	null	surgery-fixed	primary	null	ENSP00000419881.1:p.Pro329Leu	ENST00000487861.5:c.986C>T	14:g.68468200C>T
RAD51B	ENST00000487861.5	1278	9822	P-0006606-T02-IM5	2722984	2581805	lung	NS	NS	NS	carcinoma	adenocarcinoma	NS	NS	n	COSV66857479	COSM6970849	141331144	c.669A>T	p.Q223H	Substitution - Missense	het	null	38	14:67887117-67887117	+	-	Confirmed somatic variant	28481359	null	surgery-fixed	primary	null	ENSP00000419881.1:p.Gln223His	ENST00000487861.5:c.669A>T	14:g.67887117A>T
RAD51B	ENST00000487861.5	1278	9822	TCGA-55-7570-01	1914018	1802300	lung	right_upper_lobe	NS	NS	carcinoma	adenocarcinoma	NS	NS	y	COSV66849960	COSM6141050	141317495	c.957G>A	p.Q319=	Substitution - coding silent	null	null	38	14:68411527-68411527	+	-	Reported in another cancer sample as somatic	null	417	fresh/frozen - NOS	primary	60	ENSP00000419881.1:p.Gln319=	ENST00000487861.5:c.957G>A	14:g.68411527G>A
RAD51B	ENST00000487861.5	1278	9822	P-0007901-T01-IM5	2724112	2582933	lung	NS	NS	NS	carcinoma	adenocarcinoma	NS	NS	n	COSV66846142	COSM6960394	141325463	c.53G>A	p.R18H	Substitution - Missense	het	null	38	14:67823596-67823596	+	-	Confirmed somatic variant	28481359	null	surgery-fixed	primary	null	ENSP00000419881.1:p.Arg18His	ENST00000487861.5:c.53G>A	14:g.67823596G>A
RAD51B	ENST00000487861.5	1278	9822	2014_Lung_sq_05_T	2744876	2603579	lung	NS	NS	NS	carcinoma	NS	NS	NS	y	COSV66843711	COSN8588869	141322647	c.1172C>G	p.S391C	Substitution - Missense	null	null	38	14:68611141-68611141	+	-	Confirmed somatic variant	null	583	NS	primary	63	ENSP00000419881.1:p.Ser391Cys	ENST00000487861.5:c.1172C>G	14:g.68611141C>G
RAD51B	ENST00000487861.5	1278	9822	TCGA-33-4566-01	1781104	1685103	lung	NS	NS	NS	carcinoma	squamous_cell_carcinoma	NS	NS	y	COSV66855113	COSM698872	141315292	c.8G>T	p.S3I	Substitution - Missense	null	null	38	14:67823551-67823551	+	-	Variant of unknown origin	null	418	fresh/frozen - NOS	primary	40	ENSP00000419881.1:p.Ser3Ile	ENST00000487861.5:c.8G>T	14:g.67823551G>T
RAD51B	ENST00000487861.5	1278	9822	S01022_1	2480841	2343586	lung	NS	NS	NS	carcinoma	small_cell_carcinoma	NS	NS	y	COSV66855403	COSM5665730	141325033	c.552C>T	p.T184=	Substitution - coding silent	null	null	38	14:67885968-67885968	+	-	Confirmed somatic variant	26168399	null	autopsy-fresh/frozen	primary	78	ENSP00000419881.1:p.Thr184=	ENST00000487861.5:c.552C>T	14:g.67885968C>T
RAD51B	ENST00000487861.5	1278	9822	P-0009105-T01-IM5	2725096	2583917	NS	NS	NS	NS	malignant_melanoma	NS	NS	NS	n	COSV66850604	COSM6966816	141312009	c.1014_1015delinsAA	p.E339K	Substitution - Missense	het	null	38	14:68468228-68468229	+	-	Confirmed somatic variant	28481359	null	surgery-fixed	metastasis	null	ENSP00000419881.1:p.Glu339Lys	ENST00000487861.5:c.1014_1015delinsAA	14:g.68468228_68468229delinsAA
RAD51B	ENST00000487861.5	1278	9822	P-0005383-T01-IM5	2721787	2580608	NS	NS	NS	NS	malignant_melanoma	NS	NS	NS	n	COSV66842616	COSM6943372	141304557	c.323G>A	p.G108D	Substitution - Missense	het	null	38	14:67865010-67865010	+	-	Confirmed somatic variant	28481359	null	surgery - NOS	metastasis	null	ENSP00000419881.1:p.Gly108Asp	ENST00000487861.5:c.323G>A	14:g.67865010G>A
RAD51B	ENST00000487861.5	1278	9822	P-0004650-T01-IM5	2721049	2579870	NS	NS	NS	NS	malignant_melanoma	NS	NS	NS	n	COSV66847675	COSM4514735	141306373	c.986C>T	p.P329L	Substitution - Missense	het	null	38	14:68468200-68468200	+	-	Confirmed somatic variant	28481359	null	surgery - NOS	metastasis	null	ENSP00000419881.1:p.Pro329Leu	ENST00000487861.5:c.986C>T	14:g.68468200C>T
RAD51B	ENST00000487861.5	1278	9822	Pat_37_B	2492876	2355490	NS	NS	NS	NS	malignant_melanoma	NS	NS	NS	y	COSV66846101	COSM5848405	141325414	c.992C>T	p.T331I	Substitution - Missense	null	null	38	14:68468206-68468206	+	-	Confirmed somatic variant	24265153	null	surgery-fixed	NS	56	ENSP00000419881.1:p.Thr331Ile	ENST00000487861.5:c.992C>T	14:g.68468206C>T
RAD51B	ENST00000487861.5	1278	9822	Pat_41_B	2513797	2376166	NS	NS	NS	NS	malignant_melanoma	NS	NS	NS	y	COSV66843242	COSM5848401	141308797	c.415G>A	p.V139M	Substitution - Missense	null	null	38	14:67865102-67865102	+	-	Confirmed somatic variant	24265153	null	surgery-fixed	NS	76	ENSP00000419881.1:p.Val139Met	ENST00000487861.5:c.415G>A	14:g.67865102G>A
RAD51B	ENST00000487861.5	1278	9822	SM-4B296	2263330	2130314	oesophagus	NS	NS	NS	carcinoma	adenocarcinoma	NS	NS	y	COSV66844995	COSM4411884	141308193	c.290G>A	p.G97D	Substitution - Missense	null	null	38	14:67835171-67835171	+	-	Confirmed somatic variant	null	535	NS	primary	null	ENSP00000419881.1:p.Gly97Asp	ENST00000487861.5:c.290G>A	14:g.67835171G>A
RAD51B	ENST00000487861.5	1278	9822	454	2267425	2134193	oesophagus	lower_third	NS	NS	carcinoma	squamous_cell_carcinoma	NS	NS	y	COSV66850319	COSM4436006	141323921	c.755C>T	p.P252L	Substitution - Missense	null	null	38	14:67887203-67887203	+	-	Confirmed somatic variant	25151357	null	surgery fresh/frozen	primary	51	ENSP00000419881.1:p.Pro252Leu	ENST00000487861.5:c.755C>T	14:g.67887203C>T
RAD51B	ENST00000487861.5	1278	9822	ESO-536	1890945	1780314	oesophagus	NS	NS	NS	carcinoma	adenocarcinoma	NS	NS	y	COSV66849210	COSM1263730	141323694	c.552C>A	p.T184=	Substitution - coding silent	null	null	38	14:67885968-67885968	+	-	Variant of unknown origin	23525077	null	surgery fresh/frozen	primary	59	ENSP00000419881.1:p.Thr184=	ENST00000487861.5:c.552C>A	14:g.67885968C>A
RAD51B	ENST00000487861.5	1278	9822	P-0003521-T02-IM5	2720002	2578823	oesophagus	NS	NS	NS	carcinoma	squamous_cell_carcinoma	NS	NS	n	COSV66853078	COSM6930995	141304536	c.620T>C	p.V207A	Substitution - Missense	het	null	38	14:67887068-67887068	+	-	Confirmed somatic variant	28481359	null	surgery-fixed	primary	null	ENSP00000419881.1:p.Val207Ala	ENST00000487861.5:c.620T>C	14:g.67887068T>C
RAD51B	ENST00000487861.5	1278	9822	TCGA-24-2260-01	1474959	1398658	ovary	NS	NS	NS	carcinoma	serous_carcinoma	NS	NS	y	COSV101184839	COSM7520071	141319871	c.161G>C	p.C54S	Substitution - Missense	null	null	38	14:67825540-67825540	+	-	Confirmed somatic variant	null	331	NS	primary	74	ENSP00000419881.1:p.Cys54Ser	ENST00000487861.5:c.161G>C	14:g.67825540G>C
RAD51B	ENST00000487861.5	1278	9822	8	2497119	2359471	pancreas	ampulla_of_Vater	NS	NS	carcinoma	NS	NS	NS	y	COSV66846735	COSM5732476	141313200	c.274G>A	p.E92K	Substitution - Missense	null	null	38	14:67835155-67835155	+	-	Confirmed somatic variant	26806338	null	fresh/frozen - NOS	primary	null	ENSP00000419881.1:p.Glu92Lys	ENST00000487861.5:c.274G>A	14:g.67835155G>A
RAD51B	ENST00000487861.5	1278	9822	2840892	2840892	2696452	prostate	NS	NS	NS	carcinoma	NS	NS	NS	n	COSV104699706	COSM9493944	141317532	c.533A>G	p.H178R	Substitution - Missense	null	null	38	14:67885949-67885949	+	-	Variant of unknown origin	31874108	null	surgery-fixed	metastasis	null	ENSP00000419881.1:p.His178Arg	ENST00000487861.5:c.533A>G	14:g.67885949A>G
RAD51B	ENST00000487861.5	1278	9822	05-165K5	2575184	2436521	prostate	NS	NS	NS	carcinoma	adenocarcinoma	NS	NS	y	COSV66844810	COSN24305041	141316724	c.1208C>T	p.S403F	Substitution - Missense	null	null	38	14:68611177-68611177	+	-	Confirmed somatic variant	26928463	null	autopsy - NOS	metastasis	69	ENSP00000419881.1:p.Ser403Phe	ENST00000487861.5:c.1208C>T	14:g.68611177C>T
RAD51B	ENST00000487861.5	1278	9822	Patient_6_LN	2937319	2790405	prostate	NS	NS	NS	carcinoma	adenocarcinoma	NS	NS	y	COSV106543427	COSM10176678	141324737	c.768G>A	p.T256=	Substitution - coding silent	null	null	38	14:68291895-68291895	+	-	Confirmed somatic variant	35220606	null	surgery-fixed	metastasis	null	ENSP00000419881.1:p.Thr256=	ENST00000487861.5:c.768G>A	14:g.68291895G>A
RAD51B	ENST00000487861.5	1278	9822	2840884	2840884	2696444	prostate	NS	NS	NS	carcinoma	NS	NS	NS	n	COSV104699744	COSM9493931	141312480	c.256A>T	p.T86S	Substitution - Missense	null	null	38	14:67835137-67835137	+	-	Variant of unknown origin	31874108	null	surgery-fixed	metastasis	null	ENSP00000419881.1:p.Thr86Ser	ENST00000487861.5:c.256A>T	14:g.67835137A>T
RAD51B	ENST00000487861.5	1278	9822	SWE-20	1862706	1753597	prostate	NS	NS	NS	adenoma	NS	NS	NS	y	COSV66843568	COSM1179055	141326342	c.104C>T	p.P35L	Substitution - Missense	null	null	38	14:67825483-67825483	+	-	Confirmed somatic variant	23265383	null	NS	NS	null	ENSP00000419881.1:p.Pro35Leu	ENST00000487861.5:c.104C>T	14:g.67825483C>T
RAD51B	ENST00000487861.5	1278	9822	PCA1965	2861217	2716489	prostate	NS	NS	NS	carcinoma	NS	NS	NS	n	COSV66844545	COSM1370739	141302615	c.52C>T	p.R18C	Substitution - Missense	null	null	38	14:67823595-67823595	+	-	Confirmed somatic variant	32268276	null	circulating tumour	NS	null	ENSP00000419881.1:p.Arg18Cys	ENST00000487861.5:c.52C>T	14:g.67823595C>T
RAD51B	ENST00000487861.5	1278	9822	TCGA-KK-A8IM-01	2385986	2248818	prostate	NS	NS	NS	carcinoma	adenocarcinoma	NS	NS	y	COSV101184776	COSM9097734	141321402	c.664G>A	p.A222T	Substitution - Missense	null	null	38	14:67887112-67887112	+	-	Confirmed somatic variant	null	435	NS	primary	55	ENSP00000419881.1:p.Ala222Thr	ENST00000487861.5:c.664G>A	14:g.67887112G>A
RAD51B	ENST00000487861.5	1278	9822	2841043	2841043	2696603	prostate	NS	NS	NS	carcinoma	NS	NS	NS	n	COSV104699712	COSM9494079	141327079	c.801_802inv	p.A268P	Substitution - Missense	null	null	38	14:68291928-68291929	+	-	Variant of unknown origin	31874108	null	surgery-fixed	primary	null	ENSP00000419881.1:p.Ala268Pro	ENST00000487861.5:c.801_802inv	14:g.68291928_68291929inv
RAD51B	ENST00000487861.5	1278	9822	TCGA-XK-AAIW-01	2339713	2204696	prostate	NS	NS	NS	carcinoma	adenocarcinoma	NS	NS	y	COSV101185417	COSM9090555	141319151	c.322G>A	p.G108S	Substitution - Missense	null	null	38	14:67865009-67865009	+	-	Confirmed somatic variant	null	435	NS	primary	78	ENSP00000419881.1:p.Gly108Ser	ENST00000487861.5:c.322G>A	14:g.67865009G>A
RAD51B	ENST00000487861.5	1278	9822	2841039	2841039	2696599	prostate	NS	NS	NS	carcinoma	NS	NS	NS	n	COSV104699754	COSM9495090	141307919	c.205G>A	p.G69R	Substitution - Missense	null	null	38	14:67835086-67835086	+	-	Variant of unknown origin	31874108	null	surgery-fixed	primary	null	ENSP00000419881.1:p.Gly69Arg	ENST00000487861.5:c.205G>A	14:g.67835086G>A
RAD51B	ENST00000487861.5	1278	9822	2840891	2840891	2696451	prostate	NS	NS	NS	carcinoma	NS	NS	NS	n	COSV104699706	COSM9493944	141317532	c.533A>G	p.H178R	Substitution - Missense	null	null	38	14:67885949-67885949	+	-	Variant of unknown origin	31874108	null	surgery-fixed	primary	null	ENSP00000419881.1:p.His178Arg	ENST00000487861.5:c.533A>G	14:g.67885949A>G
RAD51B	ENST00000487861.5	1278	9822	2841101	2841101	2696661	prostate	NS	NS	NS	carcinoma	NS	NS	NS	n	COSV104699753	COSM9496763	141325202	c.877A>G	p.I293V	Substitution - Missense	null	null	38	14:68411447-68411447	+	-	Variant of unknown origin	31874108	null	surgery-fixed	primary	null	ENSP00000419881.1:p.Ile293Val	ENST00000487861.5:c.877A>G	14:g.68411447A>G
RAD51B	ENST00000487861.5	1278	9822	2841010	2841010	2696570	prostate	NS	NS	NS	carcinoma	NS	NS	NS	n	COSV66855558	COSM6923094	141302636	c.728A>G	p.K243R	Substitution - Missense	null	null	38	14:67887176-67887176	+	-	Reported in another cancer sample as somatic	31874108	null	surgery-fixed	primary	null	ENSP00000419881.1:p.Lys243Arg	ENST00000487861.5:c.728A>G	14:g.67887176A>G
RAD51B	ENST00000487861.5	1278	9822	2841073	2841073	2696633	prostate	NS	NS	NS	carcinoma	NS	NS	NS	n	COSV66855558	COSM6923094	141302636	c.728A>G	p.K243R	Substitution - Missense	null	null	38	14:67887176-67887176	+	-	Reported in another cancer sample as somatic	31874108	null	surgery-fixed	primary	null	ENSP00000419881.1:p.Lys243Arg	ENST00000487861.5:c.728A>G	14:g.67887176A>G
RAD51B	ENST00000487861.5	1278	9822	2841148	2841148	2696708	prostate	NS	NS	NS	carcinoma	NS	NS	NS	n	COSV66855558	COSM6923094	141302636	c.728A>G	p.K243R	Substitution - Missense	null	null	38	14:67887176-67887176	+	-	Reported in another cancer sample as somatic	31874108	null	surgery-fixed	primary	null	ENSP00000419881.1:p.Lys243Arg	ENST00000487861.5:c.728A>G	14:g.67887176A>G
RAD51B	ENST00000487861.5	1278	9822	2841035	2841035	2696595	prostate	NS	NS	NS	carcinoma	NS	NS	NS	n	COSV66855558	COSM6923094	141302636	c.728A>G	p.K243R	Substitution - Missense	null	null	38	14:67887176-67887176	+	-	Reported in another cancer sample as somatic	31874108	null	surgery-fixed	primary	null	ENSP00000419881.1:p.Lys243Arg	ENST00000487861.5:c.728A>G	14:g.67887176A>G
RAD51B	ENST00000487861.5	1278	9822	2841226	2841226	2696786	prostate	NS	NS	NS	carcinoma	NS	NS	NS	n	COSV104699756	COSM9497243	141322194	c.381A>T	p.L127F	Substitution - Missense	null	null	38	14:67865068-67865068	+	-	Variant of unknown origin	31874108	null	surgery-fixed	primary	null	ENSP00000419881.1:p.Leu127Phe	ENST00000487861.5:c.381A>T	14:g.67865068A>T
RAD51B	ENST00000487861.5	1278	9822	2840950	2840950	2696510	prostate	NS	NS	NS	carcinoma	NS	NS	NS	n	COSV104699673	COSM9494362	141309475	c.515T>G	p.L172W	Substitution - Missense	null	null	38	14:67885931-67885931	+	-	Variant of unknown origin	31874108	null	surgery-fixed	primary	null	ENSP00000419881.1:p.Leu172Trp	ENST00000487861.5:c.515T>G	14:g.67885931T>G
RAD51B	ENST00000487861.5	1278	9822	2841286	2841286	2696846	prostate	NS	NS	NS	carcinoma	NS	NS	NS	n	COSV104699673	COSM9494362	141309475	c.515T>G	p.L172W	Substitution - Missense	null	null	38	14:67885931-67885931	+	-	Variant of unknown origin	31874108	null	surgery-fixed	primary	null	ENSP00000419881.1:p.Leu172Trp	ENST00000487861.5:c.515T>G	14:g.67885931T>G
RAD51B	ENST00000487861.5	1278	9822	2841190	2841190	2696750	prostate	NS	NS	NS	carcinoma	NS	NS	NS	n	COSV104699673	COSM9494362	141309475	c.515T>G	p.L172W	Substitution - Missense	null	null	38	14:67885931-67885931	+	-	Variant of unknown origin	31874108	null	surgery-fixed	primary	null	ENSP00000419881.1:p.Leu172Trp	ENST00000487861.5:c.515T>G	14:g.67885931T>G
RAD51B	ENST00000487861.5	1278	9822	2841003	2841003	2696563	prostate	NS	NS	NS	carcinoma	NS	NS	NS	n	COSV104699673	COSM9494362	141309475	c.515T>G	p.L172W	Substitution - Missense	null	null	38	14:67885931-67885931	+	-	Variant of unknown origin	31874108	null	surgery-fixed	primary	null	ENSP00000419881.1:p.Leu172Trp	ENST00000487861.5:c.515T>G	14:g.67885931T>G
RAD51B	ENST00000487861.5	1278	9822	2841161	2841161	2696721	prostate	NS	NS	NS	carcinoma	NS	NS	NS	n	COSV104699673	COSM9494362	141309475	c.515T>G	p.L172W	Substitution - Missense	null	null	38	14:67885931-67885931	+	-	Variant of unknown origin	31874108	null	surgery-fixed	primary	null	ENSP00000419881.1:p.Leu172Trp	ENST00000487861.5:c.515T>G	14:g.67885931T>G
RAD51B	ENST00000487861.5	1278	9822	2841309	2841309	2696869	prostate	NS	NS	NS	carcinoma	NS	NS	NS	n	COSV104699673	COSM9494362	141309475	c.515T>G	p.L172W	Substitution - Missense	null	null	38	14:67885931-67885931	+	-	Variant of unknown origin	31874108	null	surgery-fixed	primary	null	ENSP00000419881.1:p.Leu172Trp	ENST00000487861.5:c.515T>G	14:g.67885931T>G
RAD51B	ENST00000487861.5	1278	9822	2841236	2841236	2696796	prostate	NS	NS	NS	carcinoma	NS	NS	NS	n	COSV104699673	COSM9494362	141309475	c.515T>G	p.L172W	Substitution - Missense	null	null	38	14:67885931-67885931	+	-	Variant of unknown origin	31874108	null	surgery-fixed	primary	null	ENSP00000419881.1:p.Leu172Trp	ENST00000487861.5:c.515T>G	14:g.67885931T>G
RAD51B	ENST00000487861.5	1278	9822	2841228	2841228	2696788	prostate	NS	NS	NS	carcinoma	NS	NS	NS	n	COSV104699673	COSM9494362	141309475	c.515T>G	p.L172W	Substitution - Missense	null	null	38	14:67885931-67885931	+	-	Variant of unknown origin	31874108	null	surgery-fixed	primary	null	ENSP00000419881.1:p.Leu172Trp	ENST00000487861.5:c.515T>G	14:g.67885931T>G
RAD51B	ENST00000487861.5	1278	9822	2841208	2841208	2696768	prostate	NS	NS	NS	carcinoma	NS	NS	NS	n	COSV104699673	COSM9494362	141309475	c.515T>G	p.L172W	Substitution - Missense	null	null	38	14:67885931-67885931	+	-	Variant of unknown origin	31874108	null	surgery-fixed	primary	null	ENSP00000419881.1:p.Leu172Trp	ENST00000487861.5:c.515T>G	14:g.67885931T>G
RAD51B	ENST00000487861.5	1278	9822	2841311	2841311	2696871	prostate	NS	NS	NS	carcinoma	NS	NS	NS	n	COSV104699673	COSM9494362	141309475	c.515T>G	p.L172W	Substitution - Missense	null	null	38	14:67885931-67885931	+	-	Variant of unknown origin	31874108	null	surgery-fixed	primary	null	ENSP00000419881.1:p.Leu172Trp	ENST00000487861.5:c.515T>G	14:g.67885931T>G
RAD51B	ENST00000487861.5	1278	9822	2840999	2840999	2696559	prostate	NS	NS	NS	carcinoma	NS	NS	NS	n	COSV104699673	COSM9494362	141309475	c.515T>G	p.L172W	Substitution - Missense	null	null	38	14:67885931-67885931	+	-	Variant of unknown origin	31874108	null	surgery-fixed	primary	null	ENSP00000419881.1:p.Leu172Trp	ENST00000487861.5:c.515T>G	14:g.67885931T>G
RAD51B	ENST00000487861.5	1278	9822	2841313	2841313	2696873	prostate	NS	NS	NS	carcinoma	NS	NS	NS	n	COSV104699673	COSM9494362	141309475	c.515T>G	p.L172W	Substitution - Missense	null	null	38	14:67885931-67885931	+	-	Variant of unknown origin	31874108	null	surgery-fixed	primary	null	ENSP00000419881.1:p.Leu172Trp	ENST00000487861.5:c.515T>G	14:g.67885931T>G
RAD51B	ENST00000487861.5	1278	9822	2841043	2841043	2696603	prostate	NS	NS	NS	carcinoma	NS	NS	NS	n	COSV104699710	COSM9496418	141327048	c.774G>A	p.Q258=	Substitution - coding silent	null	null	38	14:68291901-68291901	+	-	Variant of unknown origin	31874108	null	surgery-fixed	primary	null	ENSP00000419881.1:p.Gln258=	ENST00000487861.5:c.774G>A	14:g.68291901G>A
RAD51B	ENST00000487861.5	1278	9822	2841043	2841043	2696603	prostate	NS	NS	NS	carcinoma	NS	NS	NS	n	COSV104699713	COSM9496426	141327092	c.810G>A	p.Q270=	Substitution - coding silent	null	null	38	14:68291937-68291937	+	-	Variant of unknown origin	31874108	null	surgery-fixed	primary	null	ENSP00000419881.1:p.Gln270=	ENST00000487861.5:c.810G>A	14:g.68291937G>A
RAD51B	ENST00000487861.5	1278	9822	2841178	2841178	2696738	prostate	NS	NS	NS	carcinoma	NS	NS	NS	n	COSV104699691	COSM9494712	141319443	c.748T>G	p.S250A	Substitution - Missense	null	null	38	14:67887196-67887196	+	-	Variant of unknown origin	31874108	null	surgery-fixed	primary	null	ENSP00000419881.1:p.Ser250Ala	ENST00000487861.5:c.748T>G	14:g.67887196T>G
RAD51B	ENST00000487861.5	1278	9822	2841003	2841003	2696563	prostate	NS	NS	NS	carcinoma	NS	NS	NS	n	COSV104699691	COSM9494712	141319443	c.748T>G	p.S250A	Substitution - Missense	null	null	38	14:67887196-67887196	+	-	Variant of unknown origin	31874108	null	surgery-fixed	primary	null	ENSP00000419881.1:p.Ser250Ala	ENST00000487861.5:c.748T>G	14:g.67887196T>G
RAD51B	ENST00000487861.5	1278	9822	2840993	2840993	2696553	prostate	NS	NS	NS	carcinoma	NS	NS	NS	n	COSV104699691	COSM9494712	141319443	c.748T>G	p.S250A	Substitution - Missense	null	null	38	14:67887196-67887196	+	-	Variant of unknown origin	31874108	null	surgery-fixed	primary	null	ENSP00000419881.1:p.Ser250Ala	ENST00000487861.5:c.748T>G	14:g.67887196T>G
RAD51B	ENST00000487861.5	1278	9822	TCGA-XK-AAIW-01	2339713	2204696	prostate	NS	NS	NS	carcinoma	adenocarcinoma	NS	NS	y	COSV101185416	COSM9088829	141319127	c.223T>C	p.S75P	Substitution - Missense	null	null	38	14:67835104-67835104	+	-	Confirmed somatic variant	null	435	NS	primary	78	ENSP00000419881.1:p.Ser75Pro	ENST00000487861.5:c.223T>C	14:g.67835104T>C
RAD51B	ENST00000487861.5	1278	9822	2841305	2841305	2696865	prostate	NS	NS	NS	carcinoma	NS	NS	NS	n	COSV104699749	COSM9497512	141314415	c.376A>T	p.T126S	Substitution - Missense	null	null	38	14:67865063-67865063	+	-	Variant of unknown origin	31874108	null	surgery-fixed	primary	null	ENSP00000419881.1:p.Thr126Ser	ENST00000487861.5:c.376A>T	14:g.67865063A>T
RAD51B	ENST00000487861.5	1278	9822	2841043	2841043	2696603	prostate	NS	NS	NS	carcinoma	NS	NS	NS	n	COSV104699711	COSM9496422	141327062	c.780A>G	p.T260=	Substitution - coding silent	null	null	38	14:68291907-68291907	+	-	Variant of unknown origin	31874108	null	surgery-fixed	primary	null	ENSP00000419881.1:p.Thr260=	ENST00000487861.5:c.780A>G	14:g.68291907A>G
RAD51B	ENST00000487861.5	1278	9822	2841146	2841146	2696706	prostate	NS	NS	NS	carcinoma	NS	NS	NS	n	COSV104699739	COSM9496992	141304587	c.253A>T	p.T85S	Substitution - Missense	null	null	38	14:67835134-67835134	+	-	Variant of unknown origin	31874108	null	surgery-fixed	primary	null	ENSP00000419881.1:p.Thr85Ser	ENST00000487861.5:c.253A>T	14:g.67835134A>T
RAD51B	ENST00000487861.5	1278	9822	2840883	2840883	2696443	prostate	NS	NS	NS	carcinoma	NS	NS	NS	n	COSV104699744	COSM9493931	141312480	c.256A>T	p.T86S	Substitution - Missense	null	null	38	14:67835137-67835137	+	-	Variant of unknown origin	31874108	null	surgery-fixed	primary	null	ENSP00000419881.1:p.Thr86Ser	ENST00000487861.5:c.256A>T	14:g.67835137A>T
RAD51B	ENST00000487861.5	1278	9822	2840980	2840980	2696540	prostate	NS	NS	NS	carcinoma	NS	NS	NS	n	COSV104699760	COSM9494606	141311372	c.539A>G	p.Y180C	Substitution - Missense	null	null	38	14:67885955-67885955	+	-	Variant of unknown origin	31874108	null	surgery-fixed	primary	null	ENSP00000419881.1:p.Tyr180Cys	ENST00000487861.5:c.539A>G	14:g.67885955A>G
RAD51B	ENST00000487861.5	1278	9822	PD42114a	2894823	2749311	skin	head_neck	NS	NS	malignant_melanoma	superficial_spreading	NS	NS	y	COSV105329588	COSM9916000	141320532	c.296C>T	p.A99V	Substitution - Missense	null	null	38	14:67835177-67835177	+	-	Confirmed somatic variant	33024263	null	surgery-fixed	metastasis	54	ENSP00000419881.1:p.Ala99Val	ENST00000487861.5:c.296C>T	14:g.67835177C>T
RAD51B	ENST00000487861.5	1278	9822	P-0000582-T01-IM3	2715563	2574384	skin	NS	NS	NS	carcinoma	squamous_cell_carcinoma	NS	NS	n	COSV66853864	COSM6911382	141325330	c.689A>G	p.E230G	Substitution - Missense	het	null	38	14:67887137-67887137	+	-	Confirmed somatic variant	28481359	null	surgery-fixed	metastasis	null	ENSP00000419881.1:p.Glu230Gly	ENST00000487861.5:c.689A>G	14:g.67887137A>G
RAD51B	ENST00000487861.5	1278	9822	P-0003872-T01-IM5	2720366	2579187	skin	NS	NS	NS	malignant_melanoma	NS	NS	NS	n	COSV66843747	COSM6931445	141322580	c.306_307delinsTT	p.L103F	Substitution - Missense	het	null	38	14:67835187-67835188	+	-	Confirmed somatic variant	28481359	null	surgery-fixed	metastasis	null	ENSP00000419881.1:p.Leu103Phe	ENST00000487861.5:c.306_307delinsTT	14:g.67835187_67835188delinsTT
RAD51B	ENST00000487861.5	1278	9822	EXTERN_MELA_20140526_088	2839362	2695128	skin	NS	NS	NS	malignant_melanoma	NS	NS	NS	y	COSV66852706	COSM3497303	141301955	c.512T>A	p.L171H	Substitution - Missense	null	null	38	14:67885928-67885928	+	-	Confirmed somatic variant	28467829	null	surgery fresh/frozen	metastasis	null	ENSP00000419881.1:p.Leu171His	ENST00000487861.5:c.512T>A	14:g.67885928T>A
RAD51B	ENST00000487861.5	1278	9822	MELA_20076	2760731	2619264	skin	NS	NS	NS	malignant_melanoma	NS	NS	NS	y	COSV66852706	COSM3497303	141301955	c.512T>A	p.L171H	Substitution - Missense	null	null	38	14:67885928-67885928	+	-	Confirmed somatic variant	30178487	null	surgery fresh/frozen	metastasis	30	ENSP00000419881.1:p.Leu171His	ENST00000487861.5:c.512T>A	14:g.67885928T>A
RAD51B	ENST00000487861.5	1278	9822	YUKLAB	2013569	1896201	skin	NS	NS	NS	malignant_melanoma	NS	NS	NS	y	COSV66847296	COSM1707490	141309758	c.937C>T	p.L313F	Substitution - Missense	het	null	38	14:68411507-68411507	+	-	Confirmed somatic variant	22842228	null	surgery fresh/frozen	metastasis	84	ENSP00000419881.1:p.Leu313Phe	ENST00000487861.5:c.937C>T	14:g.68411507C>T
RAD51B	ENST00000487861.5	1278	9822	P-0006796-T01-IM5	2723176	2581997	skin	NS	NS	NS	malignant_melanoma	NS	NS	NS	n	COSV66855767	COSM6954049	141318868	c.325C>T	p.P109S	Substitution - Missense	het	null	38	14:67865012-67865012	+	-	Confirmed somatic variant	28481359	null	surgery-fixed	metastasis	null	ENSP00000419881.1:p.Pro109Ser	ENST00000487861.5:c.325C>T	14:g.67865012C>T
RAD51B	ENST00000487861.5	1278	9822	P-0007561-T01-IM5	2723847	2582668	skin	NS	NS	NS	malignant_melanoma	NS	NS	NS	n	COSV66846725	COSM6958552	141304252	c.976C>T	p.P326S	Substitution - Missense	het	null	38	14:68468190-68468190	+	-	Confirmed somatic variant	28481359	null	surgery-fixed	metastasis	null	ENSP00000419881.1:p.Pro326Ser	ENST00000487861.5:c.976C>T	14:g.68468190C>T
RAD51B	ENST00000487861.5	1278	9822	P-0003871-T01-IM5	2720365	2579186	skin	NS	NS	NS	malignant_melanoma	NS	NS	NS	n	COSV66853552	COSM6931422	141319348	c.474_475delinsTT	p.R159C	Substitution - Missense	het	null	38	14:67885890-67885891	+	-	Confirmed somatic variant	28481359	null	surgery-fixed	metastasis	null	ENSP00000419881.1:p.Arg159Cys	ENST00000487861.5:c.474_475delinsTT	14:g.67885890_67885891delinsTT
RAD51B	ENST00000487861.5	1278	9822	PD42093c	2894832	2749320	skin	head_neck	NS	NS	malignant_melanoma	nodular	NS	NS	y	COSV105329571	COSM9886348	141328507	c.35C>T	p.S12L	Substitution - Missense	null	null	38	14:67823578-67823578	+	-	Variant of unknown origin	33024263	null	surgery-fixed	metastasis	62	ENSP00000419881.1:p.Ser12Leu	ENST00000487861.5:c.35C>T	14:g.67823578C>T
RAD51B	ENST00000487861.5	1278	9822	EXTERN_MELA_20140514_002	2839308	2695074	skin	lower_leg	NS	NS	malignant_melanoma	NS	NS	NS	y	COSV104699688	COSN31974620	141329097	c.1172C>T	p.S391F	Substitution - Missense	null	null	38	14:68611141-68611141	+	-	Confirmed somatic variant	28467829	null	surgery fresh/frozen	metastasis	null	ENSP00000419881.1:p.Ser391Phe	ENST00000487861.5:c.1172C>T	14:g.68611141C>T
RAD51B	ENST00000487861.5	1278	9822	YUROG	2439363	2302204	skin	NS	NS	NS	malignant_melanoma	NS	NS	NS	y	COSV66848470	COSM5382543	141322712	c.645G>A	p.V215=	Substitution - coding silent	het	null	38	14:67887093-67887093	+	-	Confirmed somatic variant	26214590	null	fresh/frozen - NOS	metastasis	58	ENSP00000419881.1:p.Val215=	ENST00000487861.5:c.645G>A	14:g.67887093G>A
RAD51B	ENST00000487861.5	1278	9822	P-0008246-T02-IM5	2724392	2583213	skin	NS	NS	NS	malignant_melanoma	NS	NS	NS	n	COSV66843765	COSM6963236	141313091	c.138T>G	p.Y46*	Substitution - Nonsense	het	null	38	14:67825517-67825517	+	-	Confirmed somatic variant	28481359	null	surgery-fixed	metastasis	null	ENSP00000419881.1:p.Tyr46Ter	ENST00000487861.5:c.138T>G	14:g.67825517T>G
RAD51B	ENST00000487861.5	1278	9822	5-VS026-T1	2869846	2724843	skin	NS	NS	NS	carcinoma	basal_cell_carcinoma	NS	NS	y	COSV105329587	COSM9723510	141329294	c.51C>T	p.D17=	Substitution - coding silent	null	null	38	14:67823594-67823594	+	-	Confirmed somatic variant	26950094	null	surgery fresh/frozen	NS	58	ENSP00000419881.1:p.Asp17=	ENST00000487861.5:c.51C>T	14:g.67823594C>T
RAD51B	ENST00000487861.5	1278	9822	5-VS048-T1	2869878	2724875	skin	NS	NS	NS	carcinoma	basal_cell_carcinoma	NS	NS	y	COSV105329522	COSM9786083	141315137	c.460G>A	p.E154K	Substitution - Missense	null	null	38	14:67885876-67885876	+	-	Confirmed somatic variant	26950094	null	surgery fresh/frozen	NS	67	ENSP00000419881.1:p.Glu154Lys	ENST00000487861.5:c.460G>A	14:g.67885876G>A
RAD51B	ENST00000487861.5	1278	9822	TCGA-FS-A4F0-06	2121774	1996010	skin	NS	NS	NS	malignant_melanoma	NS	NS	NS	y	COSV66854959	COSM3497309	141321345	c.1018G>A	p.E340K	Substitution - Missense	null	null	38	14:68468232-68468232	+	-	Confirmed somatic variant	null	540	NS	NS	67	ENSP00000419881.1:p.Glu340Lys	ENST00000487861.5:c.1018G>A	14:g.68468232G>A
RAD51B	ENST00000487861.5	1278	9822	PD_02	2688653	2547635	skin	head_neck	NS	NS	carcinoma	squamous_cell_carcinoma	NS	NS	y	COSV66844850	COSM6870550	141310715	c.927C>G	p.I309M	Substitution - Missense	het	null	38	14:68411497-68411497	+	-	Confirmed somatic variant	24662767	null	surgery fresh/frozen	NS	83	ENSP00000419881.1:p.Ile309Met	ENST00000487861.5:c.927C>G	14:g.68411497C>G
RAD51B	ENST00000487861.5	1278	9822	TCGA-EE-A17X-06	2121618	1995854	skin	NS	NS	NS	malignant_melanoma	NS	NS	NS	y	COSV66848291	COSM3497306	141326779	c.1011C>T	p.I337=	Substitution - coding silent	null	null	38	14:68468225-68468225	+	-	Confirmed somatic variant	null	540	NS	NS	54	ENSP00000419881.1:p.Ile337=	ENST00000487861.5:c.1011C>T	14:g.68468225C>T
RAD51B	ENST00000487861.5	1278	9822	TCGA-EE-A3AB-06	2121693	1995929	skin	NS	NS	NS	malignant_melanoma	NS	NS	NS	y	COSV66852706	COSM3497303	141301955	c.512T>A	p.L171H	Substitution - Missense	null	null	38	14:67885928-67885928	+	-	Confirmed somatic variant	null	540	NS	NS	30	ENSP00000419881.1:p.Leu171His	ENST00000487861.5:c.512T>A	14:g.67885928T>A
RAD51B	ENST00000487861.5	1278	9822	35M	2466833	2329664	skin	trunk	NS	NS	malignant_melanoma	desmoplastic	NS	NS	y	COSV66844392	COSM5582299	141301547	c.626T>C	p.L209P	Substitution - Missense	null	null	38	14:67887074-67887074	+	-	Confirmed somatic variant	26343386	null	surgery fresh/frozen	NS	30	ENSP00000419881.1:p.Leu209Pro	ENST00000487861.5:c.626T>C	14:g.67887074T>C
RAD51B	ENST00000487861.5	1278	9822	TCGA-GN-A269-01	2121799	1996035	skin	NS	NS	NS	malignant_melanoma	NS	NS	NS	y	COSV101184773	COSM8040955	141318655	c.726G>A	p.L242=	Substitution - coding silent	null	null	38	14:67887174-67887174	+	-	Confirmed somatic variant	null	540	NS	NS	70	ENSP00000419881.1:p.Leu242=	ENST00000487861.5:c.726G>A	14:g.67887174G>A
RAD51B	ENST00000487861.5	1278	9822	WD_06	2688649	2547631	skin	hand	NS	NS	carcinoma	squamous_cell_carcinoma	NS	NS	y	COSV66857494	COSM6899397	141308859	c.817C>T	p.L273=	Substitution - coding silent	het	null	38	14:68291944-68291944	+	-	Confirmed somatic variant	24662767	null	surgery fresh/frozen	NS	52	ENSP00000419881.1:p.Leu273=	ENST00000487861.5:c.817C>T	14:g.68291944C>T
RAD51B	ENST00000487861.5	1278	9822	TCGA-OD-A75X-06	2185862	2054159	skin	NS	NS	NS	malignant_melanoma	NS	NS	NS	y	COSV101185210	COSM8096824	141320033	c.326C>T	p.P109L	Substitution - Missense	null	null	38	14:67865013-67865013	+	-	Confirmed somatic variant	null	540	NS	NS	49	ENSP00000419881.1:p.Pro109Leu	ENST00000487861.5:c.326C>T	14:g.67865013C>T
RAD51B	ENST00000487861.5	1278	9822	5-NB015-T1	2869815	2724812	skin	NS	NS	NS	carcinoma	basal_cell_carcinoma	NS	NS	y	COSV66847675	COSM4514735	141306373	c.986C>T	p.P329L	Substitution - Missense	null	null	38	14:68468200-68468200	+	-	Confirmed somatic variant	26950094	null	surgery fresh/frozen	NS	48	ENSP00000419881.1:p.Pro329Leu	ENST00000487861.5:c.986C>T	14:g.68468200C>T
RAD51B	ENST00000487861.5	1278	9822	PD_06	2688647	2547629	skin	face	NS	NS	carcinoma	squamous_cell_carcinoma	NS	NS	y	COSV66849960	COSM6141050	141317495	c.957G>A	p.Q319=	Substitution - coding silent	het	null	38	14:68411527-68411527	+	-	Confirmed somatic variant	24662767	null	surgery fresh/frozen	NS	75	ENSP00000419881.1:p.Gln319=	ENST00000487861.5:c.957G>A	14:g.68411527G>A
RAD51B	ENST00000487861.5	1278	9822	COLO-829	687448	615608	skin	NS	NS	NS	malignant_melanoma	NS	NS	NS	y	COSV66849390	COSN50641	141330558	c.1154G>A	p.R385K	Substitution - Missense	hom	null	38	14:68611123-68611123	+	-	Confirmed somatic variant	20016485	null	cell-line	NS	45	ENSP00000419881.1:p.Arg385Lys	ENST00000487861.5:c.1154G>A	14:g.68611123G>A
RAD51B	ENST00000487861.5	1278	9822	PT35	2521292	2383635	skin	NS	NS	NS	carcinoma	basal_cell_carcinoma	NS	NS	y	COSV66847072	COSM144085	141324549	c.305C>T	p.S102F	Substitution - Missense	null	null	38	14:67835186-67835186	+	-	Confirmed somatic variant	25759019	null	surgery fresh/frozen	NS	null	ENSP00000419881.1:p.Ser102Phe	ENST00000487861.5:c.305C>T	14:g.67835186C>T
RAD51B	ENST00000487861.5	1278	9822	5-VS010-T1	2869832	2724829	skin	NS	NS	NS	carcinoma	basal_cell_carcinoma	NS	NS	y	COSV66847072	COSM144085	141324549	c.305C>T	p.S102F	Substitution - Missense	null	null	38	14:67835186-67835186	+	-	Confirmed somatic variant	26950094	null	surgery fresh/frozen	NS	89	ENSP00000419881.1:p.Ser102Phe	ENST00000487861.5:c.305C>T	14:g.67835186C>T
RAD51B	ENST00000487861.5	1278	9822	Au1	2466840	2329671	skin	back	NS	NS	malignant_melanoma	desmoplastic	NS	NS	y	COSV66850737	COSM5597472	141318604	c.474C>T	p.S158=	Substitution - coding silent	null	null	38	14:67885890-67885890	+	-	Confirmed somatic variant	26343386	null	surgery fresh/frozen	NS	79	ENSP00000419881.1:p.Ser158=	ENST00000487861.5:c.474C>T	14:g.67885890C>T
RAD51B	ENST00000487861.5	1278	9822	TCGA-EE-A183-06	2121624	1995860	skin	NS	NS	NS	malignant_melanoma	NS	NS	NS	y	COSV101185401	COSM8157983	141315002	c.722C>A	p.S241Y	Substitution - Missense	null	null	38	14:67887170-67887170	+	-	Confirmed somatic variant	null	540	NS	NS	48	ENSP00000419881.1:p.Ser241Tyr	ENST00000487861.5:c.722C>A	14:g.67887170C>A
RAD51B	ENST00000487861.5	1278	9822	5-VS009-T1	2869829	2724826	skin	NS	NS	NS	carcinoma	basal_cell_carcinoma	NS	NS	y	COSV105329594	COSM9677339	141310967	c.258C>T	p.T86=	Substitution - coding silent	null	null	38	14:67835139-67835139	+	-	Confirmed somatic variant	26950094	null	surgery fresh/frozen	NS	69	ENSP00000419881.1:p.Thr86=	ENST00000487861.5:c.258C>T	14:g.67835139C>T
RAD51B	ENST00000487861.5	1278	9822	TCGA-D3-A2JC-06	2121515	1995751	skin	NS	NS	NS	malignant_melanoma	NS	NS	NS	y	COSV101185360	COSM7860537	141320897	c.27G>T	p.V9=	Substitution - coding silent	null	null	38	14:67823570-67823570	+	-	Confirmed somatic variant	null	540	NS	NS	53	ENSP00000419881.1:p.Val9=	ENST00000487861.5:c.27G>T	14:g.67823570G>T
RAD51B	ENST00000487861.5	1278	9822	TCGA-D3-A2J6-06	2121509	1995745	skin	NS	NS	NS	malignant_melanoma	NS	NS	NS	y	COSV101185339	COSM7906325	141313958	c.900G>T	p.W300C	Substitution - Missense	null	null	38	14:68411470-68411470	+	-	Confirmed somatic variant	null	540	NS	NS	65	ENSP00000419881.1:p.Trp300Cys	ENST00000487861.5:c.900G>T	14:g.68411470G>T
RAD51B	ENST00000487861.5	1278	9822	TCGA-EE-A2GI-06	2121659	1995895	skin	NS	NS	NS	malignant_melanoma	NS	NS	NS	y	COSV101185339	COSM7906325	141313958	c.900G>T	p.W300C	Substitution - Missense	null	null	38	14:68411470-68411470	+	-	Confirmed somatic variant	null	540	NS	NS	39	ENSP00000419881.1:p.Trp300Cys	ENST00000487861.5:c.900G>T	14:g.68411470G>T
RAD51B	ENST00000487861.5	1278	9822	TCGA-EE-A2MM-06	2121684	1995920	skin	NS	NS	NS	malignant_melanoma	NS	NS	NS	y	COSV101184724	COSM8080129	141302443	c.899G>T	p.W300L	Substitution - Missense	null	null	38	14:68411469-68411469	+	-	Confirmed somatic variant	null	540	NS	NS	63	ENSP00000419881.1:p.Trp300Leu	ENST00000487861.5:c.899G>T	14:g.68411469G>T
RAD51B	ENST00000487861.5	1278	9822	EXTERN_MELA_20140530_008	2839464	2695230	skin	lower_leg	NS	NS	malignant_melanoma	NS	NS	NS	y	COSV104699735	COSM9470139	141327195	c.969C>T	p.A323=	Substitution - coding silent	null	null	38	14:68468183-68468183	+	-	Confirmed somatic variant	28467829	null	surgery fresh/frozen	primary	null	ENSP00000419881.1:p.Ala323=	ENST00000487861.5:c.969C>T	14:g.68468183C>T
RAD51B	ENST00000487861.5	1278	9822	2834135	2834135	2689919	skin	mucosal	female_genital_tract_(site_indeterminate)	NS	malignant_melanoma	NS	NS	NS	y	COSV104699702	COSM9313340	141325554	c.968C>A	p.A323D	Substitution - Missense	null	null	38	14:68468182-68468182	+	-	Variant of unknown origin	28296713	null	surgery - NOS	primary	72	ENSP00000419881.1:p.Ala323Asp	ENST00000487861.5:c.968C>A	14:g.68468182C>A
RAD51B	ENST00000487861.5	1278	9822	C000-CFLP5N	2936227	2789258	skin	NS	NS	NS	adnexal_tumour	malignant_adnexal_tumour	eccrine_porocarcinoma	NS	y	COSV106543447	COSM10166891	141328815	c.81T>A	p.C27*	Substitution - Nonsense	null	null	38	14:67823624-67823624	+	-	Confirmed somatic variant	34045664	null	surgery-fixed	primary	null	ENSP00000419881.1:p.Cys27Ter	ENST00000487861.5:c.81T>A	14:g.67823624T>A
RAD51B	ENST00000487861.5	1278	9822	6	2584589	2445753	skin	leg	NS	NS	carcinoma	Merkel_cell_carcinoma	NS	NS	y	COSV66848177	COSM4560952	141301407	c.863G>A	p.G288E	Substitution - Missense	null	null	38	14:68411433-68411433	+	-	Confirmed somatic variant	27592799	null	fresh/frozen - NOS	primary	92	ENSP00000419881.1:p.Gly288Glu	ENST00000487861.5:c.863G>A	14:g.68411433G>A
RAD51B	ENST00000487861.5	1278	9822	CSCC-27-T	2292469	2158533	skin	head_neck	NS	NS	carcinoma	squamous_cell_carcinoma	NS	NS	y	COSV66848177	COSM4560952	141301407	c.863G>A	p.G288E	Substitution - Missense	het	null	38	14:68411433-68411433	+	-	Confirmed somatic variant	25303977	null	surgery fresh/frozen	primary	72	ENSP00000419881.1:p.Gly288Glu	ENST00000487861.5:c.863G>A	14:g.68411433G>A
RAD51B	ENST00000487861.5	1278	9822	EXTERN_MELA_20140530_008	2839464	2695230	skin	lower_leg	NS	NS	malignant_melanoma	NS	NS	NS	y	COSV66844995	COSM4411884	141308193	c.290G>A	p.G97D	Substitution - Missense	null	null	38	14:67835171-67835171	+	-	Confirmed somatic variant	28467829	null	surgery fresh/frozen	primary	null	ENSP00000419881.1:p.Gly97Asp	ENST00000487861.5:c.290G>A	14:g.67835171G>A
RAD51B	ENST00000487861.5	1278	9822	P-0001756-T01-IM3	2717930	2576751	skin	NS	NS	NS	malignant_melanoma	NS	NS	NS	n	COSV66850892	COSM6918804	141315107	c.534T>A	p.H178Q	Substitution - Missense	het	null	38	14:67885950-67885950	+	-	Confirmed somatic variant	28481359	null	surgery-fixed	primary	null	ENSP00000419881.1:p.His178Gln	ENST00000487861.5:c.534T>A	14:g.67885950T>A
RAD51B	ENST00000487861.5	1278	9822	2834143	2834143	2689927	skin	mucosal	nasopharynx	NS	malignant_melanoma	NS	NS	NS	y	COSV104699752	COSM9327202	141329364	c.671T>A	p.L224H	Substitution - Missense	null	null	38	14:67887119-67887119	+	-	Variant of unknown origin	28296713	null	surgery - NOS	primary	73	ENSP00000419881.1:p.Leu224His	ENST00000487861.5:c.671T>A	14:g.67887119T>A
RAD51B	ENST00000487861.5	1278	9822	cSCCP4	1604872	1524191	skin	face	NS	NS	carcinoma	squamous_cell_carcinoma	NS	NS	y	COSV66848605	COSM144098	141312965	c.1030C>T	p.L344F	Substitution - Missense	null	null	38	14:68468244-68468244	+	-	Confirmed somatic variant	21984974	null	surgery - NOS	primary	83	ENSP00000419881.1:p.Leu344Phe	ENST00000487861.5:c.1030C>T	14:g.68468244C>T
RAD51B	ENST00000487861.5	1278	9822	CSCC-29-T	2292470	2158534	skin	head_neck	NS	NS	carcinoma	squamous_cell_carcinoma	NS	NS	y	COSV66852622	COSM4496785	141302967	c.482C>T	p.P161L	Substitution - Missense	het	null	38	14:67885898-67885898	+	-	Confirmed somatic variant	25303977	null	surgery fresh/frozen	primary	70	ENSP00000419881.1:p.Pro161Leu	ENST00000487861.5:c.482C>T	14:g.67885898C>T
RAD51B	ENST00000487861.5	1278	9822	CSCC-11-T	2292462	2158526	skin	head_neck	NS	NS	carcinoma	squamous_cell_carcinoma	NS	NS	y	COSV66849284	COSM4496744	141306741	c.481C>T	p.P161S	Substitution - Missense	het	null	38	14:67885897-67885897	+	-	Confirmed somatic variant	25303977	null	surgery fresh/frozen	primary	52	ENSP00000419881.1:p.Pro161Ser	ENST00000487861.5:c.481C>T	14:g.67885897C>T
RAD51B	ENST00000487861.5	1278	9822	CSCC-27-T	2292469	2158533	skin	head_neck	NS	NS	carcinoma	squamous_cell_carcinoma	NS	NS	y	COSV66848169	COSM4510088	141314510	c.826C>T	p.P276S	Substitution - Missense	het	null	38	14:68291953-68291953	+	-	Confirmed somatic variant	25303977	null	surgery fresh/frozen	primary	72	ENSP00000419881.1:p.Pro276Ser	ENST00000487861.5:c.826C>T	14:g.68291953C>T
RAD51B	ENST00000487861.5	1278	9822	CSCC-7-T	2292460	2158524	skin	head_neck	NS	NS	carcinoma	squamous_cell_carcinoma	NS	NS	y	COSV66847675	COSM4514735	141306373	c.986C>T	p.P329L	Substitution - Missense	het	null	38	14:68468200-68468200	+	-	Confirmed somatic variant	25303977	null	surgery fresh/frozen	primary	60	ENSP00000419881.1:p.Pro329Leu	ENST00000487861.5:c.986C>T	14:g.68468200C>T
RAD51B	ENST00000487861.5	1278	9822	CSCC-31-T	2292472	2158536	skin	head_neck	NS	NS	carcinoma	squamous_cell_carcinoma	NS	NS	y	COSV66855210	COSM4515333	141322688	c.103_104delinsTT	p.P35L	Substitution - Missense	het	null	38	14:67825482-67825483	+	-	Confirmed somatic variant	25303977	null	surgery fresh/frozen	primary	59	ENSP00000419881.1:p.Pro35Leu	ENST00000487861.5:c.103_104delinsTT	14:g.67825482_67825483delinsTT
RAD51B	ENST00000487861.5	1278	9822	C000-RCWM1J	2936224	2789255	skin	NS	NS	NS	adnexal_tumour	malignant_adnexal_tumour	eccrine_porocarcinoma	NS	y	COSV106543143	COSN32710960	141331474	c.1100C>T	p.P367L	Substitution - Missense	null	null	38	14:68611069-68611069	+	-	Confirmed somatic variant	34045664	null	surgery-fixed	primary	null	ENSP00000419881.1:p.Pro367Leu	ENST00000487861.5:c.1100C>T	14:g.68611069C>T
RAD51B	ENST00000487861.5	1278	9822	EXTERN_MELA_20140530_022	2839470	2695236	skin	lip	NS	NS	malignant_melanoma	NS	NS	NS	y	COSV104699738	COSN31974729	141315133	c.1223C>T	p.P408L	Substitution - Missense	null	null	38	14:68611192-68611192	+	-	Confirmed somatic variant	28467829	null	surgery fresh/frozen	primary	null	ENSP00000419881.1:p.Pro408Leu	ENST00000487861.5:c.1223C>T	14:g.68611192C>T
RAD51B	ENST00000487861.5	1278	9822	cSCCP6	1604869	1524188	skin	scalp	NS	NS	carcinoma	squamous_cell_carcinoma	NS	NS	y	COSV66847072	COSM144085	141324549	c.305C>T	p.S102F	Substitution - Missense	null	null	38	14:67835186-67835186	+	-	Confirmed somatic variant	21984974	null	surgery - NOS	primary	87	ENSP00000419881.1:p.Ser102Phe	ENST00000487861.5:c.305C>T	14:g.67835186C>T
RAD51B	ENST00000487861.5	1278	9822	P-0005159-T01-IM5	2721566	2580387	skin	NS	NS	NS	malignant_melanoma	NS	NS	NS	n	COSV66851059	COSM6941601	141312414	c.101C>T	p.S34F	Substitution - Missense	het	null	38	14:67825480-67825480	+	-	Confirmed somatic variant	28481359	null	surgery - NOS	primary	null	ENSP00000419881.1:p.Ser34Phe	ENST00000487861.5:c.101C>T	14:g.67825480C>T
RAD51B	ENST00000487861.5	1278	9822	TCGA-DX-A6YT-01	2269816	2136584	soft_tissue	NS	NS	NS	sarcoma	NS	NS	NS	y	COSV101185341	COSM8453556	141314033	c.736G>T	p.A246S	Substitution - Missense	null	null	38	14:67887184-67887184	+	-	Confirmed somatic variant	null	635	NS	NS	null	ENSP00000419881.1:p.Ala246Ser	ENST00000487861.5:c.736G>T	14:g.67887184G>T
RAD51B	ENST00000487861.5	1278	9822	2943207	2943207	2795951	soft_tissue	blood_vessel	heart	NS	angiosarcoma	NS	NS	NS	n	COSV104699673	COSM9494362	141309475	c.515T>G	p.L172W	Substitution - Missense	null	null	38	14:67885931-67885931	+	-	Variant of unknown origin	31510873	null	surgery-fixed	NS	null	ENSP00000419881.1:p.Leu172Trp	ENST00000487861.5:c.515T>G	14:g.67885931T>G
RAD51B	ENST00000487861.5	1278	9822	2943207	2943207	2795951	soft_tissue	blood_vessel	heart	NS	angiosarcoma	NS	NS	NS	n	COSV106543445	COSM10210222	141328222	c.361A>T	p.M121L	Substitution - Missense	null	null	38	14:67865048-67865048	+	-	Variant of unknown origin	31510873	null	surgery-fixed	NS	null	ENSP00000419881.1:p.Met121Leu	ENST00000487861.5:c.361A>T	14:g.67865048A>T
RAD51B	ENST00000487861.5	1278	9822	RD	2355912	2219695	soft_tissue	striated_muscle	NS	NS	rhabdomyosarcoma	embryonal	NS	NS	y	COSV66846862	COSN13593014	141330166	c.1219C>T	p.P407S	Substitution - Missense	null	null	38	14:68611188-68611188	+	-	Variant of unknown origin	24793135	null	cell-line	NS	null	ENSP00000419881.1:p.Pro407Ser	ENST00000487861.5:c.1219C>T	14:g.68611188C>T
RAD51B	ENST00000487861.5	1278	9822	TCGA-QC-A7B5-01	2270128	2136896	soft_tissue	NS	NS	NS	sarcoma	NS	NS	NS	y	COSV66844810	COSN24305041	141316724	c.1208C>T	p.S403F	Substitution - Missense	null	null	38	14:68611177-68611177	+	-	Confirmed somatic variant	null	635	NS	NS	null	ENSP00000419881.1:p.Ser403Phe	ENST00000487861.5:c.1208C>T	14:g.68611177C>T
RAD51B	ENST00000487861.5	1278	9822	P-0001999-T01-IM3	2718306	2577127	soft_tissue	blood_vessel	ovary	NS	angiosarcoma	NS	NS	NS	n	COSV66846898	COSM2135245	141329394	c.476G>A	p.R159H	Substitution - Missense	het	null	38	14:67885892-67885892	+	-	Variant of unknown origin	28481359	null	surgery-fixed	primary	null	ENSP00000419881.1:p.Arg159His	ENST00000487861.5:c.476G>A	14:g.67885892G>A
RAD51B	ENST00000487861.5	1278	9822	TCGA-BR-8060-01	2197930	2066208	stomach	NS	NS	NS	carcinoma	adenocarcinoma	NS	NS	y	COSV101185400	COSM8190120	141320666	c.411T>G	p.A137=	Substitution - coding silent	null	null	38	14:67865098-67865098	+	-	Confirmed somatic variant	null	541	NS	NS	75	ENSP00000419881.1:p.Ala137=	ENST00000487861.5:c.411T>G	14:g.67865098T>G
RAD51B	ENST00000487861.5	1278	9822	SNU-638	2807650	2664351	stomach	NS	NS	NS	carcinoma	adenocarcinoma	NS	NS	y	COSV66851085	COSM4941506	141306106	c.380T>C	p.L127S	Substitution - Missense	null	null	38	14:67865067-67865067	+	-	Reported in another cancer sample as somatic	24807215	null	cell-line	NS	48	ENSP00000419881.1:p.Leu127Ser	ENST00000487861.5:c.380T>C	14:g.67865067T>C
RAD51B	ENST00000487861.5	1278	9822	TCGA-CG-5721-01	2198017	2066295	stomach	NS	NS	NS	carcinoma	adenocarcinoma	NS	NS	y	COSV66844984	COSM4051984	141326432	c.731A>G	p.Y244C	Substitution - Missense	null	null	38	14:67887179-67887179	+	-	Confirmed somatic variant	null	541	NS	NS	58	ENSP00000419881.1:p.Tyr244Cys	ENST00000487861.5:c.731A>G	14:g.67887179A>G
RAD51B	ENST00000487861.5	1278	9822	37	2748009	2606712	stomach	NS	NS	NS	carcinoma	NS	NS	NS	y	COSV101184863	COSM8475964	141330503	c.968C>G	p.A323G	Substitution - Missense	null	null	38	14:68468182-68468182	+	-	Confirmed somatic variant	null	683	NS	primary	null	ENSP00000419881.1:p.Ala323Gly	ENST00000487861.5:c.968C>G	14:g.68468182C>G
RAD51B	ENST00000487861.5	1278	9822	ZLH-218T	2633905	2494301	stomach	NS	NS	NS	carcinoma	NS	NS	NS	y	COSV66842572	COSM6198498	141329922	c.65A>G	p.H22R	Substitution - Missense	null	null	38	14:67823608-67823608	+	-	Confirmed somatic variant	null	371	NS	primary	48	ENSP00000419881.1:p.His22Arg	ENST00000487861.5:c.65A>G	14:g.67823608A>G
RAD51B	ENST00000487861.5	1278	9822	P-0001520-T01-IM3	2717458	2576279	thyroid	NS	NS	NS	carcinoma	papillary_carcinoma	NS	NS	n	COSV66843502	COSM6917469	141324300	c.940G>C	p.D314H	Substitution - Missense	het	null	38	14:68411510-68411510	+	-	Confirmed somatic variant	28481359	null	surgery-fixed	metastasis	null	ENSP00000419881.1:p.Asp314His	ENST00000487861.5:c.940G>C	14:g.68411510G>C
RAD51B	ENST00000487861.5	1278	9822	PTC-14C	2186173	2054470	thyroid	NS	NS	NS	other	neoplasm	NS	NS	y	COSV66848939	COSM4148199	141315207	c.266C>A	p.A89D	Substitution - Missense	null	null	38	14:67835147-67835147	+	-	Confirmed somatic variant	null	589	NS	NS	null	ENSP00000419881.1:p.Ala89Asp	ENST00000487861.5:c.266C>A	14:g.67835147C>A
RAD51B	ENST00000487861.5	1278	9822	TCGA-EL-A3CT-01	2121962	1996198	thyroid	NS	NS	NS	carcinoma	NS	NS	NS	y	COSV66848625	COSM3370029	141317275	c.762C>T	p.I254=	Substitution - coding silent	null	null	38	14:68291889-68291889	+	-	Confirmed somatic variant	null	542	NS	NS	78	ENSP00000419881.1:p.Ile254=	ENST00000487861.5:c.762C>T	14:g.68291889C>T
RAD51B	ENST00000487861.5	1278	9822	W3T	2745040	2603743	thyroid	NS	NS	NS	carcinoma	NS	NS	NS	y	COSV66843427	COSM6435035	141310621	c.365G>T	p.S122I	Substitution - Missense	null	null	38	14:67865052-67865052	+	-	Confirmed somatic variant	null	676	NS	primary	44	ENSP00000419881.1:p.Ser122Ile	ENST00000487861.5:c.365G>T	14:g.67865052G>T
RAD51B	ENST00000487861.5	1278	9822	Thyroid-CN-WZ030T	2635091	2495487	thyroid	NS	NS	NS	carcinoma	NS	NS	NS	y	COSV66843427	COSM6435035	141310621	c.365G>T	p.S122I	Substitution - Missense	null	null	38	14:67865052-67865052	+	-	Confirmed somatic variant	null	676	NS	primary	44	ENSP00000419881.1:p.Ser122Ile	ENST00000487861.5:c.365G>T	14:g.67865052G>T
RAD51B	ENST00000487861.5	1278	9822	Thyroid-CN-WZ032T	2635093	2495489	thyroid	NS	NS	NS	carcinoma	NS	NS	NS	y	COSV66849343	COSM6412927	141319596	c.551C>T	p.T184I	Substitution - Missense	null	null	38	14:67885967-67885967	+	-	Confirmed somatic variant	null	676	NS	primary	40	ENSP00000419881.1:p.Thr184Ile	ENST00000487861.5:c.551C>T	14:g.67885967C>T
RAD51B	ENST00000487861.5	1278	9822	W7T	2745042	2603745	thyroid	NS	NS	NS	carcinoma	NS	NS	NS	y	COSV66849343	COSM6412927	141319596	c.551C>T	p.T184I	Substitution - Missense	null	null	38	14:67885967-67885967	+	-	Confirmed somatic variant	null	676	NS	primary	40	ENSP00000419881.1:p.Thr184Ile	ENST00000487861.5:c.551C>T	14:g.67885967C>T
RAD51B	ENST00000487861.5	1278	9822	W18T	2745048	2603751	thyroid	NS	NS	NS	carcinoma	NS	NS	NS	y	COSV66842304	COSM6415776	141314291	c.935A>G	p.Y312C	Substitution - Missense	null	null	38	14:68411505-68411505	+	-	Confirmed somatic variant	null	676	NS	primary	55	ENSP00000419881.1:p.Tyr312Cys	ENST00000487861.5:c.935A>G	14:g.68411505A>G
RAD51B	ENST00000487861.5	1278	9822	Thyroid-CN-WZ038T	2635099	2495495	thyroid	NS	NS	NS	carcinoma	NS	NS	NS	y	COSV66842304	COSM6415776	141314291	c.935A>G	p.Y312C	Substitution - Missense	null	null	38	14:68411505-68411505	+	-	Confirmed somatic variant	null	676	NS	primary	55	ENSP00000419881.1:p.Tyr312Cys	ENST00000487861.5:c.935A>G	14:g.68411505A>G
RAD51B	ENST00000487861.5	1278	9822	ORL-174	2559741	2421165	upper_aerodigestive_tract	mouth	tongue	NS	carcinoma	squamous_cell_carcinoma	NS	NS	y	COSV66846898	COSM2135245	141329394	c.476G>A	p.R159H	Substitution - Missense	null	null	38	14:67885892-67885892	+	-	Variant of unknown origin	27050151	null	cell-line	NS	53	ENSP00000419881.1:p.Arg159His	ENST00000487861.5:c.476G>A	14:g.67885892G>A
RAD51B	ENST00000487861.5	1278	9822	2012-699:2012-1304-T	2297793	2163394	upper_aerodigestive_tract	head_neck	NS	NS	carcinoma	squamous_cell_carcinoma	NS	NS	n	COSV66852997	COSM4604906	141310002	c.25G>A	p.V9M	Substitution - Missense	hom	null	38	14:67823568-67823568	+	-	Confirmed somatic variant	25056374	null	surgery-fixed	NS	null	ENSP00000419881.1:p.Val9Met	ENST00000487861.5:c.25G>A	14:g.67823568G>A
RAD51B	ENST00000487861.5	1278	9822	HN_63080	1560591	1482041	upper_aerodigestive_tract	mouth	NS	NS	carcinoma	squamous_cell_carcinoma	NS	NS	y	COSV66853223	COSM125741	141319170	c.499G>A	p.E167K	Substitution - Missense	null	null	38	14:67885915-67885915	+	-	Variant of unknown origin	21798893	null	surgery fresh/frozen	primary	null	ENSP00000419881.1:p.Glu167Lys	ENST00000487861.5:c.499G>A	14:g.67885915G>A
RAD51B	ENST00000487861.5	1278	9822	P-0005731-T01-IM5	2722115	2580936	urinary_tract	bladder	NS	NS	carcinoma	transitional_cell_carcinoma	NS	NS	n	COSV66845536	COSM6906625	141320290	c.739G>A	p.E247K	Substitution - Missense	het	null	38	14:67887187-67887187	+	-	Confirmed somatic variant	28481359	null	surgery - NOS	metastasis	null	ENSP00000419881.1:p.Glu247Lys	ENST00000487861.5:c.739G>A	14:g.67887187G>A
RAD51B	ENST00000487861.5	1278	9822	72	2699453	2558357	urinary_tract	bladder	NS	NS	carcinoma	transitional_cell_carcinoma	NS	NS	n	COSV66845536	COSM6906625	141320290	c.739G>A	p.E247K	Substitution - Missense	het	null	38	14:67887187-67887187	+	-	Confirmed somatic variant	29420467	null	surgery-fixed	NS	null	ENSP00000419881.1:p.Glu247Lys	ENST00000487861.5:c.739G>A	14:g.67887187G>A
RAD51B	ENST00000487861.5	1278	9822	59	2699440	2558344	urinary_tract	bladder	NS	NS	carcinoma	transitional_cell_carcinoma	NS	NS	n	COSV66845536	COSM6906625	141320290	c.739G>A	p.E247K	Substitution - Missense	het	null	38	14:67887187-67887187	+	-	Confirmed somatic variant	29420467	null	surgery-fixed	NS	null	ENSP00000419881.1:p.Glu247Lys	ENST00000487861.5:c.739G>A	14:g.67887187G>A
RAD51B	ENST00000487861.5	1278	9822	P-0006714-T01-IM5	2723094	2581915	urinary_tract	bladder	NS	NS	carcinoma	transitional_cell_carcinoma	NS	NS	n	COSV66853343	COSM6953185	141325742	c.229G>A	p.D77N	Substitution - Missense	het	null	38	14:67835110-67835110	+	-	Confirmed somatic variant	28481359	null	surgery-fixed	primary	null	ENSP00000419881.1:p.Asp77Asn	ENST00000487861.5:c.229G>A	14:g.67835110G>A
RAD51B	ENST00000487861.5	1278	9822	TCGA-DK-AA6L-01	2385744	2248576	urinary_tract	bladder	NS	NS	carcinoma	NS	NS	NS	y	COSV66856035	COSM7100881	141313393	c.502G>C	p.E168Q	Substitution - Missense	null	null	38	14:67885918-67885918	+	-	Confirmed somatic variant	null	413	NS	primary	48	ENSP00000419881.1:p.Glu168Gln	ENST00000487861.5:c.502G>C	14:g.67885918G>C
RAD51B	ENST00000487861.5	1278	9822	TCGA-GC-A6I3-01	2385767	2248599	urinary_tract	bladder	NS	NS	carcinoma	NS	NS	NS	y	COSV66846546	COSM7125355	141328703	c.743A>C	p.E248A	Substitution - Missense	null	null	38	14:67887191-67887191	+	-	Confirmed somatic variant	null	413	NS	primary	90	ENSP00000419881.1:p.Glu248Ala	ENST00000487861.5:c.743A>C	14:g.67887191A>C
RAD51B	ENST00000487861.5	1278	9822	TCGA-YC-A89H-01	2339203	2204186	urinary_tract	bladder	NS	NS	carcinoma	NS	NS	NS	y	COSV66847945	COSM7174849	141309670	c.566T>A	p.L189Q	Substitution - Missense	null	null	38	14:67885982-67885982	+	-	Confirmed somatic variant	null	413	NS	primary	78	ENSP00000419881.1:p.Leu189Gln	ENST00000487861.5:c.566T>A	14:g.67885982T>A
RAD51B	ENST00000487861.5	1278	9822	TCGA-E7-A7XN-01	2339199	2204182	urinary_tract	bladder	NS	NS	carcinoma	NS	NS	NS	y	COSV66851406	COSM7109684	141312891	c.673C>G	p.Q225E	Substitution - Missense	null	null	38	14:67887121-67887121	+	-	Confirmed somatic variant	null	413	NS	primary	66	ENSP00000419881.1:p.Gln225Glu	ENST00000487861.5:c.673C>G	14:g.67887121C>G

## Sheet: RAD51B ClinVar
Name	Gene(s)	Protein change	Condition(s)	Accession	GRCh37Chromosome	GRCh37Location	GRCh38Chromosome	GRCh38Location	VariationID	AlleleID(s)	dbSNP ID	Canonical SPDI	Variant type	Molecular consequence	Germline classification	Germline date last evaluated	Germline review status	Somatic clinical impact	Somatic clinical impact date last evaluated	Somatic clinical impact review status	Oncogenicity classification	Oncogenicity date last evaluated	Oncogenicity review status
NM_133510.4(RAD51B):c.435_437del (p.Ala146del)	RAD51B	A108del, A146del, A27del	not specified	VCV004149799	14	68331838 - 68331840	14	67865121 - 67865123	4149799	4264098		NC_000014.9:67865120:CTGC:C	Deletion		Uncertain significance	2025-07-02	criteria provided, single submitter
NM_133510.4(RAD51B):c.436G>A (p.Ala146Thr)	RAD51B	A108T, A146T, A27T	not specified|Hereditary breast ovarian cancer syndrome	VCV001678945	14	68331840	14	67865123	1678945	1670739	rs200741476	NC_000014.9:67865122:G:A	single nucleotide variant	missense variant	Uncertain significance	2024-12-16	criteria provided, multiple submitters, no conflicts
NM_133510.4(RAD51B):c.467C>T (p.Ala156Val)	RAD51B	A118V, A156V, A37V	not specified	VCV003942266	14	68352600	14	67885883	3942266	4054106		NC_000014.9:67885882:C:T	single nucleotide variant	missense variant	Uncertain significance	2025-03-16	criteria provided, single submitter
NM_133510.4(RAD51B):c.802G>C (p.Ala268Pro)	RAD51B	A149P, A230P, A268P	Hereditary breast ovarian cancer syndrome|not specified	VCV000830273	14	68758646	14	68291929	830273	818693	rs758696568	NC_000014.9:68291928:G:C	single nucleotide variant	missense variant	Uncertain significance	2025-09-25	criteria provided, multiple submitters, no conflicts
NM_133510.4(RAD51B):c.812C>A (p.Ala271Glu)	RAD51B	A152E, A271E, A233E	not specified	VCV003429682	14	68758656	14	68291939	3429682	3585693		NC_000014.9:68291938:C:A	single nucleotide variant	missense variant	Uncertain significance	2024-06-26	criteria provided, single submitter
NM_133510.4(RAD51B):c.830C>G (p.Ala277Gly)	RAD51B	A158G, A239G, A277G	not specified	VCV004575301	14	68758674	14	68291957	4575301	4686348		NC_000014.9:68291956:C:G	single nucleotide variant	missense variant	Uncertain significance	2025-10-28	criteria provided, single submitter
NM_133510.4(RAD51B):c.638C>A (p.Ala213Asp)	RAD51B	A175D, A213D, A94D	not specified	VCV004575307	14	68353803	14	67887086	4575307	4686354		NC_000014.9:67887085:C:A	single nucleotide variant	missense variant	Uncertain significance	2025-10-30	criteria provided, single submitter
NM_133510.4(RAD51B):c.736G>A (p.Ala246Thr)	RAD51B	A208T, A246T, A127T	not specified	VCV003786393	14	68353901	14	67887184	3786393	3908834		NC_000014.9:67887183:G:A	single nucleotide variant	missense variant	Uncertain significance	2024-12-25	criteria provided, single submitter
NM_133510.4(RAD51B):c.637G>T (p.Ala213Ser)	RAD51B	A213S, A94S, A175S	not specified	VCV003942252	14	68353802	14	67887085	3942252	4054092		NC_000014.9:67887084:G:T	single nucleotide variant	missense variant	Uncertain significance	2025-03-21	criteria provided, single submitter
NM_133510.4(RAD51B):c.175G>T (p.Ala59Ser)	RAD51B	A21S, A59S	not specified	VCV004149855	14	68292271	14	67825554	4149855	4264154		NC_000014.9:67825553:G:T	single nucleotide variant	missense variant|5 prime UTR variant	Uncertain significance	2025-08-21	criteria provided, single submitter
NM_133510.4(RAD51B):c.176C>T (p.Ala59Val)	RAD51B	A21V, A59V	not specified	VCV004149865	14	68292272	14	67825555	4149865	4264164		NC_000014.9:67825554:C:T	single nucleotide variant	missense variant|5 prime UTR variant	Uncertain significance	2025-09-04	criteria provided, single submitter
NM_133510.4(RAD51B):c.796G>A (p.Ala266Thr)	RAD51B	A228T, A266T, A147T	not specified	VCV002237550	14	68758640	14	68291923	2237550	2231735	rs903986807	NC_000014.9:68291922:G:A	single nucleotide variant	missense variant	Uncertain significance	2021-07-14	criteria provided, single submitter
NM_133510.4(RAD51B):c.706G>C (p.Ala236Pro)	RAD51B	A236P, A198P, A117P	not specified	VCV004149838	14	68353871	14	67887154	4149838	4264137		NC_000014.9:67887153:G:C	single nucleotide variant	missense variant	Uncertain significance	2025-08-01	criteria provided, single submitter
NM_133510.4(RAD51B):c.715G>T (p.Ala239Ser)	RAD51B	A239S, A120S, A201S	not specified	VCV003942265	14	68353880	14	67887163	3942265	4054105		NC_000014.9:67887162:G:T	single nucleotide variant	missense variant	Uncertain significance	2025-03-16	criteria provided, single submitter
NM_133510.4(RAD51B):c.182C>T (p.Ala61Val)	RAD51B	A23V, A61V	not specified	VCV003942277	14	68292278	14	67825561	3942277	4054117		NC_000014.9:67825560:C:T	single nucleotide variant	missense variant|5 prime UTR variant	Uncertain significance	2025-04-09	criteria provided, single submitter
NM_133510.4(RAD51B):c.812C>G (p.Ala271Gly)	RAD51B	A271G, A233G, A152G	not specified	VCV004575283	14	68758656	14	68291939	4575283	4686330		NC_000014.9:68291938:C:G	single nucleotide variant	missense variant	Uncertain significance	2025-10-03	criteria provided, single submitter
NM_133510.4(RAD51B):c.811G>A (p.Ala271Thr)	RAD51B	A271T, A233T, A152T	not specified	VCV003429681	14	68758655	14	68291938	3429681	3585692		NC_000014.9:68291937:G:A	single nucleotide variant	missense variant	Uncertain significance	2024-06-26	criteria provided, single submitter
NM_133510.4(RAD51B):c.880G>C (p.Ala294Pro)	RAD51B	A294P, A175P, A256P	not specified	VCV003786423	14	68878167	14	68411450	3786423	3908864		NC_000014.9:68411449:G:C	single nucleotide variant	missense variant	Uncertain significance	2025-01-19	criteria provided, single submitter
NM_133510.4(RAD51B):c.883G>A (p.Ala295Thr)	RAD51B	A295T, A176T, A257T	not specified	VCV003429605	14	68878170	14	68411453	3429605	3585616		NC_000014.9:68411452:G:A	single nucleotide variant	missense variant	Uncertain significance	2024-08-23	criteria provided, single submitter
NM_133510.4(RAD51B):c.199G>T (p.Ala67Ser)	RAD51B	A29S, A67S	not specified	VCV003429657	14	68301797	14	67835080	3429657	3585668		NC_000014.9:67835079:G:T	single nucleotide variant	missense variant|5 prime UTR variant	Uncertain significance	2024-11-28	criteria provided, single submitter
NM_133510.4(RAD51B):c.983C>T (p.Ala328Val)	RAD51B	A328V, A209V, A290V	Hereditary cancer-predisposing syndrome	VCV000584557	14	68934914	14	68468197	584557	575592	rs1566901288	NC_000014.9:68468196:C:T	single nucleotide variant	missense variant	Uncertain significance	2018-08-01	criteria provided, single submitter
NM_133509.5(RAD51B):c.1063G>A (p.Ala355Thr)	RAD51B	A355T	Hereditary cancer-predisposing syndrome|not provided	VCV000584551	14	69061228	14	68594511	584551	575594	rs61758785	NC_000014.9:68594510:G:A	single nucleotide variant	missense variant|intron variant	Conflicting classifications of pathogenicity	2025-12-03	criteria provided, conflicting classifications
NM_133510.4(RAD51B):c.241G>A (p.Ala81Thr)	RAD51B	A43T, A81T	not specified	VCV003429634	14	68301839	14	67835122	3429634	3585645		NC_000014.9:67835121:G:A	single nucleotide variant	missense variant|5 prime UTR variant	Uncertain significance	2024-11-22	criteria provided, single submitter
NM_133510.4(RAD51B):c.266C>G (p.Ala89Gly)	RAD51B	A51G, A89G	not specified	VCV003942261	14	68301864	14	67835147	3942261	4054101		NC_000014.9:67835146:C:G	single nucleotide variant	missense variant|5 prime UTR variant	Uncertain significance	2025-03-15	criteria provided, single submitter
NM_133510.4(RAD51B):c.278C>G (p.Ala93Gly)	RAD51B	A55G, A93G	not specified	VCV003429674	14	68301876	14	67835159	3429674	3585685		NC_000014.9:67835158:C:G	single nucleotide variant	missense variant|5 prime UTR variant	Uncertain significance	2024-12-08	criteria provided, single submitter
NM_133510.4(RAD51B):c.277G>T (p.Ala93Ser)	RAD51B	A55S, A93S	not specified	VCV003786442	14	68301875	14	67835158	3786442	3908883		NC_000014.9:67835157:G:T	single nucleotide variant	missense variant|5 prime UTR variant	Uncertain significance	2025-02-01	criteria provided, single submitter
NM_133510.4(RAD51B):c.295G>T (p.Ala99Ser)	RAD51B	A61S, A99S	not specified	VCV004575315	14	68301893	14	67835176	4575315	4686362		NC_000014.9:67835175:G:T	single nucleotide variant	missense variant|5 prime UTR variant	Uncertain significance	2025-11-12	criteria provided, single submitter
NM_133510.4(RAD51B):c.295G>A (p.Ala99Thr)	RAD51B	A61T, A99T	not specified	VCV003151064	14	68301893	14	67835176	3151064	3319012	rs1484091620	NC_000014.9:67835175:G:A	single nucleotide variant	missense variant|5 prime UTR variant	Uncertain significance	2023-12-14	criteria provided, single submitter
NM_133510.4(RAD51B):c.199G>C (p.Ala67Pro)	RAD51B	A67P, A29P	not specified	VCV004149829	14	68301797	14	67835080	4149829	4264128		NC_000014.9:67835079:G:C	single nucleotide variant	missense variant|5 prime UTR variant	Uncertain significance	2025-07-16	criteria provided, single submitter
NM_133510.4(RAD51B):c.200C>T (p.Ala67Val)	RAD51B	A67V, A29V	not specified	VCV004575299	14	68301798	14	67835081	4575299	4686346		NC_000014.9:67835080:C:T	single nucleotide variant	missense variant|5 prime UTR variant	Uncertain significance	2025-10-22	criteria provided, single submitter
NM_133510.4(RAD51B):c.226G>A (p.Ala76Thr)	RAD51B	A76T, A38T	not provided|Hereditary cancer-predisposing syndrome|not specified	VCV000584552	14	68301824	14	67835107	584552	575589	rs190059291	NC_000014.9:67835106:G:A	single nucleotide variant	missense variant|5 prime UTR variant	Conflicting classifications of pathogenicity	2024-08-23	criteria provided, conflicting classifications
NM_133510.4(RAD51B):c.277G>A (p.Ala93Thr)	RAD51B	A93T, A55T	not specified	VCV004575271	14	68301875	14	67835158	4575271	4686318		NC_000014.9:67835157:G:A	single nucleotide variant	missense variant|5 prime UTR variant	Uncertain significance	2025-09-15	criteria provided, single submitter
NM_133510.4(RAD51B):c.278C>T (p.Ala93Val)	RAD51B	A93V, A55V	not specified	VCV003942329	14	68301876	14	67835159	3942329	4054169		NC_000014.9:67835158:C:T	single nucleotide variant	missense variant|5 prime UTR variant	Uncertain significance	2025-05-25	criteria provided, single submitter
NM_133510.4(RAD51B):c.334T>G (p.Cys112Gly)	RAD51B	C112G, C74G	not specified	VCV004575282	14	68331738	14	67865021	4575282	4686329		NC_000014.9:67865020:T:G	single nucleotide variant	missense variant|5 prime UTR variant	Uncertain significance	2025-10-02	criteria provided, single submitter
NM_133510.4(RAD51B):c.47G>A (p.Cys16Tyr)	RAD51B	C16Y	not specified	VCV003786470	14	68290307	14	67823590	3786470	3908911		NC_000014.9:67823589:G:A	single nucleotide variant	missense variant|5 prime UTR variant	Uncertain significance	2025-03-01	criteria provided, single submitter
NM_133510.4(RAD51B):c.872G>A (p.Cys291Tyr)	RAD51B	C172Y, C291Y, C253Y	not specified	VCV004575267	14	68878159	14	68411442	4575267	4686314		NC_000014.9:68411441:G:A	single nucleotide variant	missense variant	Likely benign	2025-11-14	criteria provided, single submitter
NM_133510.4(RAD51B):c.553T>G (p.Cys185Gly)	RAD51B	C185G, C66G, C147G	not specified	VCV003786349	14	68352686	14	67885969	3786349	3908790		NC_000014.9:67885968:T:G	single nucleotide variant	missense variant	Uncertain significance	2024-12-23	criteria provided, single submitter
NM_133510.4(RAD51B):c.554G>A (p.Cys185Tyr)	RAD51B	C185Y, C66Y, C147Y	not specified	VCV004149870	14	68352687	14	67885970	4149870	4264169		NC_000014.9:67885969:G:A	single nucleotide variant	missense variant	Uncertain significance	2025-09-12	criteria provided, single submitter
NM_133510.4(RAD51B):c.79T>C (p.Cys27Arg)	RAD51B	C27R	not specified	VCV003429671	14	68290339	14	67823622	3429671	3585682		NC_000014.9:67823621:T:C	single nucleotide variant	missense variant|5 prime UTR variant	Uncertain significance	2024-12-06	criteria provided, single submitter
NM_133510.4(RAD51B):c.95G>T (p.Cys32Phe)	RAD51B	C32F	not specified	VCV003786439	14	68292191	14	67825474	3786439	3908880		NC_000014.9:67825473:G:T	single nucleotide variant	missense variant|5 prime UTR variant	Uncertain significance	2025-02-01	criteria provided, single submitter
NM_133510.4(RAD51B):c.94T>C (p.Cys32Arg)	RAD51B	C32R	not specified	VCV004149871	14	68292190	14	67825473	4149871	4264170		NC_000014.9:67825472:T:C	single nucleotide variant	missense variant|5 prime UTR variant	Uncertain significance	2025-09-12	criteria provided, single submitter
NM_133510.4(RAD51B):c.95G>A (p.Cys32Tyr)	RAD51B	C32Y	not specified	VCV003786468	14	68292191	14	67825474	3786468	3908909		NC_000014.9:67825473:G:A	single nucleotide variant	missense variant|5 prime UTR variant	Uncertain significance	2025-02-28	criteria provided, single submitter
NM_133510.4(RAD51B):c.661G>A (p.Asp221Asn)	RAD51B	D102N, D183N, D221N	not specified	VCV004575294	14	68353826	14	67887109	4575294	4686341		NC_000014.9:67887108:G:A	single nucleotide variant	missense variant	Uncertain significance	2025-10-14	criteria provided, single submitter
NM_133510.4(RAD51B):c.662A>T (p.Asp221Val)	RAD51B	D102V, D183V, D221V	not specified	VCV003786430	14	68353827	14	67887110	3786430	3908871		NC_000014.9:67887109:A:T	single nucleotide variant	missense variant	Uncertain significance	2025-01-27	criteria provided, single submitter
NM_133510.4(RAD51B):c.557A>G (p.Asp186Gly)	RAD51B	D148G, D67G, D186G	not specified	VCV003429619	14	68352690	14	67885973	3429619	3585630		NC_000014.9:67885972:A:G	single nucleotide variant	missense variant	Uncertain significance	2024-11-18	criteria provided, single submitter
NM_133510.4(RAD51B):c.50A>G (p.Asp17Gly)	RAD51B	D17G	not specified	VCV003942297	14	68290310	14	67823593	3942297	4054137		NC_000014.9:67823592:A:G	single nucleotide variant	missense variant|5 prime UTR variant	Uncertain significance	2025-04-18	criteria provided, single submitter
NM_133510.4(RAD51B):c.940G>A (p.Asp314Asn)	RAD51B	D195N, D314N, D276N	not specified	VCV003942298	14	68878227	14	68411510	3942298	4054138		NC_000014.9:68411509:G:A	single nucleotide variant	missense variant	Likely benign	2025-05-07	criteria provided, single submitter
NM_133510.4(RAD51B):c.663T>G (p.Asp221Glu)	RAD51B	D221E, D102E, D183E	not specified	VCV003942284	14	68353828	14	67887111	3942284	4054124		NC_000014.9:67887110:T:G	single nucleotide variant	missense variant	Uncertain significance	2025-04-02	criteria provided, single submitter
NM_133510.4(RAD51B):c.833A>G (p.Asp278Gly)	RAD51B	D240G, D159G, D278G	not specified	VCV004149872	14	68758677	14	68291960	4149872	4264171		NC_000014.9:68291959:A:G	single nucleotide variant	missense variant	Uncertain significance	2025-09-14	criteria provided, single submitter
NM_133510.4(RAD51B):c.87C>G (p.Asp29Glu)	RAD51B	D29E	not specified	VCV003786441	14	68292183	14	67825466	3786441	3908882		NC_000014.9:67825465:C:G	single nucleotide variant	missense variant|5 prime UTR variant	Uncertain significance	2025-02-01	criteria provided, single submitter
NM_133510.4(RAD51B):c.229G>A (p.Asp77Asn)	RAD51B	D39N, D77N	not specified	VCV003786374	14	68301827	14	67835110	3786374	3908815		NC_000014.9:67835109:G:A	single nucleotide variant	missense variant|5 prime UTR variant	Uncertain significance	2024-12-14	criteria provided, single submitter
NM_133510.4(RAD51B):c.429del (p.Glu144fs)	RAD51B	E106fs, E25fs, E144fs	not specified	VCV004149816	14	68331833	14	67865116	4149816	4264115		NC_000014.9:67865115:A:	Deletion	frameshift variant	Uncertain significance	2025-07-23	criteria provided, single submitter
NM_133510.4(RAD51B):c.449A>G (p.Glu150Gly)	RAD51B	E112G, E31G, E150G	not specified	VCV004149832	14	68331853	14	67865136	4149832	4264131		NC_000014.9:67865135:A:G	single nucleotide variant	missense variant	Uncertain significance	2025-07-19	criteria provided, single submitter
NM_133510.4(RAD51B):c.740A>C (p.Glu247Ala)	RAD51B	E128A, E209A, E247A	not specified	VCV003786458	14	68353905	14	67887188	3786458	3908899		NC_000014.9:67887187:A:C	single nucleotide variant	missense variant	Uncertain significance	2025-02-19	criteria provided, single submitter
NM_133510.4(RAD51B):c.546_547del (p.Glu182fs)	RAD51B	E144fs, E182fs, E63fs	not specified	VCV004149828	14	68352679 - 68352680	14	67885962 - 67885963	4149828	4264127		NC_000014.9:67885961:AC:	Deletion	frameshift variant	Uncertain significance	2025-07-23	criteria provided, single submitter
NM_133510.4(RAD51B):c.579A>C (p.Glu193Asp)	RAD51B	E155D, E193D, E74D	not specified|Hereditary breast ovarian cancer syndrome	VCV000830256	14	68353744	14	67887027	830256	818692	rs371376587	NC_000014.9:67887026:A:C	single nucleotide variant	missense variant	Conflicting classifications of pathogenicity	2024-08-23	criteria provided, conflicting classifications
NM_133510.4(RAD51B):c.503A>G (p.Glu168Gly)	RAD51B	E168G, E49G, E130G	not specified	VCV003942338	14	68352636	14	67885919	3942338	4054178		NC_000014.9:67885918:A:G	single nucleotide variant	missense variant	Uncertain significance	2025-06-12	criteria provided, single submitter
NM_133510.4(RAD51B):c.589G>A (p.Glu197Lys)	RAD51B	E197K, E159K, E78K	not specified	VCV003429656	14	68353754	14	67887037	3429656	3585667		NC_000014.9:67887036:G:A	single nucleotide variant	missense variant	Uncertain significance	2024-11-27	criteria provided, single submitter
NM_133510.4(RAD51B):c.594A>C (p.Glu198Asp)	RAD51B	E198D, E160D, E79D	not specified	VCV003942319	14	68353759	14	67887042	3942319	4054159		NC_000014.9:67887041:A:C	single nucleotide variant	missense variant	Uncertain significance	2025-05-17	criteria provided, single submitter
NM_133510.4(RAD51B):c.1043A>G (p.Glu348Gly)	RAD51B	E229G, E348G	not specified	VCV003786466	14	68944371	14	68477654	3786466	3908907		NC_000014.9:68477653:A:G	single nucleotide variant	missense variant|intron variant	Uncertain significance	2025-02-28	criteria provided, single submitter
NM_133510.4(RAD51B):c.851A>T (p.Glu284Val)	RAD51B	E246V, E165V, E284V	not specified	VCV004575291	14	68758695	14	68291978	4575291	4686338		NC_000014.9:68291977:A:T	single nucleotide variant	missense variant	Uncertain significance	2025-10-11	criteria provided, single submitter
NM_133510.4(RAD51B):c.850G>A (p.Glu284Lys)	RAD51B	E284K, E246K, E165K	not specified	VCV003942276	14	68758694	14	68291977	3942276	4054116		NC_000014.9:68291976:G:A	single nucleotide variant	missense variant	Uncertain significance	2025-03-27	criteria provided, single submitter
NM_133510.4(RAD51B):c.1018G>C (p.Glu340Gln)	RAD51B	E302Q, E340Q, E221Q	not specified	VCV003942251	14	68934949	14	68468232	3942251	4054091		NC_000014.9:68468231:G:C	single nucleotide variant	missense variant	Uncertain significance	2025-04-28	criteria provided, single submitter
NM_133510.4(RAD51B):c.947A>C (p.Glu316Ala)	RAD51B	E316A, E197A, E278A	not specified	VCV003786366	14	68878234	14	68411517	3786366	3908807		NC_000014.9:68411516:A:C	single nucleotide variant	missense variant	Uncertain significance	2024-12-12	criteria provided, single submitter
NM_133510.4(RAD51B):c.110A>G (p.Glu37Gly)	RAD51B	E37G	not specified	VCV003429614	14	68292206	14	67825489	3429614	3585625		NC_000014.9:67825488:A:G	single nucleotide variant	missense variant|5 prime UTR variant	Uncertain significance	2024-10-17	criteria provided, single submitter
NM_133510.4(RAD51B):c.109G>A (p.Glu37Lys)	RAD51B	E37K	not specified	VCV003942280	14	68292205	14	67825488	3942280	4054120		NC_000014.9:67825487:G:A	single nucleotide variant	missense variant|5 prime UTR variant	Uncertain significance	2025-03-29	criteria provided, single submitter
NM_133510.4(RAD51B):c.110A>T (p.Glu37Val)	RAD51B	E37V	not specified	VCV004149800	14	68292206	14	67825489	4149800	4264099		NC_000014.9:67825488:A:T	single nucleotide variant	missense variant|5 prime UTR variant	Uncertain significance	2025-06-16	criteria provided, single submitter
NM_133510.4(RAD51B):c.502G>A (p.Glu168Lys)	RAD51B	E49K, E130K, E168K	not specified	VCV003786405	14	68352635	14	67885918	3786405	3908846		NC_000014.9:67885917:G:A	single nucleotide variant	missense variant	Uncertain significance	2025-01-03	criteria provided, single submitter
NM_133510.4(RAD51B):c.274G>A (p.Glu92Lys)	RAD51B	E54K, E92K	not specified	VCV003786348	14	68301872	14	67835155	3786348	3908789		NC_000014.9:67835154:G:A	single nucleotide variant	missense variant|5 prime UTR variant	Likely benign	2024-12-23	criteria provided, single submitter
NM_133510.4(RAD51B):c.559G>A (p.Glu187Lys)	RAD51B	E68K, E149K, E187K	not specified	VCV003786425	14	68352692	14	67885975	3786425	3908866		NC_000014.9:67885974:G:A	single nucleotide variant	missense variant	Uncertain significance	2025-01-20	criteria provided, single submitter
NM_133510.4(RAD51B):c.593A>C (p.Glu198Ala)	RAD51B	E79A, E160A, E198A	not specified	VCV003786462	14	68353758	14	67887041	3786462	3908903		NC_000014.9:67887040:A:C	single nucleotide variant	missense variant	Uncertain significance	2025-02-25	criteria provided, single submitter
NM_133510.4(RAD51B):c.659T>C (p.Phe220Ser)	RAD51B	F101S, F220S, F182S	not specified	VCV003942274	14	68353824	14	67887107	3942274	4054114		NC_000014.9:67887106:T:C	single nucleotide variant	missense variant	Uncertain significance	2025-03-25	criteria provided, single submitter
NM_133510.4(RAD51B):c.480T>G (p.Phe160Leu)	RAD51B	F122L, F41L, F160L	not specified	VCV003942318	14	68352613	14	67885896	3942318	4054158		NC_000014.9:67885895:T:G	single nucleotide variant	missense variant	Uncertain significance	2025-05-16	criteria provided, single submitter
NM_133510.4(RAD51B):c.478T>G (p.Phe160Val)	RAD51B	F160V, F41V, F122V	not specified	VCV003942343	14	68352611	14	67885894	3942343	4054183		NC_000014.9:67885893:T:G	single nucleotide variant	missense variant	Uncertain significance	2025-06-13	criteria provided, single submitter
NM_133510.4(RAD51B):c.658T>C (p.Phe220Leu)	RAD51B	F220L, F101L, F182L	not specified	VCV003786461	14	68353823	14	67887106	3786461	3908902		NC_000014.9:67887105:T:C	single nucleotide variant	missense variant	Uncertain significance	2025-02-22	criteria provided, single submitter
NM_133510.4(RAD51B):c.997T>C (p.Phe333Leu)	RAD51B	F295L, F214L, F333L	not specified	VCV003786358	14	68934928	14	68468211	3786358	3908799		NC_000014.9:68468210:T:C	single nucleotide variant	missense variant	Uncertain significance	2024-12-23	criteria provided, single submitter
NM_133510.4(RAD51B):c.492T>G (p.Phe164Leu)	RAD51B	F45L, F126L, F164L	not specified	VCV004575335	14	68352625	14	67885908	4575335	4686382		NC_000014.9:67885907:T:G	single nucleotide variant	missense variant	Uncertain significance	2025-12-09	criteria provided, single submitter
NM_133510.4(RAD51B):c.246C>G (p.Phe82Leu)	RAD51B	F82L, F44L	not specified	VCV003786417	14	68301844	14	67835127	3786417	3908858		NC_000014.9:67835126:C:G	single nucleotide variant	missense variant|5 prime UTR variant	Uncertain significance	2025-01-14	criteria provided, single submitter
NM_133510.4(RAD51B):c.677G>A (p.Gly226Asp)	RAD51B	G107D, G226D, G188D	not specified	VCV003942325	14	68353842	14	67887125	3942325	4054165		NC_000014.9:67887124:G:A	single nucleotide variant	missense variant	Uncertain significance	2025-05-25	criteria provided, single submitter
NM_133510.4(RAD51B):c.29G>C (p.Gly10Ala)	RAD51B	G10A	not specified	VCV004575280	14	68290289	14	67823572	4575280	4686327		NC_000014.9:67823571:G:C	single nucleotide variant	missense variant|5 prime UTR variant	Uncertain significance	2025-09-29	criteria provided, single submitter
NM_133510.4(RAD51B):c.143G>C (p.Gly48Ala)	RAD51B	G10A, G48A	not specified	VCV003942316	14	68292239	14	67825522	3942316	4054156		NC_000014.9:67825521:G:C	single nucleotide variant	missense variant|5 prime UTR variant	Likely benign	2025-05-28	criteria provided, single submitter
NM_133510.4(RAD51B):c.29G>A (p.Gly10Asp)	RAD51B	G10D	not specified	VCV003786414	14	68290289	14	67823572	3786414	3908855		NC_000014.9:67823571:G:A	single nucleotide variant	missense variant|5 prime UTR variant	Uncertain significance	2025-01-10	criteria provided, single submitter
NM_133510.4(RAD51B):c.332G>C (p.Gly111Ala)	RAD51B	G111A, G73A	not specified	VCV003786449	14	68331736	14	67865019	3786449	3908890		NC_000014.9:67865018:G:C	single nucleotide variant	missense variant|5 prime UTR variant	Uncertain significance	2025-02-03	criteria provided, single submitter
NM_133510.4(RAD51B):c.332G>A (p.Gly111Asp)	RAD51B	G111D, G73D	not specified	VCV003429654	14	68331736	14	67865019	3429654	3585665		NC_000014.9:67865018:G:A	single nucleotide variant	missense variant|5 prime UTR variant	Uncertain significance	2024-11-26	criteria provided, single submitter
NM_133510.4(RAD51B):c.331G>A (p.Gly111Ser)	RAD51B	G111S, G73S	not specified	VCV004149812	14	68331735	14	67865018	4149812	4264111		NC_000014.9:67865017:G:A	single nucleotide variant	missense variant|5 prime UTR variant	Uncertain significance	2025-06-22	criteria provided, single submitter
NM_133510.4(RAD51B):c.332G>T (p.Gly111Val)	RAD51B	G111V, G73V	not specified	VCV003429676	14	68331736	14	67865019	3429676	3585687		NC_000014.9:67865018:G:T	single nucleotide variant	missense variant|5 prime UTR variant	Uncertain significance	2024-12-08	criteria provided, single submitter
NM_133510.4(RAD51B):c.394G>C (p.Gly132Arg)	RAD51B	G13R, G94R, G132R	not specified	VCV003429622	14	68331798	14	67865081	3429622	3585633		NC_000014.9:67865080:G:C	single nucleotide variant	missense variant	Uncertain significance	2024-11-18	criteria provided, single submitter
NM_133510.4(RAD51B):c.398G>A (p.Gly133Glu)	RAD51B	G14E, G133E, G95E	not specified	VCV003786459	14	68331802	14	67865085	3786459	3908900		NC_000014.9:67865084:G:A	single nucleotide variant	missense variant	Uncertain significance	2025-02-19	criteria provided, single submitter
NM_133510.4(RAD51B):c.608G>T (p.Gly203Val)	RAD51B	G165V, G84V, G203V	not specified	VCV004575303	14	68353773	14	67887056	4575303	4686350		NC_000014.9:67887055:G:T	single nucleotide variant	missense variant	Uncertain significance	2025-10-29	criteria provided, single submitter
NM_133510.4(RAD51B):c.863G>C (p.Gly288Ala)	RAD51B	G250A, G169A, G288A	not specified	VCV003786450	14	68878150	14	68411433	3786450	3908891		NC_000014.9:68411432:G:C	single nucleotide variant	missense variant	Uncertain significance	2025-02-08	criteria provided, single submitter
NM_133510.4(RAD51B):c.854G>A (p.Gly285Asp)	RAD51B	G285D, G166D, G247D	not specified	VCV003429678	14	68878141	14	68411424	3429678	3585689		NC_000014.9:68411423:G:A	single nucleotide variant	missense variant	Uncertain significance	2024-12-10	criteria provided, single submitter
NM_133510.4(RAD51B):c.5G>A (p.Gly2Asp)	RAD51B	G2D	not specified	VCV004575268	14	68290265	14	67823548	4575268	4686315		NC_000014.9:67823547:G:A	single nucleotide variant	missense variant|5 prime UTR variant	Uncertain significance	2025-11-14	criteria provided, single submitter
NM_133510.4(RAD51B):c.4G>A (p.Gly2Ser)	RAD51B	G2S	not specified	VCV003942281	14	68290264	14	67823547	3942281	4054121		NC_000014.9:67823546:G:A	single nucleotide variant	missense variant|5 prime UTR variant	Likely benign	2025-04-16	criteria provided, single submitter
NM_133510.4(RAD51B):c.1022G>T (p.Gly341Val)	RAD51B	G303V, G222V, G341V	not specified	VCV004575300	14	68934953	14	68468236	4575300	4686347		NC_000014.9:68468235:G:T	single nucleotide variant	missense variant	Uncertain significance	2025-10-25	criteria provided, single submitter
NM_133510.4(RAD51B):c.127G>A (p.Gly43Ser)	RAD51B	G43S, G5S	not specified	VCV003942285	14	68292223	14	67825506	3942285	4054125		NC_000014.9:67825505:G:A	single nucleotide variant	missense variant|5 prime UTR variant	Uncertain significance	2025-04-03	criteria provided, single submitter
NM_133510.4(RAD51B):c.287G>A (p.Gly96Asp)	RAD51B	G58D, G96D	not specified	VCV004575327	14	68301885	14	67835168	4575327	4686374		NC_000014.9:67835167:G:A	single nucleotide variant	missense variant|5 prime UTR variant	Uncertain significance	2025-11-29	criteria provided, single submitter
NM_133510.4(RAD51B):c.287G>T (p.Gly96Val)	RAD51B	G58V, G96V	not specified	VCV004575330	14	68301885	14	67835168	4575330	4686377		NC_000014.9:67835167:G:T	single nucleotide variant	missense variant|5 prime UTR variant	Uncertain significance	2025-11-30	criteria provided, single submitter
NM_133510.4(RAD51B):c.290G>A (p.Gly97Asp)	RAD51B	G59D, G97D	not specified	VCV003786389	14	68301888	14	67835171	3786389	3908830		NC_000014.9:67835170:G:A	single nucleotide variant	missense variant|5 prime UTR variant	Uncertain significance	2024-12-20	criteria provided, single submitter
NM_133510.4(RAD51B):c.205G>A (p.Gly69Arg)	RAD51B	G69R, G31R	not specified	VCV004149834	14	68301803	14	67835086	4149834	4264133		NC_000014.9:67835085:G:A	single nucleotide variant	missense variant|5 prime UTR variant	Likely benign	2025-08-18	criteria provided, single submitter
NM_133510.4(RAD51B):c.398G>C (p.Gly133Ala)	RAD51B	G95A, G133A, G14A	not specified	VCV003942299	14	68331802	14	67865085	3942299	4054139		NC_000014.9:67865084:G:C	single nucleotide variant	missense variant	Uncertain significance	2025-04-18	criteria provided, single submitter
NM_133510.4(RAD51B):c.398G>T (p.Gly133Val)	RAD51B	G95V, G133V, G14V	not specified	VCV004149835	14	68331802	14	67865085	4149835	4264134		NC_000014.9:67865084:G:T	single nucleotide variant	missense variant	Uncertain significance	2025-07-31	criteria provided, single submitter
NM_133510.4(RAD51B):c.286G>A (p.Gly96Ser)	RAD51B	G96S, G58S	not specified	VCV003942268	14	68301884	14	67835167	3942268	4054108		NC_000014.9:67835166:G:A	single nucleotide variant	missense variant|5 prime UTR variant	Uncertain significance	2025-03-19	criteria provided, single submitter
NM_133510.4(RAD51B):c.533A>G (p.His178Arg)	RAD51B	H140R, H59R, H178R	not specified	VCV003786370	14	68352666	14	67885949	3786370	3908811		NC_000014.9:67885948:A:G	single nucleotide variant	missense variant	Uncertain significance	2024-12-13	criteria provided, single submitter
NM_133510.4(RAD51B):c.532C>T (p.His178Tyr)	RAD51B	H140Y, H178Y, H59Y	not specified	VCV003942314	14	68352665	14	67885948	3942314	4054154		NC_000014.9:67885947:C:T	single nucleotide variant	missense variant	Uncertain significance	2025-05-11	criteria provided, single submitter
NM_133510.4(RAD51B):c.784C>G (p.His262Asp)	RAD51B	H143D, H224D, H262D	not specified	VCV003429625	14	68758628	14	68291911	3429625	3585636		NC_000014.9:68291910:C:G	single nucleotide variant	missense variant	Uncertain significance	2024-11-18	criteria provided, single submitter
NM_133510.4(RAD51B):c.786T>A (p.His262Gln)	RAD51B	H224Q, H262Q, H143Q	not specified	VCV003429645	14	68758630	14	68291913	3429645	3585656		NC_000014.9:68291912:T:A	single nucleotide variant	missense variant	Uncertain significance	2024-11-23	criteria provided, single submitter
NM_133510.4(RAD51B):c.64C>G (p.His22Asp)	RAD51B	H22D	not specified	VCV004575276	14	68290324	14	67823607	4575276	4686323		NC_000014.9:67823606:C:G	single nucleotide variant	missense variant|5 prime UTR variant	Uncertain significance	2025-09-20	criteria provided, single submitter
NM_133510.4(RAD51B):c.64C>T (p.His22Tyr)	RAD51B	H22Y	not specified	VCV003942260	14	68290324	14	67823607	3942260	4054100		NC_000014.9:67823606:C:T	single nucleotide variant	missense variant|5 prime UTR variant	Likely benign	2025-04-01	criteria provided, single submitter
NM_001321818.2(RAD51B):c.1037-88357C>T	RAD51B	H378Y	Hereditary breast ovarian cancer syndrome	VCV001678960	14	69061297	14	68594580	1678960	1670754	rs561626209	NC_000014.9:68594579:C:T	single nucleotide variant	missense variant|intron variant	Uncertain significance	2022-04-19	criteria provided, single submitter
NM_133510.4(RAD51B):c.149A>G (p.His50Arg)	RAD51B	H50R, H12R	not specified	VCV003786368	14	68292245	14	67825528	3786368	3908809		NC_000014.9:67825527:A:G	single nucleotide variant	missense variant|5 prime UTR variant	Likely benign	2024-12-23	criteria provided, single submitter
NM_133510.4(RAD51B):c.284A>G (p.His95Arg)	RAD51B	H57R, H95R	not specified	VCV003786447	14	68301882	14	67835165	3786447	3908888		NC_000014.9:67835164:A:G	single nucleotide variant	missense variant|5 prime UTR variant	Likely benign	2025-02-20	criteria provided, single submitter
NM_133510.4(RAD51B):c.284A>C (p.His95Pro)	RAD51B	H95P, H57P	not specified	VCV003786419	14	68301882	14	67835165	3786419	3908860		NC_000014.9:67835164:A:C	single nucleotide variant	missense variant|5 prime UTR variant	Uncertain significance	2025-01-17	criteria provided, single submitter
NM_133510.4(RAD51B):c.421A>C (p.Ile141Leu)	RAD51B	I103L, I22L, I141L	not specified	VCV003942341	14	68331825	14	67865108	3942341	4054181		NC_000014.9:67865107:A:C	single nucleotide variant	missense variant	Uncertain significance	2025-06-12	criteria provided, single submitter
NM_133510.4(RAD51B):c.421A>G (p.Ile141Val)	RAD51B	I103V, I22V, I141V	not specified	VCV004149849	14	68331825	14	67865108	4149849	4264148		NC_000014.9:67865107:A:G	single nucleotide variant	missense variant	Uncertain significance	2025-08-14	criteria provided, single submitter
NM_133510.4(RAD51B):c.752T>G (p.Ile251Ser)	RAD51B	I132S, I213S, I251S	not specified	VCV003942339	14	68353917	14	67887200	3942339	4054179		NC_000014.9:67887199:T:G	single nucleotide variant	missense variant	Uncertain significance	2025-06-12	criteria provided, single submitter
NM_133510.4(RAD51B):c.761T>A (p.Ile254Asn)	RAD51B	I135N, I254N, I216N	not specified	VCV004149801	14	68758605	14	68291888	4149801	4264100		NC_000014.9:68291887:T:A	single nucleotide variant	missense variant	Uncertain significance	2025-06-18	criteria provided, single submitter
NM_133510.4(RAD51B):c.575T>A (p.Ile192Asn)	RAD51B	I154N, I192N, I73N	not specified	VCV003942272	14	68353740	14	67887023	3942272	4054112		NC_000014.9:67887022:T:A	single nucleotide variant	missense variant	Uncertain significance	2025-03-20	criteria provided, single submitter
NM_133510.4(RAD51B):c.879A>G (p.Ile293Met)	RAD51B	I174M, I255M, I293M	not specified	VCV002379095	14	68878166	14	68411449	2379095	2361306	rs774340783	NC_000014.9:68411448:A:G	single nucleotide variant	missense variant	Uncertain significance	2021-06-11	criteria provided, single submitter
NM_133510.4(RAD51B):c.599T>C (p.Ile200Thr)	RAD51B	I200T, I81T, I162T	not specified	VCV004149837	14	68353764	14	67887047	4149837	4264136		NC_000014.9:67887046:T:C	single nucleotide variant	missense variant	Uncertain significance	2025-07-31	criteria provided, single submitter
NM_133510.4(RAD51B):c.610A>G (p.Ile204Val)	RAD51B	I204V, I85V, I166V	not specified	VCV003786427	14	68353775	14	67887058	3786427	3908868		NC_000014.9:67887057:A:G	single nucleotide variant	missense variant	Likely benign	2025-01-22	criteria provided, single submitter
NM_133510.4(RAD51B):c.775A>G (p.Ile259Val)	RAD51B	I221V, I140V, I259V	not specified	VCV003786416	14	68758619	14	68291902	3786416	3908857		NC_000014.9:68291901:A:G	single nucleotide variant	missense variant	Uncertain significance	2025-01-13	criteria provided, single submitter
NM_133510.4(RAD51B):c.760A>G (p.Ile254Val)	RAD51B	I254V, I216V, I135V	not specified	VCV003786435	14	68758604	14	68291887	3786435	3908876		NC_000014.9:68291886:A:G	single nucleotide variant	missense variant	Uncertain significance	2025-01-29	criteria provided, single submitter
NM_133510.4(RAD51B):c.877A>G (p.Ile293Val)	RAD51B	I293V, I255V, I174V	not specified	VCV002300493	14	68878164	14	68411447	2300493	2288553	rs764219896	NC_000014.9:68411446:A:G	single nucleotide variant	missense variant	Uncertain significance	2022-11-17	criteria provided, single submitter
NM_133510.4(RAD51B):c.964A>T (p.Ile322Phe)	RAD51B	I322F, I203F, I284F	not specified	VCV003151066	14	68934895	14	68468178	3151066	3319014	rs2086032605	NC_000014.9:68468177:A:T	single nucleotide variant	missense variant	Uncertain significance	2023-12-20	criteria provided, single submitter
NM_133510.4(RAD51B):c.965T>C (p.Ile322Thr)	RAD51B	I322T, I284T, I203T	not specified	VCV003429638	14	68934896	14	68468179	3429638	3585649		NC_000014.9:68468178:T:C	single nucleotide variant	missense variant	Uncertain significance	2025-08-08	criteria provided, single submitter
NM_133510.4(RAD51B):c.464T>C (p.Ile155Thr)	RAD51B	I36T, I117T, I155T	not specified	VCV004149842	14	68352597	14	67885880	4149842	4264141		NC_000014.9:67885879:T:C	single nucleotide variant	missense variant	Uncertain significance	2025-08-02	criteria provided, single submitter
NM_133510.4(RAD51B):c.367A>C (p.Ile123Leu)	RAD51B	I4L, I123L, I85L	not specified	VCV004575275	14	68331771	14	67865054	4575275	4686322		NC_000014.9:67865053:A:C	single nucleotide variant	missense variant	Uncertain significance	2025-09-17	criteria provided, single submitter
NM_133510.4(RAD51B):c.316A>T (p.Ile106Phe)	RAD51B	I68F, I106F	not specified|not provided	VCV003429601	14	68331720	14	67865003	3429601	3585612		NC_000014.9:67865002:A:T	single nucleotide variant	missense variant|5 prime UTR variant	Conflicting classifications of pathogenicity	2024-12-22	criteria provided, conflicting classifications
NM_133510.4(RAD51B):c.208A>T (p.Ile70Leu)	RAD51B	I70L, I32L	not specified	VCV004575287	14	68301806	14	67835089	4575287	4686334		NC_000014.9:67835088:A:T	single nucleotide variant	missense variant|5 prime UTR variant	Uncertain significance	2025-10-08	criteria provided, single submitter
NM_133510.4(RAD51B):c.357A>G (p.Ile119Met)	RAD51B	I81M, I119M	not specified	VCV003942301	14	68331761	14	67865044	3942301	4054141		NC_000014.9:67865043:A:G	single nucleotide variant	missense variant|5 prime UTR variant	Uncertain significance	2025-04-18	criteria provided, single submitter
NM_133510.4(RAD51B):c.355A>G (p.Ile119Val)	RAD51B	I81V, I119V	not specified	VCV003429669	14	68331759	14	67865042	3429669	3585680		NC_000014.9:67865041:A:G	single nucleotide variant	missense variant|5 prime UTR variant	Uncertain significance	2024-12-06	criteria provided, single submitter
NM_133510.4(RAD51B):c.368T>C (p.Ile123Thr)	RAD51B	I85T, I4T, I123T	not specified	VCV003786379	14	68331772	14	67865055	3786379	3908820		NC_000014.9:67865054:T:C	single nucleotide variant	missense variant	Uncertain significance	2024-12-15	criteria provided, single submitter
NM_133510.4(RAD51B):c.697A>G (p.Lys233Glu)	RAD51B	K114E, K195E, K233E	not specified	VCV004575334	14	68353862	14	67887145	4575334	4686381		NC_000014.9:67887144:A:G	single nucleotide variant	missense variant	Uncertain significance	2025-12-07	criteria provided, single submitter
NM_133510.4(RAD51B):c.728A>G (p.Lys243Arg)	RAD51B	K124R, K205R, K243R	not provided|not specified|Hereditary breast ovarian cancer syndrome	VCV001678952	14	68353893	14	67887176	1678952	1670746	rs34594234	NC_000014.9:67887175:A:G	single nucleotide variant	missense variant	Benign/Likely benign	2025-06-06	criteria provided, multiple submitters, no conflicts
NM_133510.4(RAD51B):c.606A>C (p.Lys202Asn)	RAD51B	K164N, K202N, K83N	not specified	VCV003429631	14	68353771	14	67887054	3429631	3585642		NC_000014.9:67887053:A:C	single nucleotide variant	missense variant	Uncertain significance	2024-11-20	criteria provided, single submitter
NM_133510.4(RAD51B):c.526A>G (p.Lys176Glu)	RAD51B	K176E, K138E, K57E	not specified	VCV003786471	14	68352659	14	67885942	3786471	3908912		NC_000014.9:67885941:A:G	single nucleotide variant	missense variant	Likely benign	2025-03-14	criteria provided, single submitter
NM_133510.4(RAD51B):c.604A>C (p.Lys202Gln)	RAD51B	K202Q, K164Q, K83Q	not specified	VCV003942289	14	68353769	14	67887052	3942289	4054129		NC_000014.9:67887051:A:C	single nucleotide variant	missense variant	Uncertain significance	2025-04-07	criteria provided, single submitter
NM_133510.4(RAD51B):c.727A>G (p.Lys243Glu)	RAD51B	K205E, K124E, K243E	not specified	VCV002389640	14	68353892	14	67887175	2389640	2383921	rs2503164814	NC_000014.9:67887174:A:G	single nucleotide variant	missense variant	Uncertain significance	2022-04-12	criteria provided, single submitter
NM_133510.4(RAD51B):c.653A>G (p.Lys218Arg)	RAD51B	K218R, K99R, K180R	not specified	VCV003786434	14	68353818	14	67887101	3786434	3908875		NC_000014.9:67887100:A:G	single nucleotide variant	missense variant	Uncertain significance	2025-01-27	criteria provided, single submitter
NM_133510.4(RAD51B):c.1045A>G (p.Lys349Glu)	RAD51B	K230E, K349E	not specified	VCV004575288	14	68944373	14	68477656	4575288	4686335		NC_000014.9:68477655:A:G	single nucleotide variant	missense variant|intron variant	Uncertain significance	2025-10-09	criteria provided, single submitter
NM_133510.4(RAD51B):c.698A>G (p.Lys233Arg)	RAD51B	K233R, K114R, K195R	not specified	VCV004149868	14	68353863	14	67887146	4149868	4264167		NC_000014.9:67887145:A:G	single nucleotide variant	missense variant	Uncertain significance	2025-09-11	criteria provided, single submitter
NM_133510.4(RAD51B):c.728A>C (p.Lys243Thr)	RAD51B	K243T, K205T, K124T	not specified	VCV004575293	14	68353893	14	67887176	4575293	4686340		NC_000014.9:67887175:A:C	single nucleotide variant	missense variant	Uncertain significance	2025-10-14	criteria provided, single submitter
NM_133510.4(RAD51B):c.187A>G (p.Lys63Glu)	RAD51B	K25E, K63E	not specified	VCV003429665	14	68292283	14	67825566	3429665	3585676		NC_000014.9:67825565:A:G	single nucleotide variant	missense variant|5 prime UTR variant	Likely benign	2024-12-04	criteria provided, single submitter
NM_001321815.1(RAD51B):c.961A>T (p.Lys321Ter)	RAD51B	K321*	RAD51B-related disorder	VCV003050947	14	69077913	14	68611196	3050947	3212932	rs773861877	NC_000014.9:68611195:A:T	single nucleotide variant	3 prime UTR variant|nonsense|synonymous variant|intron variant	Likely benign	2020-01-09	no assertion criteria provided
NM_133510.4(RAD51B):c.1014G>T (p.Lys338Asn)	RAD51B	K338N, K219N, K300N	not specified	VCV003786354	14	68934945	14	68468228	3786354	3908795		NC_000014.9:68468227:G:T	single nucleotide variant	missense variant	Likely benign	2024-12-18	criteria provided, single submitter
NM_133510.4(RAD51B):c.119A>T (p.Lys40Met)	RAD51B	K40M, K2M	not specified	VCV003942310	14	68292215	14	67825498	3942310	4054150		NC_000014.9:67825497:A:T	single nucleotide variant	missense variant|5 prime UTR variant	Uncertain significance	2025-05-07	criteria provided, single submitter
NM_133510.4(RAD51B):c.11A>G (p.Lys4Arg)	RAD51B	K4R	not specified	VCV004149844	14	68290271	14	67823554	4149844	4264143		NC_000014.9:67823553:A:G	single nucleotide variant	missense variant|5 prime UTR variant	Uncertain significance	2025-08-18	criteria provided, single submitter
NM_133510.4(RAD51B):c.527A>G (p.Lys176Arg)	RAD51B	K57R, K138R, K176R	not specified	VCV003942321	14	68352660	14	67885943	3942321	4054161		NC_000014.9:67885942:A:G	single nucleotide variant	missense variant	Uncertain significance	2025-05-18	criteria provided, single submitter
NM_133510.4(RAD51B):c.341A>C (p.Lys114Thr)	RAD51B	K76T, K114T	not specified	VCV004575312	14	68331745	14	67865028	4575312	4686359		NC_000014.9:67865027:A:C	single nucleotide variant	missense variant|5 prime UTR variant	Uncertain significance	2025-11-08	criteria provided, single submitter
NM_133510.4(RAD51B):c.19A>C (p.Lys7Gln)	RAD51B	K7Q	not specified	VCV003429685	14	68290279	14	67823562	3429685	3585696		NC_000014.9:67823561:A:C	single nucleotide variant	missense variant|5 prime UTR variant	Uncertain significance	2024-12-10	criteria provided, single submitter
NM_133510.4(RAD51B):c.726G>C (p.Leu242Phe)	RAD51B	L123F, L242F, L204F	not specified	VCV003786400	14	68353891	14	67887174	3786400	3908841		NC_000014.9:67887173:G:C	single nucleotide variant	missense variant	Uncertain significance	2025-01-14	criteria provided, single submitter
NM_133510.4(RAD51B):c.515T>G (p.Leu172Trp)	RAD51B	L134W, L172W, L53W	not provided|not specified|Hereditary breast ovarian cancer syndrome	VCV001264669	14	68352648	14	67885931	1264669	1256290	rs34094401	NC_000014.9:67885930:T:G	single nucleotide variant	missense variant	Benign	2025-12-29	criteria provided, multiple submitters, no conflicts
NM_133510.4(RAD51B):c.535C>T (p.Leu179Phe)	RAD51B	L141F, L179F, L60F	not specified	VCV003786391	14	68352668	14	67885951	3786391	3908832		NC_000014.9:67885950:C:T	single nucleotide variant	missense variant	Uncertain significance	2024-12-22	criteria provided, single submitter
NM_133510.4(RAD51B):c.584T>G (p.Leu195Trp)	RAD51B	L157W, L195W, L76W	not specified	VCV004149809	14	68353749	14	67887032	4149809	4264108		NC_000014.9:67887031:T:G	single nucleotide variant	missense variant	Uncertain significance	2025-06-21	criteria provided, single submitter
NM_133510.4(RAD51B):c.44T>C (p.Leu15Pro)	RAD51B	L15P	not specified	VCV004149853	14	68290304	14	67823587	4149853	4264152		NC_000014.9:67823586:T:C	single nucleotide variant	missense variant|5 prime UTR variant	Uncertain significance	2025-08-19	criteria provided, single submitter
NM_133510.4(RAD51B):c.625C>A (p.Leu209Ile)	RAD51B	L171I, L209I, L90I	not specified	VCV003786365	14	68353790	14	67887073	3786365	3908806		NC_000014.9:67887072:C:A	single nucleotide variant	missense variant	Likely benign	2024-12-12	criteria provided, single submitter
NM_133510.4(RAD51B):c.886C>G (p.Leu296Val)	RAD51B	L177V, L258V, L296V	not specified	VCV003786476	14	68878173	14	68411456	3786476	3908917		NC_000014.9:68411455:C:G	single nucleotide variant	missense variant	Uncertain significance	2025-03-06	criteria provided, single submitter
NM_133510.4(RAD51B):c.670C>T (p.Leu224Phe)	RAD51B	L186F, L224F, L105F	not specified	VCV004149813	14	68353835	14	67887118	4149813	4264112		NC_000014.9:67887117:C:T	single nucleotide variant	missense variant	Uncertain significance	2025-06-23	criteria provided, single submitter
NM_133510.4(RAD51B):c.683T>C (p.Leu228Pro)	RAD51B	L190P, L228P, L109P	not specified	VCV003942315	14	68353848	14	67887131	3942315	4054155		NC_000014.9:67887130:T:C	single nucleotide variant	missense variant	Uncertain significance	2025-05-11	criteria provided, single submitter
NM_133510.4(RAD51B):c.683T>G (p.Leu228Arg)	RAD51B	L190R, L109R, L228R	not specified	VCV004149864	14	68353848	14	67887131	4149864	4264163		NC_000014.9:67887130:T:G	single nucleotide variant	missense variant	Uncertain significance	2025-09-01	criteria provided, single submitter
NM_133510.4(RAD51B):c.703T>A (p.Leu235Met)	RAD51B	L197M, L235M, L116M	not specified	VCV003429610	14	68353868	14	67887151	3429610	3585621		NC_000014.9:67887150:T:A	single nucleotide variant	missense variant	Uncertain significance	2024-10-02	criteria provided, single submitter
NM_133510.4(RAD51B):c.704T>C (p.Leu235Ser)	RAD51B	L197S, L116S, L235S	not specified	VCV004149802	14	68353869	14	67887152	4149802	4264101		NC_000014.9:67887151:T:C	single nucleotide variant	missense variant	Uncertain significance	2025-06-20	criteria provided, single submitter
NM_133510.4(RAD51B):c.55C>G (p.Leu19Val)	RAD51B	L19V	not specified	VCV003942317	14	68290315	14	67823598	3942317	4054157		NC_000014.9:67823597:C:G	single nucleotide variant	missense variant|5 prime UTR variant	Uncertain significance	2025-05-15	criteria provided, single submitter
NM_133510.4(RAD51B):c.616C>T (p.Leu206Phe)	RAD51B	L206F, L168F, L87F	not specified	VCV003786415	14	68353781	14	67887064	3786415	3908856		NC_000014.9:67887063:C:T	single nucleotide variant	missense variant	Uncertain significance	2025-01-13	criteria provided, single submitter
NM_133510.4(RAD51B):c.616C>A (p.Leu206Ile)	RAD51B	L206I, L87I, L168I	not specified	VCV003786406	14	68353781	14	67887064	3786406	3908847		NC_000014.9:67887063:C:A	single nucleotide variant	missense variant	Uncertain significance	2025-01-05	criteria provided, single submitter
NM_133510.4(RAD51B):c.979C>G (p.Leu327Val)	RAD51B	L208V, L327V, L289V	not specified	VCV004575329	14	68934910	14	68468193	4575329	4686376		NC_000014.9:68468192:C:G	single nucleotide variant	missense variant	Uncertain significance	2025-11-30	criteria provided, single submitter
NM_133510.4(RAD51B):c.840G>C (p.Leu280Phe)	RAD51B	L242F, L280F, L161F	not specified	VCV004575314	14	68758684	14	68291967	4575314	4686361		NC_000014.9:68291966:G:C	single nucleotide variant	missense variant	Uncertain significance	2025-11-11	criteria provided, single submitter
NM_133510.4(RAD51B):c.74T>C (p.Leu25Pro)	RAD51B	L25P	not specified	VCV003429615	14	68290334	14	67823617	3429615	3585626		NC_000014.9:67823616:T:C	single nucleotide variant	missense variant|5 prime UTR variant	Uncertain significance	2024-10-17	criteria provided, single submitter
NM_133510.4(RAD51B):c.97C>G (p.Leu33Val)	RAD51B	L33V	not specified	VCV004575322	14	68292193	14	67825476	4575322	4686369		NC_000014.9:67825475:C:G	single nucleotide variant	missense variant|5 prime UTR variant	Uncertain significance	2025-11-23	criteria provided, single submitter
NM_133510.4(RAD51B):c.106C>G (p.Leu36Val)	RAD51B	L36V	not specified	VCV004149811	14	68292202	14	67825485	4149811	4264110		NC_000014.9:67825484:C:G	single nucleotide variant	missense variant|5 prime UTR variant	Uncertain significance	2025-06-21	criteria provided, single submitter
NM_133509.5(RAD51B):c.1121T>C (p.Leu374Pro)	RAD51B	L374P	not provided|Hereditary breast ovarian cancer syndrome	VCV000713181	14	69061286	14	68594569	713181	725775	rs61755650	NC_000014.9:68594568:T:C	single nucleotide variant	missense variant|intron variant	Benign/Likely benign	2022-04-19	criteria provided, multiple submitters, no conflicts
NM_133510.4(RAD51B):c.112C>G (p.Leu38Val)	RAD51B	L38V	not specified	VCV003786387	14	68292208	14	67825491	3786387	3908828		NC_000014.9:67825490:C:G	single nucleotide variant	missense variant|5 prime UTR variant	Uncertain significance	2024-12-20	criteria provided, single submitter
NM_001321818.2(RAD51B):c.1037-71751T>G	RAD51B	L406R	Hereditary cancer	VCV003338481	14	69077903	14	68611186	3338481	3497142		NC_000014.9:68611185:T:G	single nucleotide variant	3 prime UTR variant|synonymous variant|missense variant|intron variant	Likely benign	2024-08-12	criteria provided, single submitter
NM_133510.4(RAD51B):c.267_283del (p.Leu90fs)	RAD51B	L52fs, L90fs	not specified	VCV004149817	14	68301861 - 68301877	14	67835144 - 67835160	4149817	4264116		NC_000014.9:67835143:CTGCTTTGGACGAAGCCCTGC:CTGC	Deletion	frameshift variant|5 prime UTR variant	Uncertain significance	2025-07-01	criteria provided, single submitter
NM_133510.4(RAD51B):c.155T>G (p.Leu52Arg)	RAD51B	L52R, L14R	not specified	VCV004149815	14	68292251	14	67825534	4149815	4264114		NC_000014.9:67825533:T:G	single nucleotide variant	missense variant|5 prime UTR variant	Uncertain significance	2025-06-28	criteria provided, single submitter
NM_133510.4(RAD51B):c.514T>G (p.Leu172Val)	RAD51B	L53V, L134V, L172V	not specified	VCV004575279	14	68352647	14	67885930	4575279	4686326		NC_000014.9:67885929:T:G	single nucleotide variant	missense variant	Uncertain significance	2025-09-26	criteria provided, single submitter
NM_133510.4(RAD51B):c.280C>G (p.Leu94Val)	RAD51B	L56V, L94V	not specified	VCV003429683	14	68301878	14	67835161	3429683	3585694		NC_000014.9:67835160:C:G	single nucleotide variant	missense variant|5 prime UTR variant	Uncertain significance	2024-12-29	criteria provided, single submitter
NM_133510.4(RAD51B):c.625C>T (p.Leu209Phe)	RAD51B	L90F, L171F, L209F	not specified	VCV003942326	14	68353790	14	67887073	3942326	4054166		NC_000014.9:67887072:C:T	single nucleotide variant	missense variant	Uncertain significance	2025-05-23	criteria provided, single submitter
NM_133510.4(RAD51B):c.269T>C (p.Leu90Ser)	RAD51B	L90S, L52S	not specified	VCV003942335	14	68301867	14	67835150	3942335	4054175		NC_000014.9:67835149:T:C	single nucleotide variant	missense variant|5 prime UTR variant	Uncertain significance	2025-06-08	criteria provided, single submitter
NM_133510.4(RAD51B):c.358A>G (p.Met120Val)	RAD51B	M120V, M82V, M1V	not specified	VCV002622538	14	68331762	14	67865045	2622538	2783649	rs2503083175	NC_000014.9:67865044:A:G	single nucleotide variant	missense variant|initiator_codon_variant	Uncertain significance	2023-09-12	criteria provided, single submitter
NM_133510.4(RAD51B):c.361A>T (p.Met121Leu)	RAD51B	M121L, M2L, M83L	not specified	VCV002220949	14	68331765	14	67865048	2220949	2210854	rs150928231	NC_000014.9:67865047:A:T	single nucleotide variant	missense variant	Uncertain significance	2022-04-07	criteria provided, single submitter
NM_133510.4(RAD51B):c.163A>G (p.Met55Val)	RAD51B	M17V, M55V	not specified	VCV003786446	14	68292259	14	67825542	3786446	3908887		NC_000014.9:67825541:A:G	single nucleotide variant	missense variant|5 prime UTR variant	Likely benign	2025-02-02	criteria provided, single submitter
NM_133510.4(RAD51B):c.2T>A (p.Met1Lys)	RAD51B	M1K	not specified	VCV004575277	14	68290262	14	67823545	4575277	4686324		NC_000014.9:67823544:T:A	single nucleotide variant	missense variant|initiator_codon_variant|5 prime UTR variant	Uncertain significance	2025-09-23	criteria provided, single submitter
NM_133510.4(RAD51B):c.2T>C (p.Met1Thr)	RAD51B	M1T	not specified	VCV003786426	14	68290262	14	67823545	3786426	3908867		NC_000014.9:67823544:T:C	single nucleotide variant	missense variant|initiator_codon_variant|5 prime UTR variant	Uncertain significance	2025-02-05	criteria provided, single submitter
NM_133510.4(RAD51B):c.359T>C (p.Met120Thr)	RAD51B	M1T, M82T, M120T	not specified	VCV003429604	14	68331763	14	67865046	3429604	3585615		NC_000014.9:67865045:T:C	single nucleotide variant	missense variant|initiator_codon_variant	Uncertain significance	2024-08-23	criteria provided, single submitter
NM_133510.4(RAD51B):c.190A>G (p.Met64Val)	RAD51B	M26V, M64V	not specified	VCV003942312	14	68292286	14	67825569	3942312	4054152		NC_000014.9:67825568:A:G	single nucleotide variant	missense variant|5 prime UTR variant	Uncertain significance	2025-05-08	criteria provided, single submitter
NM_133510.4(RAD51B):c.362T>C (p.Met121Thr)	RAD51B	M2T, M83T, M121T	not specified	VCV003786355	14	68331766	14	67865049	3786355	3908796		NC_000014.9:67865048:T:C	single nucleotide variant	missense variant	Uncertain significance	2024-12-23	criteria provided, single submitter
NM_133510.4(RAD51B):c.115A>C (p.Met39Leu)	RAD51B	M39L, M1L	not specified	VCV003942311	14	68292211	14	67825494	3942311	4054151		NC_000014.9:67825493:A:C	single nucleotide variant	missense variant|initiator_codon_variant|5 prime UTR variant	Uncertain significance	2025-05-07	criteria provided, single submitter
NM_133510.4(RAD51B):c.115A>G (p.Met39Val)	RAD51B	M39V, M1V	not specified	VCV003151062	14	68292211	14	67825494	3151062	3319010	rs766897041	NC_000014.9:67825493:A:G	single nucleotide variant	missense variant|initiator_codon_variant|5 prime UTR variant	Uncertain significance	2024-02-05	criteria provided, single submitter
NM_133510.4(RAD51B):c.361A>G (p.Met121Val)	RAD51B	M83V, M121V, M2V	not specified	VCV003942308	14	68331765	14	67865048	3942308	4054148		NC_000014.9:67865047:A:G	single nucleotide variant	missense variant	Uncertain significance	2025-05-05	criteria provided, single submitter
NM_133510.4(RAD51B):c.392T>C (p.Met131Thr)	RAD51B	M93T, M12T, M131T	not specified	VCV003942333	14	68331796	14	67865079	3942333	4054173		NC_000014.9:67865078:T:C	single nucleotide variant	missense variant	Uncertain significance	2025-05-31	criteria provided, single submitter
NM_133510.4(RAD51B):c.388A>G (p.Asn130Asp)	RAD51B	N130D, N11D, N92D	not specified	VCV003786432	14	68331792	14	67865075	3786432	3908873		NC_000014.9:67865074:A:G	single nucleotide variant	missense variant	Uncertain significance	2025-01-27	criteria provided, single submitter
NM_133510.4(RAD51B):c.389A>G (p.Asn130Ser)	RAD51B	N130S, N11S, N92S	not specified	VCV004149807	14	68331793	14	67865076	4149807	4264106		NC_000014.9:67865075:A:G	single nucleotide variant	missense variant	Uncertain significance	2025-06-21	criteria provided, single submitter
NM_133510.4(RAD51B):c.893A>G (p.Asn298Ser)	RAD51B	N179S, N260S, N298S	not specified	VCV004575269	14	68878180	14	68411463	4575269	4686316		NC_000014.9:68411462:A:G	single nucleotide variant	missense variant	Likely benign	2025-12-01	criteria provided, single submitter
NM_133510.4(RAD51B):c.913A>C (p.Asn305His)	RAD51B	N186H, N267H, N305H	not specified	VCV003786420	14	68878200	14	68411483	3786420	3908861		NC_000014.9:68411482:A:C	single nucleotide variant	missense variant	Uncertain significance	2025-01-17	criteria provided, single submitter
NM_133510.4(RAD51B):c.914A>T (p.Asn305Ile)	RAD51B	N186I, N267I, N305I	Hereditary breast ovarian cancer syndrome	VCV001678956	14	68878201	14	68411484	1678956	1670750	rs2140082871	NC_000014.9:68411483:A:T	single nucleotide variant	missense variant	Uncertain significance	2022-04-19	criteria provided, single submitter
NM_133510.4(RAD51B):c.695A>T (p.Asn232Ile)	RAD51B	N194I, N232I, N113I	not specified	VCV004575319	14	68353860	14	67887143	4575319	4686366		NC_000014.9:67887142:A:T	single nucleotide variant	missense variant	Uncertain significance	2025-11-17	criteria provided, single submitter
NM_133510.4(RAD51B):c.329C>A (p.Pro110Gln)	RAD51B	P110Q, P72Q	not specified	VCV004149821	14	68331733	14	67865016	4149821	4264120		NC_000014.9:67865015:C:A	single nucleotide variant	missense variant|5 prime UTR variant	Uncertain significance	2025-07-07	criteria provided, single submitter
NM_133510.4(RAD51B):c.482C>G (p.Pro161Arg)	RAD51B	P123R, P161R, P42R	not specified	VCV004149851	14	68352615	14	67885898	4149851	4264150		NC_000014.9:67885897:C:G	single nucleotide variant	missense variant	Uncertain significance	2025-08-15	criteria provided, single submitter
NM_133510.4(RAD51B):c.382C>T (p.Pro128Ser)	RAD51B	P128S, P90S, P9S	not specified	VCV003786376	14	68331786	14	67865069	3786376	3908817		NC_000014.9:67865068:C:T	single nucleotide variant	missense variant	Uncertain significance	2024-12-15	criteria provided, single submitter
NM_133510.4(RAD51B):c.985C>G (p.Pro329Ala)	RAD51B	P291A, P210A, P329A	not specified	VCV003942282	14	68934916	14	68468199	3942282	4054122		NC_000014.9:68468198:C:G	single nucleotide variant	missense variant	Uncertain significance	2025-04-01	criteria provided, single submitter
NM_133510.4(RAD51B):c.986C>G (p.Pro329Arg)	RAD51B	P291R, P329R, P210R	not specified	VCV003786473	14	68934917	14	68468200	3786473	3908914		NC_000014.9:68468199:C:G	single nucleotide variant	missense variant	Uncertain significance	2025-03-03	criteria provided, single submitter
NM_133510.4(RAD51B):c.976C>G (p.Pro326Ala)	RAD51B	P326A, P207A, P288A	not specified|Hereditary cancer-predisposing syndrome	VCV000584556	14	68934907	14	68468190	584556	575591	rs548011714	NC_000014.9:68468189:C:G	single nucleotide variant	missense variant	Uncertain significance	2025-02-06	criteria provided, multiple submitters, no conflicts
NM_133510.4(RAD51B):c.1048C>G (p.Pro350Ala)	RAD51B	P350A, P231A	not specified	VCV003786396	14	68944376	14	68477659	3786396	3908837		NC_000014.9:68477658:C:G	single nucleotide variant	missense variant|intron variant	Uncertain significance	2024-12-26	criteria provided, single submitter
NM_133510.4(RAD51B):c.1048C>T (p.Pro350Ser)	RAD51B	P350S, P231S	not specified	VCV003786369	14	68944376	14	68477659	3786369	3908810		NC_000014.9:68477658:C:T	single nucleotide variant	missense variant|intron variant	Uncertain significance	2024-12-12	criteria provided, single submitter
NM_133510.4(RAD51B):c.103C>G (p.Pro35Ala)	RAD51B	P35A	not specified	VCV003942300	14	68292199	14	67825482	3942300	4054140		NC_000014.9:67825481:C:G	single nucleotide variant	missense variant|5 prime UTR variant	Uncertain significance	2025-04-18	criteria provided, single submitter
NM_133510.4(RAD51B):c.104C>T (p.Pro35Leu)	RAD51B	P35L	not specified	VCV003786436	14	68292200	14	67825483	3786436	3908877		NC_000014.9:67825482:C:T	single nucleotide variant	missense variant|5 prime UTR variant	Uncertain significance	2025-01-30	criteria provided, single submitter
NM_133510.4(RAD51B):c.103C>T (p.Pro35Ser)	RAD51B	P35S	not specified	VCV003942244	14	68292199	14	67825482	3942244	4054084		NC_000014.9:67825481:C:T	single nucleotide variant	missense variant|5 prime UTR variant	Uncertain significance	2025-04-11	criteria provided, single submitter
NM_133509.5(RAD51B):c.1094C>G (p.Pro365Arg)	RAD51B	P365R	not provided|Hereditary breast ovarian cancer syndrome	VCV000523174	14	69061259	14	68594542	523174	513784	rs28908468	NC_000014.9:68594541:C:G	single nucleotide variant	missense variant|intron variant	Benign/Likely benign	2025-11-25	criteria provided, multiple submitters, no conflicts
NM_133510.4(RAD51B):c.238C>G (p.Pro80Ala)	RAD51B	P80A, P42A	not specified	VCV003786469	14	68301836	14	67835119	3786469	3908910		NC_000014.9:67835118:C:G	single nucleotide variant	missense variant|5 prime UTR variant	Uncertain significance	2025-03-01	criteria provided, single submitter
NM_133510.4(RAD51B):c.238C>T (p.Pro80Ser)	RAD51B	P80S, P42S	not specified	VCV003786457	14	68301836	14	67835119	3786457	3908898		NC_000014.9:67835118:C:T	single nucleotide variant	missense variant|5 prime UTR variant	Uncertain significance	2025-02-15	criteria provided, single submitter
NM_133510.4(RAD51B):c.383C>A (p.Pro128His)	RAD51B	P9H, P90H, P128H	not specified	VCV004575332	14	68331787	14	67865070	4575332	4686379		NC_000014.9:67865069:C:A	single nucleotide variant	missense variant	Uncertain significance	2025-12-04	criteria provided, single submitter
NM_133510.4(RAD51B):c.37C>G (p.Gln13Glu)	RAD51B	Q13E	not specified	VCV003786443	14	68290297	14	67823580	3786443	3908884		NC_000014.9:67823579:C:G	single nucleotide variant	missense variant|5 prime UTR variant	Uncertain significance	2025-02-02	criteria provided, single submitter
NM_133510.4(RAD51B):c.932A>G (p.Gln311Arg)	RAD51B	Q192R, Q273R, Q311R	not specified	VCV003786451	14	68878219	14	68411502	3786451	3908892		NC_000014.9:68411501:A:G	single nucleotide variant	missense variant	Uncertain significance	2025-02-09	criteria provided, single submitter
NM_133510.4(RAD51B):c.957G>C (p.Gln319His)	RAD51B	Q200H, Q319H, Q281H	not specified	VCV003786382	14	68878244	14	68411527	3786382	3908823		NC_000014.9:68411526:G:C	single nucleotide variant	missense variant	Uncertain significance	2025-01-14	criteria provided, single submitter
NM_133510.4(RAD51B):c.1035A>T (p.Gln345His)	RAD51B	Q226H, Q345H, Q307H	not specified	VCV004149805	14	68934966	14	68468249	4149805	4264104		NC_000014.9:68468248:A:T	single nucleotide variant	missense variant	Uncertain significance	2025-06-21	criteria provided, single submitter
NM_133510.4(RAD51B):c.68A>C (p.Gln23Pro)	RAD51B	Q23P	not specified	VCV003942304	14	68290328	14	67823611	3942304	4054144		NC_000014.9:67823610:A:C	single nucleotide variant	missense variant|5 prime UTR variant	Uncertain significance	2025-05-02	criteria provided, single submitter
NM_133510.4(RAD51B):c.68A>G (p.Gln23Arg)	RAD51B	Q23R	not specified	VCV003942332	14	68290328	14	67823611	3942332	4054172		NC_000014.9:67823610:A:G	single nucleotide variant	missense variant|5 prime UTR variant	Uncertain significance	2025-05-31	criteria provided, single submitter
NM_133510.4(RAD51B):c.82C>T (p.Gln28Ter)	RAD51B	Q28*	not specified	VCV004149860	14	68290342	14	67823625	4149860	4264159		NC_000014.9:67823624:C:T	single nucleotide variant	nonsense|5 prime UTR variant	Uncertain significance	2025-09-12	criteria provided, single submitter
NM_133510.4(RAD51B):c.956A>G (p.Gln319Arg)	RAD51B	Q281R, Q319R, Q200R	not specified	VCV003786463	14	68878243	14	68411526	3786463	3908904		NC_000014.9:68411525:A:G	single nucleotide variant	missense variant	Uncertain significance	2025-02-26	criteria provided, single submitter
NM_133510.4(RAD51B):c.1034A>G (p.Gln345Arg)	RAD51B	Q345R, Q307R, Q226R	not specified	VCV003786477	14	68934965	14	68468248	3786477	3908918		NC_000014.9:68468247:A:G	single nucleotide variant	missense variant	Uncertain significance	2025-03-07	criteria provided, single submitter
NM_001321818.2(RAD51B):c.1041G>T (p.Gln347His)	RAD51B|RAD51B-AS1	Q347H	RAD51B-related disorder	VCV003046979	14	69149658	14	68682941	3046979	3215740	rs1159240971	NC_000014.9:68682940:G:T	single nucleotide variant	missense variant	Likely benign	2023-02-28	no assertion criteria provided
NM_133510.4(RAD51B):c.218A>G (p.Gln73Arg)	RAD51B	Q73R, Q35R	not specified	VCV003786353	14	68301816	14	67835099	3786353	3908794		NC_000014.9:67835098:A:G	single nucleotide variant	missense variant|5 prime UTR variant	Likely benign	2024-12-17	criteria provided, single submitter
NM_133510.4(RAD51B):c.347A>T (p.Gln116Leu)	RAD51B	Q78L, Q116L	not specified	VCV004149841	14	68331751	14	67865034	4149841	4264140		NC_000014.9:67865033:A:T	single nucleotide variant	missense variant|5 prime UTR variant	Uncertain significance	2025-08-02	criteria provided, single submitter
NM_133510.4(RAD51B):c.476G>A (p.Arg159His)	RAD51B	R121H, R159H, R40H	Hereditary breast ovarian cancer syndrome|not specified	VCV001678949	14	68352609	14	67885892	1678949	1670743	rs548280411	NC_000014.9:67885891:G:A	single nucleotide variant	missense variant	Likely benign	2024-07-08	criteria provided, multiple submitters, no conflicts
NM_133510.4(RAD51B):c.542G>A (p.Arg181Gln)	RAD51B	R143Q, R181Q, R62Q	not specified	VCV003429653	14	68352675	14	67885958	3429653	3585664		NC_000014.9:67885957:G:A	single nucleotide variant	missense variant	Uncertain significance	2024-11-26	criteria provided, single submitter
NM_133510.4(RAD51B):c.541C>T (p.Arg181Trp)	RAD51B	R143W, R181W, R62W	not specified	VCV003031670	14	68352674	14	67885957	3031670	3201502	rs199981178	NC_000014.9:67885956:C:T	single nucleotide variant	missense variant	Uncertain significance	2024-07-30	criteria provided, single submitter
NM_133510.4(RAD51B):c.475C>T (p.Arg159Cys)	RAD51B	R159C, R40C, R121C	not specified	VCV003429606	14	68352608	14	67885891	3429606	3585617		NC_000014.9:67885890:C:T	single nucleotide variant	missense variant	Uncertain significance	2024-08-23	criteria provided, single submitter
NM_133510.4(RAD51B):c.476G>T (p.Arg159Leu)	RAD51B	R159L, R40L, R121L	not specified	VCV004575272	14	68352609	14	67885892	4575272	4686319		NC_000014.9:67885891:G:T	single nucleotide variant	missense variant	Uncertain significance	2025-11-21	criteria provided, single submitter
NM_133510.4(RAD51B):c.486A>C (p.Arg162Ser)	RAD51B	R162S, R124S, R43S	not specified	VCV004149818	14	68352619	14	67885902	4149818	4264117		NC_000014.9:67885901:A:C	single nucleotide variant	missense variant	Uncertain significance	2025-07-03	criteria provided, single submitter
NM_133510.4(RAD51B):c.920G>A (p.Arg307Gln)	RAD51B	R188Q, R307Q, R269Q	not specified	VCV003786363	14	68878207	14	68411490	3786363	3908804		NC_000014.9:68411489:G:A	single nucleotide variant	missense variant	Uncertain significance	2025-05-16	criteria provided, single submitter
NM_133510.4(RAD51B):c.919C>T (p.Arg307Trp)	RAD51B	R188W, R307W, R269W	not specified	VCV004149795	14	68878206	14	68411489	4149795	4264094		NC_000014.9:68411488:C:T	single nucleotide variant	missense variant	Uncertain significance	2025-07-16	criteria provided, single submitter
NM_133510.4(RAD51B):c.52C>T (p.Arg18Cys)	RAD51B	R18C	not specified	VCV003786356	14	68290312	14	67823595	3786356	3908797		NC_000014.9:67823594:C:T	single nucleotide variant	missense variant|5 prime UTR variant	Uncertain significance	2024-12-23	criteria provided, single submitter
NM_133510.4(RAD51B):c.53G>A (p.Arg18His)	RAD51B	R18H	not specified	VCV003786398	14	68290313	14	67823596	3786398	3908839		NC_000014.9:67823595:G:A	single nucleotide variant	missense variant|5 prime UTR variant	Uncertain significance	2024-12-28	criteria provided, single submitter
NM_133510.4(RAD51B):c.572G>C (p.Arg191Thr)	RAD51B	R191T, R72T, R153T	not specified	VCV004575273	14	68352705	14	67885988	4575273	4686320		NC_000014.9:67885987:G:C	single nucleotide variant	missense variant	Uncertain significance	2025-11-06	criteria provided, single submitter
NM_133510.4(RAD51B):c.692G>A (p.Arg231Lys)	RAD51B	R193K, R231K, R112K	not specified	VCV003151065	14	68353857	14	67887140	3151065	3319013	rs2503164430	NC_000014.9:67887139:G:A	single nucleotide variant	missense variant	Uncertain significance	2024-01-03	criteria provided, single submitter
NM_133510.4(RAD51B):c.950G>A (p.Arg317Lys)	RAD51B	R198K, R317K, R279K	not specified	VCV003786409	14	68878237	14	68411520	3786409	3908850		NC_000014.9:68411519:G:A	single nucleotide variant	missense variant	Uncertain significance	2025-08-04	criteria provided, single submitter
NM_133510.4(RAD51B):c.954A>C (p.Arg318Ser)	RAD51B	R199S, R280S, R318S	not specified	VCV004575323	14	68878241	14	68411524	4575323	4686370		NC_000014.9:68411523:A:C	single nucleotide variant	missense variant	Uncertain significance	2025-11-23	criteria provided, single submitter
NM_133510.4(RAD51B):c.919C>G (p.Arg307Gly)	RAD51B	R307G, R188G, R269G	not specified	VCV002490808	14	68878206	14	68411489	2490808	2468521	rs746531915	NC_000014.9:68411488:C:G	single nucleotide variant	missense variant	Uncertain significance	2023-02-28	criteria provided, single submitter
NM_133510.4(RAD51B):c.485G>T (p.Arg162Ile)	RAD51B	R43I, R124I, R162I	not specified	VCV003786407	14	68352618	14	67885901	3786407	3908848		NC_000014.9:67885900:G:T	single nucleotide variant	missense variant	Uncertain significance	2025-01-05	criteria provided, single submitter
NM_133510.4(RAD51B):c.139C>T (p.Arg47Ter)	RAD51B	R47*, R9*	Hereditary cancer-predisposing syndrome|not specified	VCV000224591	14	68292235	14	67825518	224591	226355	rs200355697	NC_000014.9:67825517:C:T	single nucleotide variant	nonsense|5 prime UTR variant	Uncertain significance	2024-08-23	criteria provided, multiple submitters, no conflicts
NM_133510.4(RAD51B):c.139C>G (p.Arg47Gly)	RAD51B	R47G, R9G	not specified	VCV003786377	14	68292235	14	67825518	3786377	3908818		NC_000014.9:67825517:C:G	single nucleotide variant	missense variant|5 prime UTR variant	Likely benign	2025-01-08	criteria provided, single submitter
NM_133510.4(RAD51B):c.140G>A (p.Arg47Gln)	RAD51B	R47Q, R9Q	not specified	VCV003786362	14	68292236	14	67825519	3786362	3908803		NC_000014.9:67825518:G:A	single nucleotide variant	missense variant|5 prime UTR variant	Likely benign	2025-03-01	criteria provided, single submitter
NM_133510.4(RAD51B):c.174G>C (p.Arg58Ser)	RAD51B	R58S, R20S	not specified	VCV004575289	14	68292270	14	67825553	4575289	4686336		NC_000014.9:67825552:G:C	single nucleotide variant	missense variant|5 prime UTR variant	Uncertain significance	2025-10-09	criteria provided, single submitter
NM_133510.4(RAD51B):c.221G>C (p.Arg74Thr)	RAD51B	R74T, R36T	not specified	VCV003786411	14	68301819	14	67835102	3786411	3908852		NC_000014.9:67835101:G:C	single nucleotide variant	missense variant|5 prime UTR variant	Uncertain significance	2025-01-09	criteria provided, single submitter
NM_133510.4(RAD51B):c.22C>T (p.Arg8Ter)	RAD51B	R8*	not specified	VCV003786352	14	68290282	14	67823565	3786352	3908793		NC_000014.9:67823564:C:T	single nucleotide variant	nonsense|5 prime UTR variant	Uncertain significance	2025-01-14	criteria provided, single submitter
NM_133510.4(RAD51B):c.22C>G (p.Arg8Gly)	RAD51B	R8G	not specified	VCV003942323	14	68290282	14	67823565	3942323	4054163		NC_000014.9:67823564:C:G	single nucleotide variant	missense variant|5 prime UTR variant	Uncertain significance	2025-05-21	criteria provided, single submitter
NM_133510.4(RAD51B):c.23G>T (p.Arg8Leu)	RAD51B	R8L	not specified	VCV003429647	14	68290283	14	67823566	3429647	3585658		NC_000014.9:67823565:G:T	single nucleotide variant	missense variant|5 prime UTR variant	Uncertain significance	2024-11-25	criteria provided, single submitter
NM_133510.4(RAD51B):c.305C>T (p.Ser102Phe)	RAD51B	S102F, S64F	not specified	VCV003429642	14	68301903	14	67835186	3429642	3585653		NC_000014.9:67835185:C:T	single nucleotide variant	missense variant|5 prime UTR variant	Uncertain significance	2024-11-23	criteria provided, single submitter
NM_133510.4(RAD51B):c.304T>A (p.Ser102Thr)	RAD51B	S102T, S64T	not specified	VCV003942275	14	68301902	14	67835185	3942275	4054115		NC_000014.9:67835184:T:A	single nucleotide variant	missense variant|5 prime UTR variant	Uncertain significance	2025-03-26	criteria provided, single submitter
NM_133510.4(RAD51B):c.443G>A (p.Ser148Asn)	RAD51B	S110N, S148N, S29N	not specified	VCV003429629	14	68331847	14	67865130	3429629	3585640		NC_000014.9:67865129:G:A	single nucleotide variant	missense variant	Uncertain significance	2024-11-20	criteria provided, single submitter
NM_133510.4(RAD51B):c.365G>A (p.Ser122Asn)	RAD51B	S122N, S84N, S3N	not specified	VCV003942269	14	68331769	14	67865052	3942269	4054109		NC_000014.9:67865051:G:A	single nucleotide variant	missense variant	Uncertain significance	2025-03-19	criteria provided, single submitter
NM_133510.4(RAD51B):c.748T>G (p.Ser250Ala)	RAD51B	S131A, S212A, S250A	not provided|not specified|Hereditary breast ovarian cancer syndrome	VCV001678953	14	68353913	14	67887196	1678953	1670747	rs33929366	NC_000014.9:67887195:T:G	single nucleotide variant	missense variant	Benign/Likely benign	2025-02-01	criteria provided, multiple submitters, no conflicts
NM_133510.4(RAD51B):c.523A>C (p.Ser175Arg)	RAD51B	S137R, S175R, S56R	Hereditary breast ovarian cancer syndrome|not specified	VCV001678950	14	68352656	14	67885939	1678950	1670744	rs140423456	NC_000014.9:67885938:A:C	single nucleotide variant	missense variant	Benign	2024-06-28	criteria provided, multiple submitters, no conflicts
NM_133510.4(RAD51B):c.580T>A (p.Ser194Thr)	RAD51B	S156T, S75T, S194T	not specified	VCV004149804	14	68353745	14	67887028	4149804	4264103		NC_000014.9:67887027:T:A	single nucleotide variant	missense variant	Uncertain significance	2025-06-20	criteria provided, single submitter
NM_133510.4(RAD51B):c.866C>G (p.Ser289Cys)	RAD51B	S170C, S251C, S289C	not specified	VCV003942340	14	68878153	14	68411436	3942340	4054180		NC_000014.9:68411435:C:G	single nucleotide variant	missense variant	Uncertain significance	2025-06-12	criteria provided, single submitter
NM_133510.4(RAD51B):c.868A>G (p.Ser290Gly)	RAD51B	S171G, S252G, S290G	not specified	VCV002400760	14	68878155	14	68411438	2400760	2394351	rs745680921	NC_000014.9:68411437:A:G	single nucleotide variant	missense variant	Uncertain significance	2022-04-07	criteria provided, single submitter
NM_133510.4(RAD51B):c.632C>T (p.Ser211Phe)	RAD51B	S173F, S211F, S92F	not specified	VCV004575308	14	68353797	14	67887080	4575308	4686355		NC_000014.9:67887079:C:T	single nucleotide variant	missense variant	Uncertain significance	2025-11-05	criteria provided, single submitter
NM_133510.4(RAD51B):c.520A>G (p.Ser174Gly)	RAD51B	S174G, S136G, S55G	not specified	VCV003786359	14	68352653	14	67885936	3786359	3908800		NC_000014.9:67885935:A:G	single nucleotide variant	missense variant	Uncertain significance	2024-12-20	criteria provided, single submitter
NM_133510.4(RAD51B):c.581C>A (p.Ser194Tyr)	RAD51B	S194Y, S156Y, S75Y	not specified	VCV003942322	14	68353746	14	67887029	3942322	4054162		NC_000014.9:67887028:C:A	single nucleotide variant	missense variant	Uncertain significance	2025-05-18	criteria provided, single submitter
NM_133510.4(RAD51B):c.59G>A (p.Ser20Asn)	RAD51B	S20N	not specified	VCV003786386	14	68290319	14	67823602	3786386	3908827		NC_000014.9:67823601:G:A	single nucleotide variant	missense variant|5 prime UTR variant	Likely benign	2024-12-20	criteria provided, single submitter
NM_133510.4(RAD51B):c.719C>T (p.Ser240Phe)	RAD51B	S240F, S202F, S121F	not specified	VCV004575318	14	68353884	14	67887167	4575318	4686365		NC_000014.9:67887166:C:T	single nucleotide variant	missense variant	Uncertain significance	2025-11-15	criteria provided, single submitter
NM_133510.4(RAD51B):c.869G>A (p.Ser290Asn)	RAD51B	S252N, S290N, S171N	not specified	VCV003786440	14	68878156	14	68411439	3786440	3908881		NC_000014.9:68411438:G:A	single nucleotide variant	missense variant	Uncertain significance	2025-02-01	criteria provided, single submitter
NM_133510.4(RAD51B):c.791del (p.Ser264fs)	RAD51B	S264fs, S145fs, S226fs	not specified	VCV003942259	14	68758635	14	68291918	3942259	4054099		NC_000014.9:68291917:G:	Deletion	frameshift variant	Uncertain significance	2025-03-25	criteria provided, single submitter
NM_133510.4(RAD51B):c.907A>G (p.Ser303Gly)	RAD51B	S265G, S184G, S303G	not specified	VCV004149830	14	68878194	14	68411477	4149830	4264129		NC_000014.9:68411476:A:G	single nucleotide variant	missense variant	Uncertain significance	2025-07-17	criteria provided, single submitter
NM_133510.4(RAD51B):c.842C>T (p.Ser281Phe)	RAD51B	S281F, S243F, S162F	not specified	VCV003942283	14	68758686	14	68291969	3942283	4054123		NC_000014.9:68291968:C:T	single nucleotide variant	missense variant	Uncertain significance	2025-04-01	criteria provided, single submitter
NM_133510.4(RAD51B):c.841T>C (p.Ser281Pro)	RAD51B	S281P, S162P, S243P	not specified	VCV004575336	14	68758685	14	68291968	4575336	4686383		NC_000014.9:68291967:T:C	single nucleotide variant	missense variant	Uncertain significance	2025-12-10	criteria provided, single submitter
NM_133510.4(RAD51B):c.907A>C (p.Ser303Arg)	RAD51B	S303R, S184R, S265R	not specified	VCV003786410	14	68878194	14	68411477	3786410	3908851		NC_000014.9:68411476:A:C	single nucleotide variant	missense variant	Uncertain significance	2025-01-08	criteria provided, single submitter
NM_133510.4(RAD51B):c.101C>T (p.Ser34Phe)	RAD51B	S34F	not specified	VCV003786408	14	68292197	14	67825480	3786408	3908849		NC_000014.9:67825479:C:T	single nucleotide variant	missense variant|5 prime UTR variant	Uncertain significance	2025-09-04	criteria provided, single submitter
NM_133510.4(RAD51B):c.223T>C (p.Ser75Pro)	RAD51B	S37P, S75P	not specified	VCV003786373	14	68301821	14	67835104	3786373	3908814		NC_000014.9:67835103:T:C	single nucleotide variant	missense variant|5 prime UTR variant	Uncertain significance	2024-12-14	criteria provided, single submitter
NM_133510.4(RAD51B):c.7A>G (p.Ser3Gly)	RAD51B	S3G	Hereditary cancer-predisposing syndrome	VCV000584555	14	68290267	14	67823550	584555	575587	rs1009774288	NC_000014.9:67823549:A:G	single nucleotide variant	missense variant|5 prime UTR variant	Uncertain significance	2018-08-01	criteria provided, single submitter
NM_133510.4(RAD51B):c.133A>G (p.Ser45Gly)	RAD51B	S45G, S7G	not specified	VCV004149827	14	68292229	14	67825512	4149827	4264126		NC_000014.9:67825511:A:G	single nucleotide variant	missense variant|5 prime UTR variant	Uncertain significance	2025-07-14	criteria provided, single submitter
NM_133510.4(RAD51B):c.134G>A (p.Ser45Asn)	RAD51B	S45N, S7N	not specified	VCV003151063	14	68292230	14	67825513	3151063	3319011	rs925254316	NC_000014.9:67825512:G:A	single nucleotide variant	missense variant|5 prime UTR variant	Uncertain significance	2024-01-19	criteria provided, single submitter
NM_133510.4(RAD51B):c.224C>T (p.Ser75Phe)	RAD51B	S75F, S37F	not specified	VCV003429673	14	68301822	14	67835105	3429673	3585684		NC_000014.9:67835104:C:T	single nucleotide variant	missense variant|5 prime UTR variant	Uncertain significance	2024-12-06	criteria provided, single submitter
NM_133510.4(RAD51B):c.236C>T (p.Ser79Leu)	RAD51B	S79L, S41L	not specified	VCV003786460	14	68301834	14	67835117	3786460	3908901		NC_000014.9:67835116:C:T	single nucleotide variant	missense variant|5 prime UTR variant	Uncertain significance	2025-02-22	criteria provided, single submitter
NM_133510.4(RAD51B):c.364A>G (p.Ser122Gly)	RAD51B	S84G, S3G, S122G	not specified	VCV003429675	14	68331768	14	67865051	3429675	3585686		NC_000014.9:67865050:A:G	single nucleotide variant	missense variant	Uncertain significance	2025-08-31	criteria provided, single submitter
NM_133510.4(RAD51B):c.250T>C (p.Ser84Pro)	RAD51B	S84P, S46P	not specified	VCV004575292	14	68301848	14	67835131	4575292	4686339		NC_000014.9:67835130:T:C	single nucleotide variant	missense variant|5 prime UTR variant	Uncertain significance	2025-10-12	criteria provided, single submitter
NM_133510.4(RAD51B):c.632C>A (p.Ser211Tyr)	RAD51B	S92Y, S211Y, S173Y	not specified	VCV003942287	14	68353797	14	67887080	3942287	4054127		NC_000014.9:67887079:C:A	single nucleotide variant	missense variant	Uncertain significance	2025-04-04	criteria provided, single submitter
515|LOC130055516|LOC130055517|LOC130055518|LOC130055519|LOC130055520|LOC130055521|LOC130055522|LOC130055523|LOC130055524|LOC130055525|LOC130055526|LOC130055527|LOC130055528|LOC130055529|LOC130055530|LOC130055531|LOC130055532|LOC130055533|LOC130055534|LOC130055535|LOC130055536|LOC130055537|LOC130055538|LOC130055539|LOC130055540|LOC130055541|LOC130055542|LOC130055543|LOC130055544|LOC130055545|LOC13…		See cases	VCV000155306	14	20511673 - 107285437	14	20043514 - 106877229	155306	165060			copy number gain		Pathogenic	2014-12-02	no assertion criteria provided
6C|MIR377|MIR379|MIR380|MIR381|MIR381HG|MIR382|MIR409|MIR410|MIR411|MIR412|MIR4307|MIR4307HG|MIR4308|MIR4309|MIR431|MIR432|MIR433|MIR4503|MIR4504|MIR4505|MIR4506|MIR4507|MIR4537|MIR4538|MIR4539|MIR4706|MIR4707|MIR4708|MIR4709|MIR4710|MIR485|MIR487A|MIR487B|MIR493|MIR494|MIR495|MIR496|MIR5195|MIR539|MIR541|MIR543|MIR544A|MIR548H1|MIR548Y|MIR5580|MIR5586|MIR5694|MIR6076|MIR624|MIR625|MIR654|MIR655|…		See cases	VCV000146230	14	20619308 - 107263478	14	20151149 - 106855263	146230	155981			copy number gain		Pathogenic	2011-01-14	no assertion criteria provided
NM_133510.4(RAD51B):c.385A>C (p.Thr129Pro)	RAD51B	T10P, T129P, T91P	not specified	VCV003942294	14	68331789	14	67865072	3942294	4054134		NC_000014.9:67865071:A:C	single nucleotide variant	missense variant	Uncertain significance	2025-04-13	criteria provided, single submitter
NM_133510.4(RAD51B):c.767C>T (p.Thr256Met)	RAD51B	T137M, T256M, T218M	not specified	VCV004149794	14	68758611	14	68291894	4149794	4264093		NC_000014.9:68291893:C:T	single nucleotide variant	missense variant	Uncertain significance	2025-07-03	criteria provided, single submitter
NM_133510.4(RAD51B):c.767C>G (p.Thr256Arg)	RAD51B	T137R, T256R, T218R	not specified	VCV004575324	14	68758611	14	68291894	4575324	4686371		NC_000014.9:68291893:C:G	single nucleotide variant	missense variant	Uncertain significance	2025-11-23	criteria provided, single submitter
NM_133510.4(RAD51B):c.428C>T (p.Thr143Ile)	RAD51B	T143I, T105I, T24I	not specified	VCV003786390	14	68331832	14	67865115	3786390	3908831		NC_000014.9:67865114:C:T	single nucleotide variant	missense variant	Uncertain significance	2025-01-07	criteria provided, single submitter
NM_133510.4(RAD51B):c.427A>T (p.Thr143Ser)	RAD51B	T143S, T24S, T105S	not specified	VCV003786380	14	68331831	14	67865114	3786380	3908821		NC_000014.9:67865113:A:T	single nucleotide variant	missense variant	Uncertain significance	2024-12-16	criteria provided, single submitter
NM_133510.4(RAD51B):c.551C>T (p.Thr184Ile)	RAD51B	T146I, T184I, T65I	not specified	VCV003429649	14	68352684	14	67885967	3429649	3585660		NC_000014.9:67885966:C:T	single nucleotide variant	missense variant	Uncertain significance	2024-11-25	criteria provided, single submitter
NM_133510.4(RAD51B):c.896C>A (p.Thr299Asn)	RAD51B	T180N, T261N, T299N	not specified	VCV004149826	14	68878183	14	68411466	4149826	4264125		NC_000014.9:68411465:C:A	single nucleotide variant	missense variant	Uncertain significance	2025-07-13	criteria provided, single submitter
NM_133510.4(RAD51B):c.916A>G (p.Thr306Ala)	RAD51B	T187A, T268A, T306A	not specified	VCV003786375	14	68878203	14	68411486	3786375	3908816		NC_000014.9:68411485:A:G	single nucleotide variant	missense variant	Uncertain significance	2024-12-14	criteria provided, single submitter
NM_133510.4(RAD51B):c.779C>G (p.Thr260Arg)	RAD51B	T222R, T260R, T141R	not specified	VCV004575309	14	68758623	14	68291906	4575309	4686356		NC_000014.9:68291905:C:G	single nucleotide variant	missense variant	Uncertain significance	2025-11-05	criteria provided, single submitter
NM_133510.4(RAD51B):c.857C>A (p.Thr286Asn)	RAD51B	T248N, T286N, T167N	not specified	VCV003942262	14	68878144	14	68411427	3942262	4054102		NC_000014.9:68411426:C:A	single nucleotide variant	missense variant	Uncertain significance	2025-03-15	criteria provided, single submitter
NM_133510.4(RAD51B):c.77C>T (p.Thr26Ile)	RAD51B	T26I	not specified	VCV004575278	14	68290337	14	67823620	4575278	4686325		NC_000014.9:67823619:C:T	single nucleotide variant	missense variant|5 prime UTR variant	Uncertain significance	2025-09-23	criteria provided, single submitter
NM_133510.4(RAD51B):c.857C>T (p.Thr286Ile)	RAD51B	T286I, T167I, T248I	not specified	VCV003429684	14	68878144	14	68411427	3429684	3585695		NC_000014.9:68411426:C:T	single nucleotide variant	missense variant	Uncertain significance	2024-12-15	criteria provided, single submitter
NM_133510.4(RAD51B):c.196A>G (p.Thr66Ala)	RAD51B	T28A, T66A	not specified	VCV003942303	14	68292292	14	67825575	3942303	4054143		NC_000014.9:67825574:A:G	single nucleotide variant	missense variant|5 prime UTR variant	Uncertain significance	2025-04-28	criteria provided, single submitter
NM_133510.4(RAD51B):c.124A>C (p.Thr42Pro)	RAD51B	T42P, T4P	not specified	VCV003786394	14	68292220	14	67825503	3786394	3908835		NC_000014.9:67825502:A:C	single nucleotide variant	missense variant|5 prime UTR variant	Uncertain significance	2024-12-25	criteria provided, single submitter
NM_133510.4(RAD51B):c.254C>T (p.Thr85Ile)	RAD51B	T47I, T85I	not specified	VCV004575333	14	68301852	14	67835135	4575333	4686380		NC_000014.9:67835134:C:T	single nucleotide variant	missense variant|5 prime UTR variant	Uncertain significance	2025-12-06	criteria provided, single submitter
NM_133510.4(RAD51B):c.253A>T (p.Thr85Ser)	RAD51B	T47S, T85S	not specified	VCV003942263	14	68301851	14	67835134	3942263	4054103		NC_000014.9:67835133:A:T	single nucleotide variant	missense variant|5 prime UTR variant	Uncertain significance	2025-03-15	criteria provided, single submitter
NM_133510.4(RAD51B):c.256A>T (p.Thr86Ser)	RAD51B	T48S, T86S	not specified	VCV003312376	14	68301854	14	67835137	3312376	3461918		NC_000014.9:67835136:A:T	single nucleotide variant	missense variant|5 prime UTR variant	Uncertain significance	2024-10-04	criteria provided, single submitter
NM_133510.4(RAD51B):c.550A>G (p.Thr184Ala)	RAD51B	T65A, T146A, T184A	not specified	VCV003942292	14	68352683	14	67885966	3942292	4054132		NC_000014.9:67885965:A:G	single nucleotide variant	missense variant	Uncertain significance	2025-04-10	criteria provided, single submitter
NM_133510.4(RAD51B):c.311C>A (p.Thr104Lys)	RAD51B	T66K, T104K	not specified	VCV004575320	14	68301909	14	67835192	4575320	4686367		NC_000014.9:67835191:C:A	single nucleotide variant	missense variant|5 prime UTR variant	Uncertain significance	2025-11-22	criteria provided, single submitter
NM_133510.4(RAD51B):c.197C>T (p.Thr66Met)	RAD51B	T66M, T28M	not specified	VCV003429618	14	68292293	14	67825576	3429618	3585629		NC_000014.9:67825575:C:T	single nucleotide variant	missense variant|5 prime UTR variant	Uncertain significance	2024-12-04	criteria provided, single submitter
NM_133510.4(RAD51B):c.320C>G (p.Thr107Arg)	RAD51B	T69R, T107R	not specified	VCV003429652	14	68331724	14	67865007	3429652	3585663		NC_000014.9:67865006:C:G	single nucleotide variant	missense variant|5 prime UTR variant	Uncertain significance	2024-11-26	criteria provided, single submitter
NM_133510.4(RAD51B):c.412G>A (p.Val138Met)	RAD51B	V100M, V138M, V19M	not specified	VCV003429621	14	68331816	14	67865099	3429621	3585632		NC_000014.9:67865098:G:A	single nucleotide variant	missense variant	Uncertain significance	2024-11-18	criteria provided, single submitter
NM_133510.4(RAD51B):c.414_418del (p.Val139fs)	RAD51B	V101fs, V20fs, V139fs	not specified	VCV003786360	14	68331815 - 68331819	14	67865098 - 67865102	3786360	3908801		NC_000014.9:67865097:TGTGGTGT:TGT	Deletion	frameshift variant	Uncertain significance	2025-02-12	criteria provided, single submitter
NM_133510.4(RAD51B):c.458T>C (p.Val153Ala)	RAD51B	V115A, V34A, V153A	not specified	VCV004575311	14	68352591	14	67885874	4575311	4686358		NC_000014.9:67885873:T:C	single nucleotide variant	missense variant	Uncertain significance	2025-11-08	criteria provided, single submitter
NM_133510.4(RAD51B):c.145G>A (p.Val49Ile)	RAD51B	V11I, V49I	not specified	VCV003786403	14	68292241	14	67825524	3786403	3908844		NC_000014.9:67825523:G:A	single nucleotide variant	missense variant|5 prime UTR variant	Uncertain significance	2024-12-31	criteria provided, single submitter
NM_133510.4(RAD51B):c.757G>A (p.Val253Ile)	RAD51B	V134I, V215I, V253I	not specified	VCV003786454	14	68758601	14	68291884	3786454	3908895		NC_000014.9:68291883:G:A	single nucleotide variant	missense variant	Uncertain significance	2025-02-12	criteria provided, single submitter
NM_133510.4(RAD51B):c.635T>C (p.Val212Ala)	RAD51B	V174A, V93A, V212A	not specified	VCV003429617	14	68353800	14	67887083	3429617	3585628		NC_000014.9:67887082:T:C	single nucleotide variant	missense variant	Uncertain significance	2024-10-17	criteria provided, single submitter
NM_133510.4(RAD51B):c.634G>T (p.Val212Phe)	RAD51B	V174F, V212F, V93F	not specified	VCV003786453	14	68353799	14	67887082	3786453	3908894		NC_000014.9:67887081:G:T	single nucleotide variant	missense variant	Uncertain significance	2025-02-12	criteria provided, single submitter
NM_133510.4(RAD51B):c.529G>C (p.Val177Leu)	RAD51B	V177L, V139L, V58L	not specified	VCV002241565	14	68352662	14	67885945	2241565	2229698	rs1460524254	NC_000014.9:67885944:G:C	single nucleotide variant	missense variant	Uncertain significance	2021-08-09	criteria provided, single submitter
NM_133510.4(RAD51B):c.167T>A (p.Val56Asp)	RAD51B	V18D, V56D	not specified	VCV004149823	14	68292263	14	67825546	4149823	4264122		NC_000014.9:67825545:T:A	single nucleotide variant	missense variant|5 prime UTR variant	Uncertain significance	2025-07-12	criteria provided, single submitter
NM_133510.4(RAD51B):c.619G>T (p.Val207Leu)	RAD51B	V207L, V169L, V88L	not specified|not provided|Hereditary cancer-predisposing syndrome	VCV000584554	14	68353784	14	67887067	584554	575590	rs28908168	NC_000014.9:67887066:G:T	single nucleotide variant	missense variant	Conflicting classifications of pathogenicity	2025-03-04	criteria provided, conflicting classifications
NM_133510.4(RAD51B):c.758T>C (p.Val253Ala)	RAD51B	V215A, V134A, V253A	not specified	VCV004149833	14	68758602	14	68291885	4149833	4264132		NC_000014.9:68291884:T:C	single nucleotide variant	missense variant	Uncertain significance	2025-07-25	criteria provided, single submitter
NM_133510.4(RAD51B):c.644T>G (p.Val215Gly)	RAD51B	V215G, V96G, V177G	not specified	VCV004575304	14	68353809	14	67887092	4575304	4686351		NC_000014.9:67887091:T:G	single nucleotide variant	missense variant	Uncertain significance	2025-10-29	criteria provided, single submitter
NM_133510.4(RAD51B):c.820G>C (p.Val274Leu)	RAD51B	V236L, V274L, V155L	not specified	VCV004149863	14	68758664	14	68291947	4149863	4264162		NC_000014.9:68291946:G:C	single nucleotide variant	missense variant	Uncertain significance	2025-09-01	criteria provided, single submitter
NM_133510.4(RAD51B):c.757G>T (p.Val253Phe)	RAD51B	V253F, V215F, V134F	not specified	VCV003942328	14	68758601	14	68291884	3942328	4054168		NC_000014.9:68291883:G:T	single nucleotide variant	missense variant	Uncertain significance	2025-05-25	criteria provided, single submitter
NM_133510.4(RAD51B):c.820G>A (p.Val274Met)	RAD51B	V274M, V155M, V236M	not specified	VCV003786431	14	68758664	14	68291947	3786431	3908872		NC_000014.9:68291946:G:A	single nucleotide variant	missense variant	Uncertain significance	2025-01-27	criteria provided, single submitter
NM_133510.4(RAD51B):c.167T>G (p.Val56Gly)	RAD51B	V56G, V18G	not specified	VCV003942273	14	68292263	14	67825546	3942273	4054113		NC_000014.9:67825545:T:G	single nucleotide variant	missense variant|5 prime UTR variant	Uncertain significance	2025-03-24	criteria provided, single submitter
NM_133510.4(RAD51B):c.634G>C (p.Val212Leu)	RAD51B	V93L, V212L, V174L	not specified	VCV003942327	14	68353799	14	67887082	3942327	4054167		NC_000014.9:67887081:G:C	single nucleotide variant	missense variant	Uncertain significance	2025-05-25	criteria provided, single submitter
NM_133510.4(RAD51B):c.26T>G (p.Val9Gly)	RAD51B	V9G	not specified	VCV004149862	14	68290286	14	67823569	4149862	4264161		NC_000014.9:67823568:T:G	single nucleotide variant	missense variant|5 prime UTR variant	Uncertain significance	2025-08-30	criteria provided, single submitter
NM_133510.4(RAD51B):c.25G>A (p.Val9Met)	RAD51B	V9M	not specified|Hereditary breast ovarian cancer syndrome|Hereditary cancer-predisposing syndrome	VCV000584553	14	68290285	14	67823568	584553	575588	rs34583846	NC_000014.9:67823567:G:A	single nucleotide variant	missense variant|5 prime UTR variant	Conflicting classifications of pathogenicity	2024-07-08	criteria provided, conflicting classifications
NM_133510.4(RAD51B):c.898T>A (p.Trp300Arg)	RAD51B	W300R, W181R, W262R	not specified	VCV003942307	14	68878185	14	68411468	3942307	4054147		NC_000014.9:68411467:T:A	single nucleotide variant	missense variant	Uncertain significance	2025-05-05	criteria provided, single submitter
NM_133510.4(RAD51B):c.487T>C (p.Tyr163His)	RAD51B	Y163H, Y125H, Y44H	not specified	VCV003942271	14	68352620	14	67885903	3942271	4054111		NC_000014.9:67885902:T:C	single nucleotide variant	missense variant	Uncertain significance	2025-03-20	criteria provided, single submitter
NM_133510.4(RAD51B):c.204T>A (p.Tyr68Ter)	RAD51B	Y30*, Y68*	not specified	VCV004575265	14	68301802	14	67835085	4575265	4686312		NC_000014.9:67835084:T:A	single nucleotide variant	nonsense|5 prime UTR variant	Uncertain significance	2025-10-16	criteria provided, single submitter
NM_133510.4(RAD51B):c.203A>G (p.Tyr68Cys)	RAD51B	Y30C, Y68C	not specified|Hereditary breast ovarian cancer syndrome	VCV000830255	14	68301801	14	67835084	830255	818691	rs773742806	NC_000014.9:67835083:A:G	single nucleotide variant	missense variant|5 prime UTR variant	Uncertain significance	2025-01-09	criteria provided, multiple submitters, no conflicts
NM_133510.4(RAD51B):c.202T>A (p.Tyr68Asn)	RAD51B	Y30N, Y68N	not specified	VCV004575305	14	68301800	14	67835083	4575305	4686352		NC_000014.9:67835082:T:A	single nucleotide variant	missense variant|5 prime UTR variant	Uncertain significance	2025-10-29	criteria provided, single submitter
NM_133510.4(RAD51B):c.540T>A (p.Tyr180Ter)	RAD51B	Y61*, Y142*, Y180*	not specified	VCV003942296	14	68352673	14	67885956	3942296	4054136		NC_000014.9:67885955:T:A	single nucleotide variant	nonsense	Uncertain significance	2025-05-05	criteria provided, single submitter
NM_133510.4(RAD51B):c.539A>G (p.Tyr180Cys)	RAD51B	Y61C, Y142C, Y180C	not provided|not specified	VCV000710709	14	68352672	14	67885955	710709	725774	rs28910275	NC_000014.9:67885954:A:G	single nucleotide variant	missense variant	Benign	2024-07-08	criteria provided, multiple submitters, no conflicts
GRCh38/hg38 14q11.2-32.33(chr14:20043514-106877229)x3	IFT43|IGH|IGHA1|LOC130055636|LOC130055637|LOC130055638|LOC130055639|LOC130055640|LOC130055641|LOC130055642|LOC130055643|LOC130055644|LOC130055645|LOC130055646|LOC130055647|LOC130055648|LOC130055649|LOC130055650|LOC130055651|LOC130055652|LOC130055653|LOC130055654|LOC130055655|LOC130055656|LOC130055657|LOC130055658|LOC130055659|LOC130055660|LOC130055661|LOC130055662|LOC130055663|LOC130055664|LOC130…
GRCh38/hg38 14q11.2-32.33(chr14:20151149-106855263)x3	LOC130055288|LOC130055289|LOC130055290|LOC130055291|LOC130055292|LOC130055293|LOC130055294|LOC130055295|LOC130055296|LOC130055297|LOC130055298|LOC130055299|LOC130055300|LOC130055301|LOC130055302|LOC130055303|LOC130055304|LOC130055305|LOC130055306|LOC130055307|LOC130055308|LOC130055309|LOC130055310|LOC130055311|LOC130055312|LOC130055313|LOC130055314|LOC130055315|LOC130055316|LOC130055317|LOC130055…
NM_133510.4(RAD51B):c.-4C>T	LOC112272550|RAD51B		not specified	VCV004575270	14	68286569	14	67819852	4575270	4686317		NC_000014.9:67819851:C:T	single nucleotide variant	5 prime UTR variant	Uncertain significance	2025-11-06	criteria provided, single submitter
NM_133510.4(RAD51B):c.-3G>A	LOC112272550|RAD51B		not specified	VCV004149852	14	68286570	14	67819853	4149852	4264151		NC_000014.9:67819852:G:A	single nucleotide variant	5 prime UTR variant	Uncertain significance	2025-08-15	criteria provided, single submitter
NM_133510.4(RAD51B):c.-3+5T>C	LOC112272550|RAD51B		not specified	VCV003942291	14	68286575	14	67819858	3942291	4054131		NC_000014.9:67819857:T:C	single nucleotide variant	intron variant	Uncertain significance	2025-06-12	criteria provided, single submitter

## Sheet: RAD51B co-reported
Name	ClinVar mutation	DbSNP (if any)	ClinVar classification	COSMIC occurrence	PRIMARY_HISTOLOGY	HISTOLOGY_SUBTYPE_1
NM_133510.4(RAD51B):c.515T>G (p.Leu172Trp)	L134W, L172W, L53W	rs34094401	Benign	yes	carcinoma	NS
NM_133510.4(RAD51B):c.728A>G (p.Lys243Arg)	K124R, K205R, K243R	rs34594234	Benign/Likely benign	yes	glioblastoma_multiforme	NS
NM_133509.5(RAD51B):c.1063G>A (p.Ala355Thr)	A355T	rs61758785	Conflicting classifications of pathogenicity	no
NM_133510.4(RAD51B):c.226G>A (p.Ala76Thr)	A76T, A38T	rs190059291	Conflicting classifications of pathogenicity	yes,no	lymphoid_neoplasm diffuse_large_B_cell_lymphoma	NS
NM_133510.4(RAD51B):c.579A>C (p.Glu193Asp)	E155D, E193D, E74D	rs371376587	Conflicting classifications of pathogenicity	no
NM_133510.4(RAD51B):c.316A>T (p.Ile106Phe)	I68F, I106F		Conflicting classifications of pathogenicity	no
NM_133510.4(RAD51B):c.619G>T (p.Val207Leu)	V207L, V169L, V88L	rs28908168	Conflicting classifications of pathogenicity	yes,no,no	carcinoma	NS
NM_133510.4(RAD51B):c.25G>A (p.Val9Met)	V9M	rs34583846	Conflicting classifications of pathogenicity	yes	carcinoma	mucoepidermoid_carcinoma, squamous_cell_carcinoma

## Sheet: RAD51C COSMIC
GENE_NAME	ACCESSION_NUMBER	GENE_CDS_LENGTH	HGNC_ID	SAMPLE_NAME	ID_SAMPLE	ID_TUMOUR	PRIMARY_SITE	SITE_SUBTYPE_1	SITE_SUBTYPE_2	SITE_SUBTYPE_3	PRIMARY_HISTOLOGY	HISTOLOGY_SUBTYPE_1	HISTOLOGY_SUBTYPE_2	HISTOLOGY_SUBTYPE_3	GENOME_WIDE_SCREEN	GENOMIC_MUTATION_ID	LEGACY_MUTATION_ID	MUTATION_ID	MUTATION_CDS	MUTATION_AA	MUTATION_DESCRIPTION	MUTATION_ZYGOSITY	LOH	GRCH	MUTATION_GENOME_POSITION	MUTATION_STRAND	RESISTANCE_MUTATION	MUTATION_SOMATIC_STATUS	PUBMED_PMID	ID_STUDY	SAMPLE_TYPE	TUMOUR_ORIGIN	AGE	HGVSP	HGVSC	HGVSG
RAD51C	ENST00000337432.8	1131	9820	P-0008572-T01-IM5	2830150	2685965	breast	NS	NS	NS	carcinoma	lobular_carcinoma	NS	NS	n	COSV61677300	COSM6963857	104147007	c.946C>T	p.H316Y	Substitution - Missense	null	null	38	17:58724081-58724081	+	-	Confirmed somatic variant	30205045	null	surgery-fixed	metastasis	73	ENSP00000336701.4:p.His316Tyr	ENST00000337432.8:c.946C>T	17:g.58724081C>T
RAD51C	ENST00000337432.8	1131	9820	P-0008572-T01-IM5	2724672	2583493	breast	NS	NS	NS	carcinoma	lobular_carcinoma	NS	NS	n	COSV61677300	COSM6963857	104147007	c.946C>T	p.H316Y	Substitution - Missense	het	null	38	17:58724081-58724081	+	-	Confirmed somatic variant	28481359	null	surgery-fixed	metastasis	null	ENSP00000336701.4:p.His316Tyr	ENST00000337432.8:c.946C>T	17:g.58724081C>T
RAD51C	ENST00000337432.8	1131	9820	P-0004450-T01-IM5	2829753	2685568	breast	NS	NS	NS	carcinoma	ductal_carcinoma	NS	NS	n	COSV53614404	COSM5028336	104147036	c.61C>G	p.P21A	Substitution - Missense	null	null	38	17:58692704-58692704	+	-	Confirmed somatic variant	30205045	null	surgery-fixed	metastasis	64	ENSP00000336701.4:p.Pro21Ala	ENST00000337432.8:c.61C>G	17:g.58692704C>G
RAD51C	ENST00000337432.8	1131	9820	P-0004450-T01-IM5	2720860	2579681	breast	NS	NS	NS	carcinoma	ductal_carcinoma	NS	NS	n	COSV53614404	COSM5028336	104147036	c.61C>G	p.P21A	Substitution - Missense	het	null	38	17:58692704-58692704	+	-	Confirmed somatic variant	28481359	null	surgery-fixed	metastasis	null	ENSP00000336701.4:p.Pro21Ala	ENST00000337432.8:c.61C>G	17:g.58692704C>G
RAD51C	ENST00000337432.8	1131	9820	P-0006787-T01-IM5	2723167	2581988	breast	NS	NS	NS	carcinoma	lobular_carcinoma	NS	NS	n	COSV53611159	COSM1479795	104147256	c.61C>T	p.P21S	Substitution - Missense	het	null	38	17:58692704-58692704	+	-	Confirmed somatic variant	28481359	null	surgery-fixed	metastasis	null	ENSP00000336701.4:p.Pro21Ser	ENST00000337432.8:c.61C>T	17:g.58692704C>T
RAD51C	ENST00000337432.8	1131	9820	P-0015964-T01-IM6	2830799	2686614	breast	NS	NS	NS	carcinoma	ductal_carcinoma	NS	NS	n	COSV53611159	COSM1479795	104147256	c.61C>T	p.P21S	Substitution - Missense	null	null	38	17:58692704-58692704	+	-	Confirmed somatic variant	30205045	null	surgery-fixed	metastasis	56	ENSP00000336701.4:p.Pro21Ser	ENST00000337432.8:c.61C>T	17:g.58692704C>T
RAD51C	ENST00000337432.8	1131	9820	P-0006787-T01-IM5	2830011	2685826	breast	NS	NS	NS	carcinoma	lobular_carcinoma	NS	NS	n	COSV53611159	COSM1479795	104147256	c.61C>T	p.P21S	Substitution - Missense	null	null	38	17:58692704-58692704	+	-	Confirmed somatic variant	30205045	null	surgery-fixed	metastasis	56	ENSP00000336701.4:p.Pro21Ser	ENST00000337432.8:c.61C>T	17:g.58692704C>T
RAD51C	ENST00000337432.8	1131	9820	338_T1	2905722	2759978	breast	NS	NS	NS	carcinoma	ductal_carcinoma	NS	NS	y	COSV105905643	COSM10015680	104149553	c.1108C>G	p.R370G	Substitution - Missense	null	null	38	17:58734199-58734199	+	-	Confirmed somatic variant	32723837	null	surgery fresh/frozen	metastasis	47	ENSP00000336701.4:p.Arg370Gly	ENST00000337432.8:c.1108C>G	17:g.58734199C>G
RAD51C	ENST00000337432.8	1131	9820	P-0008316-T01-IM5	2724442	2583263	cervix	NS	NS	NS	carcinoma	mixed_adenosquamous_carcinoma	NS	NS	n	COSV53626695	COSM6962376	104149498	c.35G>A	p.R12Q	Substitution - Missense	het	null	38	17:58692678-58692678	+	-	Confirmed somatic variant	28481359	null	surgery-fixed	metastasis	null	ENSP00000336701.4:p.Arg12Gln	ENST00000337432.8:c.35G>A	17:g.58692678G>A
RAD51C	ENST00000337432.8	1131	9820	P-0003843-T01-IM5	2720334	2579155	kidney	NS	NS	NS	carcinoma	clear_cell_renal_cell_carcinoma	NS	NS	n	COSV53627383	COSM6931051	104149513	c.2T>C	p.M1?	null	het	null	38	17:58692645-58692645	+	-	Confirmed somatic variant	28481359	null	surgery-fixed	metastasis	null	ENSP00000336701.4:p.Met1?	ENST00000337432.8:c.2T>C	17:g.58692645T>C
RAD51C	ENST00000337432.8	1131	9820	BL-17-A24873	2905440	2759696	kidney	NS	NS	NS	carcinoma	clear_cell_renal_cell_carcinoma	NS	NS	n	COSV105005521	COSM9890054	104148650	c.506T>C	p.V169A	Substitution - Missense	null	null	38	17:58696794-58696794	+	-	Variant of unknown origin	32321774	null	surgery-fixed	metastasis	null	ENSP00000336701.4:p.Val169Ala	ENST00000337432.8:c.506T>C	17:g.58696794T>C
RAD51C	ENST00000337432.8	1131	9820	P-0009000-T01-IM5	2725002	2583823	large_intestine	rectum	NS	NS	carcinoma	adenocarcinoma	NS	NS	n	COSV53620632	COSM6966066	104148792	c.292G>A	p.G98S	Substitution - Missense	het	null	38	17:58695077-58695077	+	-	Confirmed somatic variant	28481359	null	surgery-fixed	metastasis	null	ENSP00000336701.4:p.Gly98Ser	ENST00000337432.8:c.292G>A	17:g.58695077G>A
RAD51C	ENST00000337432.8	1131	9820	CRC458	2730842	2589611	large_intestine	colon	NS	NS	carcinoma	adenocarcinoma	NS	NS	y	COSV105871126	COSM10061183	104148785	c.112C>T	p.L38F	Substitution - Missense	null	null	38	17:58692755-58692755	+	-	Confirmed somatic variant	26416732	null	xenograft	metastasis	70	ENSP00000336701.4:p.Leu38Phe	ENST00000337432.8:c.112C>T	17:g.58692755C>T
RAD51C	ENST00000337432.8	1131	9820	P-0008042-T01-IM5	2724227	2583048	large_intestine	colon	sigmoid	NS	carcinoma	adenocarcinoma	NS	NS	n	COSV53612390	COSM6937413	104146647	c.19C>T	p.R7C	Substitution - Missense	het	null	38	17:58692662-58692662	+	-	Confirmed somatic variant	28481359	null	surgery-fixed	metastasis	null	ENSP00000336701.4:p.Arg7Cys	ENST00000337432.8:c.19C>T	17:g.58692662C>T
RAD51C	ENST00000337432.8	1131	9820	BL-16-A51867	2905647	2759903	lung	NS	NS	NS	carcinoma	non_small_cell_carcinoma	NS	NS	n	COSV53622941	COSM7185780	104146993	c.203G>T	p.C68F	Substitution - Missense	null	null	38	17:58694988-58694988	+	-	Reported in another cancer sample as somatic	32321774	null	surgery-fixed	metastasis	null	ENSP00000336701.4:p.Cys68Phe	ENST00000337432.8:c.203G>T	17:g.58694988G>T
RAD51C	ENST00000337432.8	1131	9820	BL-17-R19687	2905297	2759553	lung	NS	NS	NS	carcinoma	non_small_cell_carcinoma	NS	NS	n	COSV61675832	COSM292595	104146925	c.934C>T	p.R312W	Substitution - Missense	null	null	38	17:58724069-58724069	+	-	Reported in another cancer sample as somatic	32321774	null	surgery-fixed	metastasis	null	ENSP00000336701.4:p.Arg312Trp	ENST00000337432.8:c.934C>T	17:g.58724069C>T
RAD51C	ENST00000337432.8	1131	9820	P-0001171-T01-IM3	2716747	2575568	lung	NS	NS	NS	carcinoma	adenocarcinoma	NS	NS	n	COSV53627107	COSM6915176	104146788	c.314C>T	p.S105L	Substitution - Missense	het	null	38	17:58695099-58695099	+	-	Confirmed somatic variant	28481359	null	surgery-fixed	metastasis	null	ENSP00000336701.4:p.Ser105Leu	ENST00000337432.8:c.314C>T	17:g.58695099C>T
RAD51C	ENST00000337432.8	1131	9820	P-0008837-T01-IM5	2724869	2583690	lung	NS	NS	NS	carcinoma	adenocarcinoma	NS	NS	n	COSV53625587	COSM6965158	104145875	c.85T>C	p.S29P	Substitution - Missense	het	null	38	17:58692728-58692728	+	-	Confirmed somatic variant	28481359	null	surgery-fixed	metastasis	null	ENSP00000336701.4:p.Ser29Pro	ENST00000337432.8:c.85T>C	17:g.58692728T>C
RAD51C	ENST00000337432.8	1131	9820	P-0001224-T02-IM3	2716867	2575688	lung	NS	NS	NS	carcinoma	adenocarcinoma	NS	NS	n	COSV61677067	COSM6917715	104145672	c.626A>G	p.Y209C	Substitution - Missense	het	null	38	17:58703250-58703250	+	-	Confirmed somatic variant	28481359	null	surgery-fixed	metastasis	null	ENSP00000336701.4:p.Tyr209Cys	ENST00000337432.8:c.626A>G	17:g.58703250A>G
RAD51C	ENST00000337432.8	1131	9820	P-0009950-T01-IM5	2725777	2584598	NS	NS	NS	NS	malignant_melanoma	NS	NS	NS	n	COSV61675952	COSM6971722	104148205	c.988C>T	p.P330S	Substitution - Missense	het	null	38	17:58732506-58732506	+	-	Confirmed somatic variant	28481359	null	surgery-fixed	metastasis	null	ENSP00000336701.4:p.Pro330Ser	ENST00000337432.8:c.988C>T	17:g.58732506C>T
RAD51C	ENST00000337432.8	1131	9820	P-0010848-T01-IM5	2726516	2585337	NS	NS	NS	NS	malignant_melanoma	NS	NS	NS	n	COSV61676520	COSM6977418	104146329	c.1085_1086delinsTT	p.S362F	Substitution - Missense	het	null	38	17:58734176-58734177	+	-	Confirmed somatic variant	28481359	null	surgery-fixed	metastasis	null	ENSP00000336701.4:p.Ser362Phe	ENST00000337432.8:c.1085_1086delinsTT	17:g.58734176_58734177delinsTT
RAD51C	ENST00000337432.8	1131	9820	BL-16-D50482	2905577	2759833	NS	NS	NS	NS	malignant_melanoma	NS	NS	NS	n	COSV61676239	COSM212455	104146263	c.709C>T	p.R237*	Substitution - Nonsense	null	null	38	17:58709862-58709862	+	-	Reported in another cancer sample as somatic	32321774	null	surgery-fixed	metastasis	null	ENSP00000336701.4:p.Arg237Ter	ENST00000337432.8:c.709C>T	17:g.58709862C>T
RAD51C	ENST00000337432.8	1131	9820	P-0006806-T01-IM5	2783137	2640920	prostate	NS	NS	NS	carcinoma	adenocarcinoma	NS	NS	n	COSV53620946	COSM3795869	104146899	c.499G>A	p.D167N	Substitution - Missense	het	null	38	17:58696787-58696787	+	-	Confirmed somatic variant	28825054	null	surgery-fixed	metastasis	57	ENSP00000336701.4:p.Asp167Asn	ENST00000337432.8:c.499G>A	17:g.58696787G>A
RAD51C	ENST00000337432.8	1131	9820	P-0006806-T01-IM5	2723186	2582007	prostate	NS	NS	NS	carcinoma	adenocarcinoma	NS	NS	n	COSV53620946	COSM3795869	104146899	c.499G>A	p.D167N	Substitution - Missense	het	null	38	17:58696787-58696787	+	-	Confirmed somatic variant	28481359	null	surgery-fixed	metastasis	null	ENSP00000336701.4:p.Asp167Asn	ENST00000337432.8:c.499G>A	17:g.58696787G>A
RAD51C	ENST00000337432.8	1131	9820	24	2345974	2210646	prostate	NS	NS	NS	carcinoma	NS	NS	NS	y	COSV61677447	COSM4778092	104146634	c.853C>T	p.Q285*	Substitution - Nonsense	null	null	38	17:58720761-58720761	+	-	Confirmed somatic variant	25189356	null	surgery - NOS	metastasis	null	ENSP00000336701.4:p.Gln285Ter	ENST00000337432.8:c.853C>T	17:g.58720761C>T
RAD51C	ENST00000337432.8	1131	9820	P-0009148-T01-IM5	2725126	2583947	skin	NS	NS	NS	malignant_melanoma	NS	NS	NS	n	COSV53615831	COSM6967007	104149929	c.350del	p.L117*	Deletion - Frameshift	het	null	38	17:58695135-58695135	+	-	Confirmed somatic variant	28481359	null	surgery-fixed	metastasis	null	ENSP00000336701.4:p.Leu117Ter	ENST00000337432.8:c.350del	17:g.58695135del
RAD51C	ENST00000337432.8	1131	9820	P-0001361-T01-IM3	2717140	2575961	skin	NS	NS	NS	malignant_melanoma	NS	NS	NS	n	COSV53622543	COSM6916585	104150064	c.463G>A	p.A155T	Substitution - Missense	het	null	38	17:58696751-58696751	+	-	Confirmed somatic variant	28481359	null	surgery-fixed	metastasis	null	ENSP00000336701.4:p.Ala155Thr	ENST00000337432.8:c.463G>A	17:g.58696751G>A
RAD51C	ENST00000337432.8	1131	9820	CSCC-40-T	2292477	2158541	skin	head_neck	NS	NS	carcinoma	squamous_cell_carcinoma	NS	NS	y	COSV53628692	COSM4551241	104147869	c.523G>A	p.A175T	Substitution - Missense	het	null	38	17:58696811-58696811	+	-	Confirmed somatic variant	25303977	null	surgery fresh/frozen	metastasis	49	ENSP00000336701.4:p.Ala175Thr	ENST00000337432.8:c.523G>A	17:g.58696811G>A
RAD51C	ENST00000337432.8	1131	9820	P-0000686-T01-IM3	2715784	2574605	skin	NS	NS	NS	malignant_melanoma	NS	NS	NS	n	COSV61675946	COSM6912127	104146919	c.605A>T	p.D202V	Substitution - Missense	het	null	38	17:58703229-58703229	+	-	Confirmed somatic variant	28481359	null	surgery-fixed	metastasis	null	ENSP00000336701.4:p.Asp202Val	ENST00000337432.8:c.605A>T	17:g.58703229A>T
RAD51C	ENST00000337432.8	1131	9820	MELA_17792	2760726	2619259	skin	upper_arm	NS	NS	malignant_melanoma	nodular	NS	NS	y	COSV104641803	COSM9300749	104148389	c.1120G>A	p.E374K	Substitution - Missense	null	null	38	17:58734211-58734211	+	-	Confirmed somatic variant	30178487	null	surgery fresh/frozen	metastasis	18	ENSP00000336701.4:p.Glu374Lys	ENST00000337432.8:c.1120G>A	17:g.58734211G>A
RAD51C	ENST00000337432.8	1131	9820	MELA_17792	2760726	2619259	skin	upper_arm	NS	NS	malignant_melanoma	nodular	NS	NS	y	COSV100507155	COSM8736380	104145638	c.613C>T	p.L205F	Substitution - Missense	null	null	38	17:58703237-58703237	+	-	Confirmed somatic variant	30178487	null	surgery fresh/frozen	metastasis	18	ENSP00000336701.4:p.Leu205Phe	ENST00000337432.8:c.613C>T	17:g.58703237C>T
RAD51C	ENST00000337432.8	1131	9820	P-0006034-T01-IM5	2722415	2581236	skin	NS	NS	NS	malignant_melanoma	NS	NS	NS	n	COSV53613829	COSM6911171	104147366	c.128C>T	p.P43L	Substitution - Missense	het	null	38	17:58692771-58692771	+	-	Confirmed somatic variant	28481359	null	NS	metastasis	null	ENSP00000336701.4:p.Pro43Leu	ENST00000337432.8:c.128C>T	17:g.58692771C>T
RAD51C	ENST00000337432.8	1131	9820	ME035T	1673897	1586953	skin	extremity	NS	NS	malignant_melanoma	NS	NS	NS	y	COSV61675713	COSM227623	104145863	c.745C>T	p.R249C	Substitution - Missense	null	null	38	17:58709898-58709898	+	-	Reported in another cancer sample as somatic	22622578	null	surgery - NOS	metastasis	67	ENSP00000336701.4:p.Arg249Cys	ENST00000337432.8:c.745C>T	17:g.58709898C>T
RAD51C	ENST00000337432.8	1131	9820	P-0004214-T01-IM5	2720621	2579442	skin	NS	NS	NS	malignant_melanoma	NS	NS	NS	n	COSV61675713	COSM227623	104145863	c.745C>T	p.R249C	Substitution - Missense	het	null	38	17:58709898-58709898	+	-	Confirmed somatic variant	28481359	null	surgery-fixed	metastasis	null	ENSP00000336701.4:p.Arg249Cys	ENST00000337432.8:c.745C>T	17:g.58709898C>T
RAD51C	ENST00000337432.8	1131	9820	EXTERN_MELA_20140924_125	2839483	2695249	skin	NS	NS	NS	malignant_melanoma	NS	NS	NS	y	COSV104641817	COSM9479429	104149237	c.1097G>A	p.R366Q	Substitution - Missense	null	null	38	17:58734188-58734188	+	-	Confirmed somatic variant	28467829	null	surgery fresh/frozen	metastasis	null	ENSP00000336701.4:p.Arg366Gln	ENST00000337432.8:c.1097G>A	17:g.58734188G>A
RAD51C	ENST00000337432.8	1131	9820	PD42092a	2894833	2749321	skin	head_neck	NS	NS	malignant_melanoma	superficial_spreading	NS	NS	y	COSV105224330	COSM9883065	104147642	c.1085C>T	p.S362F	Substitution - Missense	null	null	38	17:58734176-58734176	+	-	Variant of unknown origin	33024263	null	surgery-fixed	metastasis	75	ENSP00000336701.4:p.Ser362Phe	ENST00000337432.8:c.1085C>T	17:g.58734176C>T
RAD51C	ENST00000337432.8	1131	9820	P-0004423-T01-IM5	2720832	2579653	skin	NS	NS	NS	carcinoma	Merkel_cell_carcinoma	NS	NS	n	COSV53616197	COSM6936033	104146521	c.305_306delinsTT	p.T102I	Substitution - Missense	het	null	38	17:58695090-58695091	+	-	Confirmed somatic variant	28481359	null	surgery-fixed	metastasis	null	ENSP00000336701.4:p.Thr102Ile	ENST00000337432.8:c.305_306delinsTT	17:g.58695090_58695091delinsTT
RAD51C	ENST00000337432.8	1131	9820	PD42094c	2894837	2749325	skin	trunk	NS	NS	malignant_melanoma	superficial_spreading	NS	NS	y	COSV105005521	COSM9890054	104148650	c.506T>C	p.V169A	Substitution - Missense	null	null	38	17:58696794-58696794	+	-	Variant of unknown origin	33024263	null	surgery-fixed	metastasis	62	ENSP00000336701.4:p.Val169Ala	ENST00000337432.8:c.506T>C	17:g.58696794T>C
RAD51C	ENST00000337432.8	1131	9820	RMS66	2355924	2219707	soft_tissue	striated_muscle	paratestis	NS	rhabdomyosarcoma	embryonal	NS	NS	y	COSV53620003	COSM4988152	104147154	c.454G>A	p.A152T	Substitution - Missense	null	null	38	17:58696742-58696742	+	-	Variant of unknown origin	24793135	null	surgery fresh/frozen	metastasis	15	ENSP00000336701.4:p.Ala152Thr	ENST00000337432.8:c.454G>A	17:g.58696742G>A
RAD51C	ENST00000337432.8	1131	9820	P-0000408-T01-IM3	2715223	2574044	stomach	NS	NS	NS	carcinoma	adenocarcinoma	NS	NS	n	COSV53620190	COSM6910260	104147713	c.487A>C	p.S163R	Substitution - Missense	het	null	38	17:58696775-58696775	+	-	Confirmed somatic variant	28481359	null	surgery-fixed	metastasis	null	ENSP00000336701.4:p.Ser163Arg	ENST00000337432.8:c.487A>C	17:g.58696775A>C
RAD51C	ENST00000337432.8	1131	9820	652DKD	2762879	2621138	thyroid	NS	NS	NS	carcinoma	Hurthle_cell_carcinoma	NS	NS	n	COSV61677530	COSM7339398	104147005	c.1088T>C	p.L363S	Substitution - Missense	null	null	38	17:58734179-58734179	+	-	Variant of unknown origin	29615459	null	NS	metastasis	58	ENSP00000336701.4:p.Leu363Ser	ENST00000337432.8:c.1088T>C	17:g.58734179T>C
RAD51C	ENST00000337432.8	1131	9820	BL-17-M28272	2905583	2759839	urinary_tract	NS	NS	NS	carcinoma	transitional_cell_carcinoma	NS	NS	n	COSV105871163	COSM9996780	104146908	c.164C>T	p.A55V	Substitution - Missense	null	null	38	17:58694949-58694949	+	-	Variant of unknown origin	32321774	null	surgery-fixed	metastasis	null	ENSP00000336701.4:p.Ala55Val	ENST00000337432.8:c.164C>T	17:g.58694949C>T
RAD51C	ENST00000337432.8	1131	9820	2748743	2748743	2607446	biliary_tract	bile_duct	NS	NS	carcinoma	adenocarcinoma	NS	NS	y	COSV61677540	COSM7320261	104148011	c.1044T>C	p.D348=	Substitution - coding silent	null	null	38	17:58734135-58734135	+	-	Confirmed somatic variant	29360550	null	surgery fresh/frozen	NS	50	ENSP00000336701.4:p.Asp348=	ENST00000337432.8:c.1044T>C	17:g.58734135T>C
RAD51C	ENST00000337432.8	1131	9820	CHOL42	2057226	1937470	biliary_tract	bile_duct	NS	NS	carcinoma	adenocarcinoma	NS	NS	y	COSV53619785	COSM1744228	104147620	c.135G>C	p.E45D	Substitution - Missense	null	null	38	17:58692778-58692778	+	-	Confirmed somatic variant	24185509	null	fresh/frozen - NOS	NS	null	ENSP00000336701.4:p.Glu45Asp	ENST00000337432.8:c.135G>C	17:g.58692778G>C
RAD51C	ENST00000337432.8	1131	9820	GBNEC_3	2907834	2762017	biliary_tract	gallbladder	NS	NS	carcinoma	small_cell_carcinoma	NS	NS	y	COSV61676900	COSM981989	104146415	c.1103G>A	p.R368Q	Substitution - Missense	null	null	38	17:58734194-58734194	+	-	Reported in another cancer sample as somatic	33563892	null	surgery-fixed	NS	65	ENSP00000336701.4:p.Arg368Gln	ENST00000337432.8:c.1103G>A	17:g.58734194G>A
RAD51C	ENST00000337432.8	1131	9820	TCGA-AC-A23H-01	2187848	2056126	breast	NS	NS	NS	carcinoma	NS	NS	NS	y	COSV99542230	COSM7668405	104146036	c.421G>C	p.D141H	Substitution - Missense	null	null	38	17:58696709-58696709	+	-	Confirmed somatic variant	null	414	NS	NS	90	ENSP00000336701.4:p.Asp141His	ENST00000337432.8:c.421G>C	17:g.58696709G>C
RAD51C	ENST00000337432.8	1131	9820	CSB1	2373539	2236332	breast	NS	NS	NS	carcinoma	luminal_NS_carcinoma	NS	NS	n	COSV53614404	COSM5028336	104147036	c.61C>G	p.P21A	Substitution - Missense	null	null	38	17:58692704-58692704	+	-	Confirmed somatic variant	22722193	null	NS	NS	null	ENSP00000336701.4:p.Pro21Ala	ENST00000337432.8:c.61C>G	17:g.58692704C>G
RAD51C	ENST00000337432.8	1131	9820	P-0004450-T01-IM5	2786949	2644372	breast	NS	NS	NS	carcinoma	ER-positive_carcinoma	NS	NS	n	COSV53614404	COSM5028336	104147036	c.61C>G	p.P21A	Substitution - Missense	null	null	38	17:58692704-58692704	+	-	Confirmed somatic variant	30537512	null	surgery-fixed	NS	null	ENSP00000336701.4:p.Pro21Ala	ENST00000337432.8:c.61C>G	17:g.58692704C>G
RAD51C	ENST00000337432.8	1131	9820	MB-T46	2802998	2659808	breast	NS	NS	NS	carcinoma	ER-positive_carcinoma	NS	NS	n	COSV61676239	COSM212455	104146263	c.709C>T	p.R237*	Substitution - Nonsense	null	null	38	17:58709862-58709862	+	-	Confirmed somatic variant	26960396	null	fixed - NOS	NS	71	ENSP00000336701.4:p.Arg237Ter	ENST00000337432.8:c.709C>T	17:g.58709862C>T
RAD51C	ENST00000337432.8	1131	9820	TCGA-27-2527	2108064	1985925	central_nervous_system	brain	NS	NS	glioma	astrocytoma_Grade_IV	glioblastoma_multiforme	NS	y	COSV53624368	COSM2157305	104147770	c.461_462del	p.E154Gfs*5	Deletion - Frameshift	null	null	38	17:58696749-58696750	+	-	Confirmed somatic variant	23917401	null	NS	NS	null	ENSP00000336701.4:p.Glu154GlyfsTer5	ENST00000337432.8:c.461_462del	17:g.58696749_58696750del
RAD51C	ENST00000337432.8	1131	9820	T98G	2491103	2353749	central_nervous_system	brain	NS	NS	glioma	astrocytoma_Grade_IV	glioblastoma_multiforme	NS	y	COSV53611110	COSM1610546	104145764	c.459T>G	p.G153=	Substitution - coding silent	null	null	38	17:58696747-58696747	+	-	Reported in another cancer sample as somatic	26496030	null	cell-line	NS	null	ENSP00000336701.4:p.Gly153=	ENST00000337432.8:c.459T>G	17:g.58696747T>G
RAD51C	ENST00000337432.8	1131	9820	U343	2491104	2353750	central_nervous_system	brain	NS	NS	glioma	astrocytoma_Grade_IV	glioblastoma_multiforme	NS	y	COSV53611110	COSM1610546	104145764	c.459T>G	p.G153=	Substitution - coding silent	null	null	38	17:58696747-58696747	+	-	Reported in another cancer sample as somatic	26496030	null	cell-line	NS	null	ENSP00000336701.4:p.Gly153=	ENST00000337432.8:c.459T>G	17:g.58696747T>G
RAD51C	ENST00000337432.8	1131	9820	LN229	2491102	2353748	central_nervous_system	brain	NS	NS	glioma	astrocytoma_Grade_IV	glioblastoma_multiforme	NS	y	COSV53611110	COSM1610546	104145764	c.459T>G	p.G153=	Substitution - coding silent	null	null	38	17:58696747-58696747	+	-	Reported in another cancer sample as somatic	26496030	null	cell-line	NS	null	ENSP00000336701.4:p.Gly153=	ENST00000337432.8:c.459T>G	17:g.58696747T>G
RAD51C	ENST00000337432.8	1131	9820	U87	2491106	2353752	central_nervous_system	brain	NS	NS	glioma	astrocytoma_Grade_IV	glioblastoma_multiforme	NS	y	COSV53611110	COSM1610546	104145764	c.459T>G	p.G153=	Substitution - coding silent	null	null	38	17:58696747-58696747	+	-	Reported in another cancer sample as somatic	26496030	null	cell-line	NS	null	ENSP00000336701.4:p.Gly153=	ENST00000337432.8:c.459T>G	17:g.58696747T>G
RAD51C	ENST00000337432.8	1131	9820	TCGA-32-1982-01	1338091	1248476	central_nervous_system	brain	NS	NS	glioma	astrocytoma_Grade_IV	glioblastoma_multiforme	NS	y	COSV53628592	COSM3196068	104148921	c.234A>G	p.T78=	Substitution - coding silent	null	null	38	17:58695019-58695019	+	-	Confirmed somatic variant	null	329	surgery fresh/frozen	NS	76	ENSP00000336701.4:p.Thr78=	ENST00000337432.8:c.234A>G	17:g.58695019A>G
RAD51C	ENST00000337432.8	1131	9820	TCGA-19-5956-01	2178192	2046490	central_nervous_system	brain	NS	NS	glioma	astrocytoma_Grade_IV	glioblastoma_multiforme	NS	y	COSV100507048	COSM7469302	104147494	c.591G>T	p.E197D	Substitution - Missense	null	null	38	17:58703215-58703215	+	-	Confirmed somatic variant	null	329	NS	NS	53	ENSP00000336701.4:p.Glu197Asp	ENST00000337432.8:c.591G>T	17:g.58703215G>T
RAD51C	ENST00000337432.8	1131	9820	TCGA-19-5953-01	2120314	1994550	central_nervous_system	brain	NS	NS	glioma	astrocytoma_Grade_IV	glioblastoma_multiforme	NS	y	COSV61676726	COSM3403064	104146296	c.1018C>G	p.Q340E	Substitution - Missense	null	null	38	17:58732536-58732536	+	-	Confirmed somatic variant	null	329	NS	NS	58	ENSP00000336701.4:p.Gln340Glu	ENST00000337432.8:c.1018C>G	17:g.58732536C>G
RAD51C	ENST00000337432.8	1131	9820	DCG_04	2664382	2524436	central_nervous_system	cerebellum	NS	NS	glioma	astrocytoma_Grade_IV	glioblastoma_multiforme	NS	y	COSV53624714	COSM6839488	104145849	c.47G>C	p.S16T	Substitution - Missense	null	null	38	17:58692690-58692690	+	-	Confirmed somatic variant	28852847	null	surgery fresh/frozen	NS	40	ENSP00000336701.4:p.Ser16Thr	ENST00000337432.8:c.47G>C	17:g.58692690G>C
RAD51C	ENST00000337432.8	1131	9820	TCGA-IR-A3LA-01	2193391	2061669	cervix	NS	NS	NS	carcinoma	squamous_cell_carcinoma	NS	NS	y	COSV53612967	COSM4844978	104146703	c.175G>A	p.E59K	Substitution - Missense	null	null	38	17:58694960-58694960	+	-	Confirmed somatic variant	null	415	NS	NS	60	ENSP00000336701.4:p.Glu59Lys	ENST00000337432.8:c.175G>A	17:g.58694960G>A
RAD51C	ENST00000337432.8	1131	9820	TCGA-EA-A43B-01	2193344	2061622	cervix	NS	NS	NS	carcinoma	squamous_cell_carcinoma	NS	NS	y	COSV99541511	COSM8649342	104148322	c.514C>G	p.L172V	Substitution - Missense	null	null	38	17:58696802-58696802	+	-	Confirmed somatic variant	null	415	NS	NS	43	ENSP00000336701.4:p.Leu172Val	ENST00000337432.8:c.514C>G	17:g.58696802C>G
RAD51C	ENST00000337432.8	1131	9820	TCGA-AX-A06F-01	2198328	2066606	endometrium	NS	NS	NS	carcinoma	endometrioid_carcinoma	NS	NS	y	COSV53621030	COSM6229040	104147332	c.282G>A	p.E94=	Substitution - coding silent	null	null	38	17:58695067-58695067	+	-	Confirmed somatic variant	null	419	NS	NS	59	ENSP00000336701.4:p.Glu94=	ENST00000337432.8:c.282G>A	17:g.58695067G>A
RAD51C	ENST00000337432.8	1131	9820	PALETF	1846742	1739707	haematopoietic_and_lymphoid_tissue	NS	NS	NS	lymphoid_neoplasm	acute_lymphoblastic_B_cell_leukaemia	NS	NS	y	COSV53619783	COSM1169347	104149107	c.513C>A	p.D171E	Substitution - Missense	null	null	38	17:58696801-58696801	+	-	Confirmed somatic variant	22897847	null	blood-bone marrow	NS	null	ENSP00000336701.4:p.Asp171Glu	ENST00000337432.8:c.513C>A	17:g.58696801C>A
RAD51C	ENST00000337432.8	1131	9820	2699249	2699249	2558153	haematopoietic_and_lymphoid_tissue	skin	NS	NS	lymphoid_neoplasm	mycosis_fungoides-Sezary_syndrome	NS	NS	n	COSV105005371	COSM9554462	104147203	c.136C>G	p.L46V	Substitution - Missense	null	null	38	17:58692779-58692779	+	-	Reported in another cancer sample as somatic	27121473	null	blood-bone marrow	NS	null	ENSP00000336701.4:p.Leu46Val	ENST00000337432.8:c.136C>G	17:g.58692779C>G
RAD51C	ENST00000337432.8	1131	9820	2699148	2699148	2558052	haematopoietic_and_lymphoid_tissue	skin	NS	NS	lymphoid_neoplasm	mycosis_fungoides-Sezary_syndrome	NS	NS	y	COSV105005371	COSM9554462	104147203	c.136C>G	p.L46V	Substitution - Missense	null	null	38	17:58692779-58692779	+	-	Confirmed somatic variant	27121473	null	blood-bone marrow	NS	null	ENSP00000336701.4:p.Leu46Val	ENST00000337432.8:c.136C>G	17:g.58692779C>G
RAD51C	ENST00000337432.8	1131	9820	2689646	2689646	2548623	haematopoietic_and_lymphoid_tissue	skin	NS	NS	lymphoid_neoplasm	peripheral_T_cell_lymphoma_unspecified	NS	NS	n	COSV100506842	COSM9178096	104149374	c.955C>T	p.R319*	Substitution - Nonsense	null	null	38	17:58724090-58724090	+	-	Variant of unknown origin	27203213	null	surgery-fixed	NS	29	ENSP00000336701.4:p.Arg319Ter	ENST00000337432.8:c.955C>T	17:g.58724090C>T
RAD51C	ENST00000337432.8	1131	9820	139	2699520	2558424	kidney	NS	NS	NS	carcinoma	clear_cell_renal_cell_carcinoma	NS	NS	n	COSV61675761	COSM6907283	104146058	c.746G>A	p.R249H	Substitution - Missense	het	null	38	17:58709899-58709899	+	-	Reported in another cancer sample as somatic	29420467	null	surgery-fixed	NS	null	ENSP00000336701.4:p.Arg249His	ENST00000337432.8:c.746G>A	17:g.58709899G>A
RAD51C	ENST00000337432.8	1131	9820	HUB-02-C2-098	2607142	2466854	large_intestine	NS	NS	NS	carcinoma	adenocarcinoma	NS	NS	y	COSV53618596	COSM6028178	104145741	c.561_562del	p.H187Qfs*15	Deletion - Frameshift	null	null	38	17:58696849-58696850	+	-	Confirmed somatic variant	null	670	organoid culture	NS	null	ENSP00000336701.4:p.His187GlnfsTer15	ENST00000337432.8:c.561_562del	17:g.58696849_58696850del
RAD51C	ENST00000337432.8	1131	9820	T3064	2658265	2518424	large_intestine	NS	NS	NS	carcinoma	adenocarcinoma	NS	NS	y	COSV53618057	COSM4719986	104148256	c.259G>A	p.A87T	Substitution - Missense	null	null	38	17:58695044-58695044	+	-	Confirmed somatic variant	27149842	null	NS	NS	75.5	ENSP00000336701.4:p.Ala87Thr	ENST00000337432.8:c.259G>A	17:g.58695044G>A
RAD51C	ENST00000337432.8	1131	9820	T3064	2296168	2161771	large_intestine	colon	transverse	NS	carcinoma	adenocarcinoma	NS	NS	y	COSV53618057	COSM4719986	104148256	c.259G>A	p.A87T	Substitution - Missense	null	null	38	17:58695044-58695044	+	-	Confirmed somatic variant	25344691	null	NS	NS	75.5	ENSP00000336701.4:p.Ala87Thr	ENST00000337432.8:c.259G>A	17:g.58695044G>A
RAD51C	ENST00000337432.8	1131	9820	PCRC16_1A	2873960	2728824	large_intestine	colon	transverse	NS	adenoma	tubulovillous	NS	NS	y	COSV105005377	COSM9856733	104146442	c.108G>C	p.E36D	Substitution - Missense	null	null	38	17:58692751-58692751	+	-	Confirmed somatic variant	30038269	null	surgery fresh/frozen	NS	75	ENSP00000336701.4:p.Glu36Asp	ENST00000337432.8:c.108G>C	17:g.58692751G>C
RAD51C	ENST00000337432.8	1131	9820	PCRC16_2A	2873961	2728824	large_intestine	colon	transverse	NS	adenoma	tubulovillous	NS	NS	y	COSV105005377	COSM9856733	104146442	c.108G>C	p.E36D	Substitution - Missense	null	null	38	17:58692751-58692751	+	-	Confirmed somatic variant	30038269	null	surgery fresh/frozen	NS	75	ENSP00000336701.4:p.Glu36Asp	ENST00000337432.8:c.108G>C	17:g.58692751G>C
RAD51C	ENST00000337432.8	1131	9820	T3235	2658250	2518409	large_intestine	NS	NS	NS	carcinoma	adenocarcinoma	NS	NS	y	COSV53617130	COSM6761937	104146098	c.27A>C	p.E9D	Substitution - Missense	null	null	38	17:58692670-58692670	+	-	Confirmed somatic variant	27149842	null	NS	NS	86	ENSP00000336701.4:p.Glu9Asp	ENST00000337432.8:c.27A>C	17:g.58692670A>C
RAD51C	ENST00000337432.8	1131	9820	TCGA-AZ-4315-01	1651162	1565949	large_intestine	caecum	NS	NS	carcinoma	adenocarcinoma	NS	NS	y	COSV53617130	COSM6761937	104146098	c.27A>C	p.E9D	Substitution - Missense	null	null	38	17:58692670-58692670	+	-	Confirmed somatic variant	null	376	NS	NS	61	ENSP00000336701.4:p.Glu9Asp	ENST00000337432.8:c.27A>C	17:g.58692670A>C
RAD51C	ENST00000337432.8	1131	9820	T3269	2658287	2518446	large_intestine	NS	NS	NS	carcinoma	adenocarcinoma	NS	NS	y	COSV53622933	COSM6761939	104145660	c.251A>G	p.K84R	Substitution - Missense	null	null	38	17:58695036-58695036	+	-	Confirmed somatic variant	27149842	null	NS	NS	69.16	ENSP00000336701.4:p.Lys84Arg	ENST00000337432.8:c.251A>G	17:g.58695036A>G
RAD51C	ENST00000337432.8	1131	9820	HCT8	2301980	2167263	large_intestine	NS	NS	NS	carcinoma	adenocarcinoma	NS	NS	y	COSV53628343	COSM4634234	104147926	c.514C>A	p.L172I	Substitution - Missense	het	null	38	17:58696802-58696802	+	-	Variant of unknown origin	24755471	null	cell-line	NS	null	ENSP00000336701.4:p.Leu172Ile	ENST00000337432.8:c.514C>A	17:g.58696802C>A
RAD51C	ENST00000337432.8	1131	9820	T3527	2658694	2518853	large_intestine	NS	NS	NS	carcinoma	adenocarcinoma	NS	NS	y	COSV53612849	COSM4719984	104146746	c.61C>A	p.P21T	Substitution - Missense	null	null	38	17:58692704-58692704	+	-	Confirmed somatic variant	27149842	null	NS	NS	73.91	ENSP00000336701.4:p.Pro21Thr	ENST00000337432.8:c.61C>A	17:g.58692704C>A
RAD51C	ENST00000337432.8	1131	9820	T3527	2296234	2161837	large_intestine	rectum	NS	NS	carcinoma	adenocarcinoma	NS	NS	y	COSV53612849	COSM4719984	104146746	c.61C>A	p.P21T	Substitution - Missense	null	null	38	17:58692704-58692704	+	-	Confirmed somatic variant	25344691	null	NS	NS	73.91	ENSP00000336701.4:p.Pro21Thr	ENST00000337432.8:c.61C>A	17:g.58692704C>A
RAD51C	ENST00000337432.8	1131	9820	T2434	2658682	2518841	large_intestine	NS	NS	NS	carcinoma	adenocarcinoma	NS	NS	y	COSV61675984	COSM6761936	104147397	c.773G>A	p.R258H	Substitution - Missense	null	null	38	17:58709926-58709926	+	-	Confirmed somatic variant	27149842	null	NS	NS	56.41	ENSP00000336701.4:p.Arg258His	ENST00000337432.8:c.773G>A	17:g.58709926G>A
RAD51C	ENST00000337432.8	1131	9820	TCGA-AA-3664-01	1651012	1565799	large_intestine	caecum	NS	NS	carcinoma	adenocarcinoma	NS	NS	y	COSV61675832	COSM292595	104146925	c.934C>T	p.R312W	Substitution - Missense	null	null	38	17:58724069-58724069	+	-	Confirmed somatic variant	22810696	376	NS	NS	74	ENSP00000336701.4:p.Arg312Trp	ENST00000337432.8:c.934C>T	17:g.58724069C>T
RAD51C	ENST00000337432.8	1131	9820	TCGA-AD-6964-01	1651148	1565935	large_intestine	caecum	NS	NS	carcinoma	adenocarcinoma	NS	NS	y	COSV61676374	COSM1384847	104148693	c.1045A>G	p.T349A	Substitution - Missense	null	null	38	17:58734136-58734136	+	-	Confirmed somatic variant	null	376	NS	NS	58	ENSP00000336701.4:p.Thr349Ala	ENST00000337432.8:c.1045A>G	17:g.58734136A>G
RAD51C	ENST00000337432.8	1131	9820	CRC_46	2872790	2727784	large_intestine	NS	NS	NS	carcinoma	adenocarcinoma	NS	NS	y	COSV105905635	COSM9945440	104149657	c.707T>C	p.V236A	Substitution - Missense	null	null	38	17:58709860-58709860	+	-	Confirmed somatic variant	30239619	null	surgery - NOS	NS	null	ENSP00000336701.4:p.Val236Ala	ENST00000337432.8:c.707T>C	17:g.58709860T>C
RAD51C	ENST00000337432.8	1131	9820	HCC156	2120773	1995009	liver	NS	NS	NS	carcinoma	NS	NS	NS	y	COSV53613866	COSM3717497	104148900	c.511G>C	p.D171H	Substitution - Missense	null	null	38	17:58696799-58696799	+	-	Confirmed somatic variant	null	323	NS	NS	null	ENSP00000336701.4:p.Asp171His	ENST00000337432.8:c.511G>C	17:g.58696799G>C
RAD51C	ENST00000337432.8	1131	9820	HCC156T	2120774	1995010	liver	NS	NS	NS	carcinoma	NS	NS	NS	y	COSV53613866	COSM3717497	104148900	c.511G>C	p.D171H	Substitution - Missense	null	null	38	17:58696799-58696799	+	-	Confirmed somatic variant	null	323	NS	NS	null	ENSP00000336701.4:p.Asp171His	ENST00000337432.8:c.511G>C	17:g.58696799G>C
RAD51C	ENST00000337432.8	1131	9820	BN41	2120665	1994901	liver	NS	NS	NS	carcinoma	NS	NS	NS	y	COSV61676199	COSM1610547	104147094	c.769C>G	p.L257V	Substitution - Missense	null	null	38	17:58709922-58709922	+	-	Confirmed somatic variant	null	323	NS	NS	null	ENSP00000336701.4:p.Leu257Val	ENST00000337432.8:c.769C>G	17:g.58709922C>G
RAD51C	ENST00000337432.8	1131	9820	SH60	2569350	2430666	lung	NS	NS	NS	other	pneumocytoma_(sclerosing_haemangioma)	NS	NS	y	COSV105005545	COSM9561914	104148754	c.282G>C	p.E94D	Substitution - Missense	null	null	38	17:58695067-58695067	+	-	Confirmed somatic variant	27601661	null	surgery-fixed	NS	63	ENSP00000336701.4:p.Glu94Asp	ENST00000337432.8:c.282G>C	17:g.58695067G>C
RAD51C	ENST00000337432.8	1131	9820	S00791	2864340	2719500	lung	NS	NS	NS	carcinoma	large_cell_neuroendocrine_carcinoma	NS	NS	y	COSV61676597	COSM6933506	104145928	c.601C>T	p.L201F	Substitution - Missense	null	null	38	17:58703225-58703225	+	-	Confirmed somatic variant	29535388	null	surgery fresh/frozen	NS	63	ENSP00000336701.4:p.Leu201Phe	ENST00000337432.8:c.601C>T	17:g.58703225C>T
RAD51C	ENST00000337432.8	1131	9820	TCGA-90-A4ED-01	2195158	2063436	lung	NS	NS	NS	carcinoma	squamous_cell_carcinoma	NS	NS	y	COSV100507155	COSM8736380	104145638	c.613C>T	p.L205F	Substitution - Missense	null	null	38	17:58703237-58703237	+	-	Confirmed somatic variant	null	418	NS	NS	69	ENSP00000336701.4:p.Leu205Phe	ENST00000337432.8:c.613C>T	17:g.58703237C>T
RAD51C	ENST00000337432.8	1131	9820	HCC3051	2776302	2634438	lung	NS	NS	NS	carcinoma	large_cell_carcinoma	NS	NS	y	COSV61675761	COSM6907283	104146058	c.746G>A	p.R249H	Substitution - Missense	null	null	38	17:58709899-58709899	+	-	Reported in another cancer sample as somatic	29681454	null	NS	NS	63	ENSP00000336701.4:p.Arg249His	ENST00000337432.8:c.746G>A	17:g.58709899G>A
RAD51C	ENST00000337432.8	1131	9820	TCGA-90-7769-01	2195084	2063362	lung	NS	NS	NS	carcinoma	squamous_cell_carcinoma	NS	NS	y	COSV99542709	COSM8713516	104148961	c.71G>T	p.R24L	Substitution - Missense	null	null	38	17:58692714-58692714	+	-	Confirmed somatic variant	null	418	NS	NS	55	ENSP00000336701.4:p.Arg24Leu	ENST00000337432.8:c.71G>T	17:g.58692714G>T
RAD51C	ENST00000337432.8	1131	9820	2024537	2024537	1906639	lung	NS	NS	NS	carcinoma	squamous_cell_carcinoma	NS	NS	y	COSV61677365	COSM1716502	104147033	c.1094C>A	p.T365N	Substitution - Missense	null	null	38	17:58734185-58734185	+	-	Confirmed somatic variant	23799614	null	surgery - NOS	NS	55	ENSP00000336701.4:p.Thr365Asn	ENST00000337432.8:c.1094C>A	17:g.58734185C>A
RAD51C	ENST00000337432.8	1131	9820	20	2766258	2624494	salivary_gland	parotid	NS	NS	carcinoma	mucoepidermoid_carcinoma	NS	NS	y	COSV53611159	COSM1479795	104147256	c.61C>T	p.P21S	Substitution - Missense	null	null	38	17:58692704-58692704	+	-	Confirmed somatic variant	27340278	null	surgery-fixed	NS	49	ENSP00000336701.4:p.Pro21Ser	ENST00000337432.8:c.61C>T	17:g.58692704C>T
RAD51C	ENST00000337432.8	1131	9820	5-VS039-T1	2869869	2724866	skin	NS	NS	NS	carcinoma	basal_cell_carcinoma	NS	NS	y	COSV61677370	COSM7095185	104146113	c.687C>T	p.F229=	Substitution - coding silent	null	null	38	17:58703311-58703311	+	-	Confirmed somatic variant	26950094	null	surgery fresh/frozen	NS	57	ENSP00000336701.4:p.Phe229=	ENST00000337432.8:c.687C>T	17:g.58703311C>T
RAD51C	ENST00000337432.8	1131	9820	5-VS004-T1	2869824	2724821	skin	NS	NS	NS	carcinoma	basal_cell_carcinoma	NS	NS	y	COSV61677370	COSM7095185	104146113	c.687C>T	p.F229=	Substitution - coding silent	null	null	38	17:58703311-58703311	+	-	Confirmed somatic variant	26950094	null	surgery fresh/frozen	NS	65	ENSP00000336701.4:p.Phe229=	ENST00000337432.8:c.687C>T	17:g.58703311C>T
RAD51C	ENST00000337432.8	1131	9820	TCGA-EE-A29D-06	2121635	1995871	skin	NS	NS	NS	malignant_melanoma	NS	NS	NS	y	COSV100507135	COSM8156937	104148841	c.999G>A	p.K333=	Substitution - coding silent	null	null	38	17:58732517-58732517	+	-	Confirmed somatic variant	null	540	NS	NS	87	ENSP00000336701.4:p.Lys333=	ENST00000337432.8:c.999G>A	17:g.58732517G>A
RAD51C	ENST00000337432.8	1131	9820	TCGA-EB-A5UL-06	2121615	1995851	skin	NS	NS	NS	malignant_melanoma	NS	NS	NS	y	COSV100507092	COSM8037349	104148401	c.1032G>A	p.Q344=	Substitution - coding silent	null	null	38	17:58734123-58734123	+	-	Confirmed somatic variant	null	540	NS	NS	71	ENSP00000336701.4:p.Gln344=	ENST00000337432.8:c.1032G>A	17:g.58734123G>A
RAD51C	ENST00000337432.8	1131	9820	TCGA-D3-A3CB-06	2121531	1995767	skin	NS	NS	NS	malignant_melanoma	NS	NS	NS	y	COSV100507059	COSM8136057	104147056	c.1096C>A	p.R366=	Substitution - coding silent	null	null	38	17:58734187-58734187	+	-	Confirmed somatic variant	null	540	NS	NS	39	ENSP00000336701.4:p.Arg366=	ENST00000337432.8:c.1096C>A	17:g.58734187C>A
RAD51C	ENST00000337432.8	1131	9820	5-VS010-T1	2869832	2724829	skin	NS	NS	NS	carcinoma	basal_cell_carcinoma	NS	NS	y	COSV105005606	COSM9683226	104148612	c.306C>T	p.T102=	Substitution - coding silent	null	null	38	17:58695091-58695091	+	-	Confirmed somatic variant	26950094	null	surgery fresh/frozen	NS	89	ENSP00000336701.4:p.Thr102=	ENST00000337432.8:c.306C>T	17:g.58695091C>T
RAD51C	ENST00000337432.8	1131	9820	TCGA-EE-A2MS-06	2121689	1995925	skin	NS	NS	NS	malignant_melanoma	NS	NS	NS	y	COSV53623696	COSM3520231	104147016	c.484G>A	p.G162R	Substitution - Missense	null	null	38	17:58696772-58696772	+	-	Confirmed somatic variant	null	540	NS	NS	72	ENSP00000336701.4:p.Gly162Arg	ENST00000337432.8:c.484G>A	17:g.58696772G>A
RAD51C	ENST00000337432.8	1131	9820	TCGA-EB-A5UL-06	2121615	1995851	skin	NS	NS	NS	malignant_melanoma	NS	NS	NS	y	COSV100507093	COSM8037337	104148851	c.1033G>A	p.G345R	Substitution - Missense	null	null	38	17:58734124-58734124	+	-	Confirmed somatic variant	null	540	NS	NS	71	ENSP00000336701.4:p.Gly345Arg	ENST00000337432.8:c.1033G>A	17:g.58734124G>A
RAD51C	ENST00000337432.8	1131	9820	YULAPE	2013642	1896274	skin	NS	NS	NS	malignant_melanoma	NS	NS	NS	y	COSV61676095	COSM1710559	104147569	c.740C>T	p.P247L	Substitution - Missense	het	null	38	17:58709893-58709893	+	-	Confirmed somatic variant	22842228	null	NS	NS	null	ENSP00000336701.4:p.Pro247Leu	ENST00000337432.8:c.740C>T	17:g.58709893C>T
RAD51C	ENST00000337432.8	1131	9820	TCGA-W3-AA1V-06	2340244	2205227	skin	NS	NS	NS	malignant_melanoma	NS	NS	NS	y	COSV61675713	COSM227623	104145863	c.745C>T	p.R249C	Substitution - Missense	null	null	38	17:58709898-58709898	+	-	Confirmed somatic variant	null	540	NS	NS	63	ENSP00000336701.4:p.Arg249Cys	ENST00000337432.8:c.745C>T	17:g.58709898C>T
RAD51C	ENST00000337432.8	1131	9820	TCGA-D3-A1Q4-06	2121500	1995736	skin	NS	NS	NS	malignant_melanoma	NS	NS	NS	y	COSV61675713	COSM227623	104145863	c.745C>T	p.R249C	Substitution - Missense	null	null	38	17:58709898-58709898	+	-	Confirmed somatic variant	null	540	NS	NS	53	ENSP00000336701.4:p.Arg249Cys	ENST00000337432.8:c.745C>T	17:g.58709898C>T
RAD51C	ENST00000337432.8	1131	9820	TCGA-EE-A183-06	2121624	1995860	skin	NS	NS	NS	malignant_melanoma	NS	NS	NS	y	COSV100507110	COSM8157105	104147489	c.935G>T	p.R312L	Substitution - Missense	null	null	38	17:58724070-58724070	+	-	Confirmed somatic variant	null	540	NS	NS	48	ENSP00000336701.4:p.Arg312Leu	ENST00000337432.8:c.935G>T	17:g.58724070G>T
RAD51C	ENST00000337432.8	1131	9820	PD_07	2688655	2547637	skin	scalp	NS	NS	carcinoma	squamous_cell_carcinoma	NS	NS	y	COSV53624416	COSM6881869	104149420	c.553G>T	p.E185*	Substitution - Nonsense	het	null	38	17:58696841-58696841	+	-	Confirmed somatic variant	24662767	null	surgery fresh/frozen	NS	65	ENSP00000336701.4:p.Glu185Ter	ENST00000337432.8:c.553G>T	17:g.58696841G>T
RAD51C	ENST00000337432.8	1131	9820	TCGA-D3-A3C3-06	2121527	1995763	skin	NS	NS	NS	malignant_melanoma	NS	NS	NS	y	COSV61676239	COSM212455	104146263	c.709C>T	p.R237*	Substitution - Nonsense	null	null	38	17:58709862-58709862	+	-	Confirmed somatic variant	null	540	NS	NS	30	ENSP00000336701.4:p.Arg237Ter	ENST00000337432.8:c.709C>T	17:g.58709862C>T
RAD51C	ENST00000337432.8	1131	9820	TUD-DA-782	2866066	2721143	small_intestine	duodenum	NS	NS	carcinoma	adenocarcinoma	medullary_NOS	NS	y	COSV105005519	COSM9631580	104146507	c.72G>A	p.R24=	Substitution - coding silent	null	null	38	17:58692715-58692715	+	-	Confirmed somatic variant	26804919	null	surgery fresh/frozen	NS	null	ENSP00000336701.4:p.Arg24=	ENST00000337432.8:c.72G>A	17:g.58692715G>A
RAD51C	ENST00000337432.8	1131	9820	2943206	2943206	2795950	soft_tissue	blood_vessel	heart	NS	angiosarcoma	NS	NS	NS	n	COSV104641793	COSM9494459	104145990	c.859A>G	p.T287A	Substitution - Missense	null	null	38	17:58720767-58720767	+	-	Variant of unknown origin	31510873	null	surgery-fixed	NS	null	ENSP00000336701.4:p.Thr287Ala	ENST00000337432.8:c.859A>G	17:g.58720767A>G
RAD51C	ENST00000337432.8	1131	9820	STC12GA	2935486	2788522	stomach	NS	NS	NS	adenoma	NS	NS	NS	y	COSV61675761	COSM6907283	104146058	c.746G>A	p.R249H	Substitution - Missense	null	null	38	17:58709899-58709899	+	-	Confirmed somatic variant	29945994	null	surgery - NOS	NS	64	ENSP00000336701.4:p.Arg249His	ENST00000337432.8:c.746G>A	17:g.58709899G>A
RAD51C	ENST00000337432.8	1131	9820	TCGA-BR-A4QL-01	2197931	2066209	stomach	NS	NS	NS	carcinoma	adenocarcinoma	NS	NS	y	COSV61675725	COSM4068230	104146300	c.1048G>A	p.V350I	Substitution - Missense	null	null	38	17:58734139-58734139	+	-	Confirmed somatic variant	null	541	NS	NS	75	ENSP00000336701.4:p.Val350Ile	ENST00000337432.8:c.1048G>A	17:g.58734139G>A
RAD51C	ENST00000337432.8	1131	9820	PTC-7C	2185970	2054267	thyroid	NS	NS	NS	other	neoplasm	NS	NS	y	COSV53611110	COSM1610546	104145764	c.459T>G	p.G153=	Substitution - coding silent	null	null	38	17:58696747-58696747	+	-	Confirmed somatic variant	null	589	NS	NS	null	ENSP00000336701.4:p.Gly153=	ENST00000337432.8:c.459T>G	17:g.58696747T>G
RAD51C	ENST00000337432.8	1131	9820	TCGA-E8-A2EA-01	2121945	1996181	thyroid	NS	NS	NS	carcinoma	NS	NS	NS	y	COSV100507010	COSM8234223	104148187	c.914G>T	p.W305L	Substitution - Missense	null	null	38	17:58724049-58724049	+	-	Confirmed somatic variant	null	542	NS	NS	52	ENSP00000336701.4:p.Trp305Leu	ENST00000337432.8:c.914G>T	17:g.58724049G>T
RAD51C	ENST00000337432.8	1131	9820	TCGA-CN-6011-01	2193706	2061984	upper_aerodigestive_tract	head_neck	NS	NS	carcinoma	squamous_cell_carcinoma	NS	NS	y	COSV99541210	COSM8326224	104147821	c.66G>A	p.A22=	Substitution - coding silent	null	null	38	17:58692709-58692709	+	-	Confirmed somatic variant	null	627	NS	NS	57	ENSP00000336701.4:p.Ala22=	ENST00000337432.8:c.66G>A	17:g.58692709G>A
RAD51C	ENST00000337432.8	1131	9820	WSU-HN13	2296298	2161901	upper_aerodigestive_tract	head_neck	NS	NS	carcinoma	squamous_cell_carcinoma	NS	NS	y	COSV53611246	COSM4269435	104146951	c.472A>T	p.I158F	Substitution - Missense	null	null	38	17:58696760-58696760	+	-	Variant of unknown origin	25275298	null	cell-line	NS	null	ENSP00000336701.4:p.Ile158Phe	ENST00000337432.8:c.472A>T	17:g.58696760A>T
RAD51C	ENST00000337432.8	1131	9820	93VU147T	2296308	2161911	upper_aerodigestive_tract	head_neck	NS	NS	carcinoma	squamous_cell_carcinoma	NS	NS	y	COSV53611246	COSM4269435	104146951	c.472A>T	p.I158F	Substitution - Missense	null	null	38	17:58696760-58696760	+	-	Variant of unknown origin	25275298	null	cell-line	NS	58	ENSP00000336701.4:p.Ile158Phe	ENST00000337432.8:c.472A>T	17:g.58696760A>T
RAD51C	ENST00000337432.8	1131	9820	SCC-25	2296302	2161905	upper_aerodigestive_tract	head_neck	NS	NS	carcinoma	squamous_cell_carcinoma	NS	NS	y	COSV53611246	COSM4269435	104146951	c.472A>T	p.I158F	Substitution - Missense	null	null	38	17:58696760-58696760	+	-	Variant of unknown origin	25275298	null	cell-line	NS	70	ENSP00000336701.4:p.Ile158Phe	ENST00000337432.8:c.472A>T	17:g.58696760A>T
RAD51C	ENST00000337432.8	1131	9820	TCGA-CN-6988-01	2193617	2061895	upper_aerodigestive_tract	head_neck	NS	NS	carcinoma	squamous_cell_carcinoma	NS	NS	y	COSV99543333	COSM8282108	104147801	c.53C>G	p.P18R	Substitution - Missense	null	null	38	17:58692696-58692696	+	-	Confirmed somatic variant	null	627	NS	NS	47	ENSP00000336701.4:p.Pro18Arg	ENST00000337432.8:c.53C>G	17:g.58692696C>G
RAD51C	ENST00000337432.8	1131	9820	13	2557195	2418620	upper_aerodigestive_tract	mouth	NS	NS	carcinoma	squamous_cell_carcinoma	NS	NS	y	COSV53616820	COSM5972319	104147160	c.158C>G	p.S53C	Substitution - Missense	null	null	38	17:58694943-58694943	+	-	Variant of unknown origin	26934577	null	surgery fresh/frozen	NS	null	ENSP00000336701.4:p.Ser53Cys	ENST00000337432.8:c.158C>G	17:g.58694943C>G
RAD51C	ENST00000337432.8	1131	9820	TCGA-DK-A6B6-01	2193227	2061505	urinary_tract	bladder	NS	NS	carcinoma	NS	NS	NS	y	COSV61677370	COSM7095185	104146113	c.687C>T	p.F229=	Substitution - coding silent	null	null	38	17:58703311-58703311	+	-	Confirmed somatic variant	null	413	NS	NS	57	ENSP00000336701.4:p.Phe229=	ENST00000337432.8:c.687C>T	17:g.58703311C>T
RAD51C	ENST00000337432.8	1131	9820	B63-Tumor	2185880	2054177	urinary_tract	bladder	NS	NS	carcinoma	NS	NS	NS	y	COSV53613872	COSM3932679	104146289	c.464C>G	p.A155G	Substitution - Missense	null	null	38	17:58696752-58696752	+	-	Confirmed somatic variant	null	581	NS	NS	null	ENSP00000336701.4:p.Ala155Gly	ENST00000337432.8:c.464C>G	17:g.58696752C>G
RAD51C	ENST00000337432.8	1131	9820	TCGA-BT-A2LB-01	2193204	2061482	urinary_tract	bladder	NS	NS	carcinoma	NS	NS	NS	y	COSV53620946	COSM3795869	104146899	c.499G>A	p.D167N	Substitution - Missense	null	null	38	17:58696787-58696787	+	-	Confirmed somatic variant	null	413	NS	NS	73	ENSP00000336701.4:p.Asp167Asn	ENST00000337432.8:c.499G>A	17:g.58696787G>A
RAD51C	ENST00000337432.8	1131	9820	TCGA-FD-A3SN-01	2193289	2061567	urinary_tract	bladder	NS	NS	carcinoma	NS	NS	NS	y	COSV53620946	COSM3795869	104146899	c.499G>A	p.D167N	Substitution - Missense	null	null	38	17:58696787-58696787	+	-	Confirmed somatic variant	null	413	NS	NS	79	ENSP00000336701.4:p.Asp167Asn	ENST00000337432.8:c.499G>A	17:g.58696787G>A
RAD51C	ENST00000337432.8	1131	9820	59	2699440	2558344	urinary_tract	bladder	NS	NS	carcinoma	transitional_cell_carcinoma	NS	NS	n	COSV53614033	COSM6906634	104149255	c.115C>G	p.L39V	Substitution - Missense	het	null	38	17:58692758-58692758	+	-	Confirmed somatic variant	29420467	null	surgery-fixed	NS	null	ENSP00000336701.4:p.Leu39Val	ENST00000337432.8:c.115C>G	17:g.58692758C>G
RAD51C	ENST00000337432.8	1131	9820	TCGA-FD-A5BZ-01	2193207	2061485	urinary_tract	bladder	NS	NS	carcinoma	NS	NS	NS	y	COSV53612849	COSM4719984	104146746	c.61C>A	p.P21T	Substitution - Missense	null	null	38	17:58692704-58692704	+	-	Confirmed somatic variant	null	413	NS	NS	77	ENSP00000336701.4:p.Pro21Thr	ENST00000337432.8:c.61C>A	17:g.58692704C>A
RAD51C	ENST00000337432.8	1131	9820	s_DS_scb_053_P	2861629	2716851	urinary_tract	bladder	NS	NS	carcinoma	small_cell_carcinoma	NS	NS	n	COSV105224338	COSM9577799	104148583	c.709C>G	p.R237G	Substitution - Missense	null	null	38	17:58709862-58709862	+	-	Confirmed somatic variant	29180607	null	surgery-fixed	NS	78	ENSP00000336701.4:p.Arg237Gly	ENST00000337432.8:c.709C>G	17:g.58709862C>G
RAD51C	ENST00000337432.8	1131	9820	s_DS_scb_047_P	2861621	2716845	urinary_tract	bladder	NS	NS	carcinoma	small_cell_carcinoma	NS	NS	n	COSV105224322	COSM9577173	104147233	c.667G>A	p.V223I	Substitution - Missense	null	null	38	17:58703291-58703291	+	-	Confirmed somatic variant	29180607	null	surgery-fixed	NS	51	ENSP00000336701.4:p.Val223Ile	ENST00000337432.8:c.667G>A	17:g.58703291G>A
RAD51C	ENST00000337432.8	1131	9820	TCGA-BT-A2LB-01	2193204	2061482	urinary_tract	bladder	NS	NS	carcinoma	NS	NS	NS	y	COSV61676742	COSM1303122	104148037	c.670T>C	p.Y224H	Substitution - Missense	null	null	38	17:58703294-58703294	+	-	Confirmed somatic variant	null	413	NS	NS	73	ENSP00000336701.4:p.Tyr224His	ENST00000337432.8:c.670T>C	17:g.58703294T>C
RAD51C	ENST00000337432.8	1131	9820	B105-0	2097254	1975318	urinary_tract	bladder	NS	NS	carcinoma	transitional_cell_carcinoma	NS	NS	y	COSV53612677	COSM561536	104145710	c.532C>T	p.Q178*	Substitution - Nonsense	null	null	38	17:58696820-58696820	+	-	Confirmed somatic variant	24121792	null	fresh/frozen - NOS	NS	null	ENSP00000336701.4:p.Gln178Ter	ENST00000337432.8:c.532C>T	17:g.58696820C>T
RAD51C	ENST00000337432.8	1131	9820	B105-0-Tumor	2185749	2054046	urinary_tract	bladder	NS	NS	carcinoma	NS	NS	NS	y	COSV53612677	COSM561536	104145710	c.532C>T	p.Q178*	Substitution - Nonsense	null	null	38	17:58696820-58696820	+	-	Confirmed somatic variant	null	581	NS	NS	null	ENSP00000336701.4:p.Gln178Ter	ENST00000337432.8:c.532C>T	17:g.58696820C>T
RAD51C	ENST00000337432.8	1131	9820	T_CCA_JP_9	2688125	2547107	biliary_tract	bile_duct	NS	NS	carcinoma	NS	NS	NS	y	COSV61676935	COSM6860902	104148272	c.945T>C	p.F315=	Substitution - coding silent	null	null	38	17:58724080-58724080	+	-	Confirmed somatic variant	null	653	NS	primary	60	ENSP00000336701.4:p.Phe315=	ENST00000337432.8:c.945T>C	17:g.58724080T>C
RAD51C	ENST00000337432.8	1131	9820	BD72T	2459936	2322773	biliary_tract	bile_duct	NS	NS	carcinoma	NS	NS	NS	y	COSV61677040	COSM5513343	104146122	c.813C>T	p.S271=	Substitution - coding silent	null	null	38	17:58709966-58709966	+	-	Confirmed somatic variant	null	658	NS	primary	79	ENSP00000336701.4:p.Ser271=	ENST00000337432.8:c.813C>T	17:g.58709966C>T
RAD51C	ENST00000337432.8	1131	9820	PD9756a	1660108	1574407	breast	NS	NS	NS	carcinoma	ductal_carcinoma	NS	NS	y	COSV53617603	COSM5794713	104147934	c.207C>A	p.L69=	Substitution - coding silent	null	null	38	17:58694992-58694992	+	-	Confirmed somatic variant	null	652	NS	primary	48	ENSP00000336701.4:p.Leu69=	ENST00000337432.8:c.207C>A	17:g.58694992C>A
RAD51C	ENST00000337432.8	1131	9820	TCGA-D8-A1Y0-01	1900087	1788771	breast	NS	NS	NS	carcinoma	NS	NS	NS	y	COSV61677025	COSM1479797	104146718	c.954C>A	p.D318E	Substitution - Missense	null	null	38	17:58724089-58724089	+	-	Confirmed somatic variant	null	414	fresh/frozen - NOS	primary	65	ENSP00000336701.4:p.Asp318Glu	ENST00000337432.8:c.954C>A	17:g.58724089C>A
RAD51C	ENST00000337432.8	1131	9820	TCGA-A8-A09I-01	1779393	1683392	breast	NS	NS	NS	carcinoma	NS	NS	NS	y	COSV61675614	COSM437021	104146011	c.1078G>C	p.E360Q	Substitution - Missense	null	null	38	17:58734169-58734169	+	-	Confirmed somatic variant	null	414	fresh/frozen - NOS	primary	84	ENSP00000336701.4:p.Glu360Gln	ENST00000337432.8:c.1078G>C	17:g.58734169G>C
RAD51C	ENST00000337432.8	1131	9820	TCGA-C8-A1HO-01	1900027	1788711	breast	NS	NS	NS	carcinoma	NS	NS	NS	y	COSV99541195	COSM7684262	104146198	c.238G>A	p.E80K	Substitution - Missense	null	null	38	17:58695023-58695023	+	-	Confirmed somatic variant	null	414	fresh/frozen - NOS	primary	34	ENSP00000336701.4:p.Glu80Lys	ENST00000337432.8:c.238G>A	17:g.58695023G>A
RAD51C	ENST00000337432.8	1131	9820	TCGA-C8-A1HO-01	1900027	1788711	breast	NS	NS	NS	carcinoma	NS	NS	NS	y	COSV99541196	COSM7684271	104146210	c.337G>A	p.G113S	Substitution - Missense	null	null	38	17:58695122-58695122	+	-	Confirmed somatic variant	null	414	fresh/frozen - NOS	primary	34	ENSP00000336701.4:p.Gly113Ser	ENST00000337432.8:c.337G>A	17:g.58695122G>A
RAD51C	ENST00000337432.8	1131	9820	P3_19269-2_S1_R1_001	2823466	2679319	breast	NS	NS	NS	carcinoma	ductal_carcinoma	NS	NS	n	COSV104641838	COSM9277804	104149278	c.688C>T	p.L230F	Substitution - Missense	null	null	38	17:58703312-58703312	+	-	Variant of unknown origin	31854063	null	surgery fresh/frozen	primary	62	ENSP00000336701.4:p.Leu230Phe	ENST00000337432.8:c.688C>T	17:g.58703312C>T
RAD51C	ENST00000337432.8	1131	9820	TCGA-C8-A1HO-01	1900027	1788711	breast	NS	NS	NS	carcinoma	NS	NS	NS	y	COSV53627138	COSM125739	104146224	c.354G>A	p.M118I	Substitution - Missense	null	null	38	17:58695139-58695139	+	-	Confirmed somatic variant	null	414	fresh/frozen - NOS	primary	34	ENSP00000336701.4:p.Met118Ile	ENST00000337432.8:c.354G>A	17:g.58695139G>A
RAD51C	ENST00000337432.8	1131	9820	TCGA-D8-A1JD-01	1900050	1788734	breast	NS	NS	NS	carcinoma	NS	NS	NS	y	COSV53614404	COSM5028336	104147036	c.61C>G	p.P21A	Substitution - Missense	null	null	38	17:58692704-58692704	+	-	Confirmed somatic variant	null	414	fresh/frozen - NOS	primary	41	ENSP00000336701.4:p.Pro21Ala	ENST00000337432.8:c.61C>G	17:g.58692704C>G
RAD51C	ENST00000337432.8	1131	9820	TCGA-BH-A209-01	1899994	1788678	breast	NS	NS	NS	carcinoma	NS	NS	NS	y	COSV53611159	COSM1479795	104147256	c.61C>T	p.P21S	Substitution - Missense	null	null	38	17:58692704-58692704	+	-	Confirmed somatic variant	null	414	fresh/frozen - NOS	primary	77	ENSP00000336701.4:p.Pro21Ser	ENST00000337432.8:c.61C>T	17:g.58692704C>T
RAD51C	ENST00000337432.8	1131	9820	TCGA-C8-A1HO-01	1900027	1788711	breast	NS	NS	NS	carcinoma	NS	NS	NS	y	COSV99541193	COSM7684269	104146186	c.221G>A	p.R74K	Substitution - Missense	null	null	38	17:58695006-58695006	+	-	Confirmed somatic variant	null	414	fresh/frozen - NOS	primary	34	ENSP00000336701.4:p.Arg74Lys	ENST00000337432.8:c.221G>A	17:g.58695006G>A
RAD51C	ENST00000337432.8	1131	9820	P-0001473-T01-IM3	2829330	2685145	breast	NS	NS	NS	carcinoma	ductal_carcinoma	NS	NS	n	COSV53625244	COSM6917124	104146468	c.14C>T	p.T5M	Substitution - Missense	null	null	38	17:58692657-58692657	+	-	Confirmed somatic variant	30205045	null	surgery-fixed	primary	55	ENSP00000336701.4:p.Thr5Met	ENST00000337432.8:c.14C>T	17:g.58692657C>T
RAD51C	ENST00000337432.8	1131	9820	P-0001473-T01-IM3	2717371	2576192	breast	NS	NS	NS	carcinoma	ductal_carcinoma	NS	NS	n	COSV53625244	COSM6917124	104146468	c.14C>T	p.T5M	Substitution - Missense	het	null	38	17:58692657-58692657	+	-	Confirmed somatic variant	28481359	null	surgery-fixed	primary	null	ENSP00000336701.4:p.Thr5Met	ENST00000337432.8:c.14C>T	17:g.58692657C>T
RAD51C	ENST00000337432.8	1131	9820	SA219	1659989	1574317	breast	NS	NS	NS	carcinoma	basal_(triple-negative)_carcinoma	NS	NS	y	COSV61676239	COSM212455	104146263	c.709C>T	p.R237*	Substitution - Nonsense	null	null	38	17:58709862-58709862	+	-	Confirmed somatic variant	22495314	null	fresh/frozen - NOS	primary	58	ENSP00000336701.4:p.Arg237Ter	ENST00000337432.8:c.709C>T	17:g.58709862C>T
RAD51C	ENST00000337432.8	1131	9820	11982_S2_L001_R1_001	2823405	2679258	breast	NS	NS	NS	carcinoma	ductal_carcinoma	NS	NS	n	COSV104641811	COSM9277803	104146871	c.630T>G	p.Y210*	Substitution - Nonsense	null	null	38	17:58703254-58703254	+	-	Variant of unknown origin	31854063	null	surgery fresh/frozen	primary	52	ENSP00000336701.4:p.Tyr210Ter	ENST00000337432.8:c.630T>G	17:g.58703254T>G
RAD51C	ENST00000337432.8	1131	9820	P-0002386-T03-IM5	2719503	2578324	central_nervous_system	brain	NS	NS	glioma	astrocytoma_Grade_IV	glioblastoma_multiforme	NS	n	COSV53616432	COSM6971341	104147976	c.540del	p.Q181Sfs*3	Deletion - Frameshift	het	null	38	17:58696828-58696828	+	-	Confirmed somatic variant	28481359	null	surgery-fixed	primary	null	ENSP00000336701.4:p.Gln181SerfsTer3	ENST00000337432.8:c.540del	17:g.58696828del
RAD51C	ENST00000337432.8	1131	9820	P-0003900-T01-IM5	2720390	2579211	central_nervous_system	brain	NS	NS	glioma	astrocytoma_Grade_IV	glioblastoma_multiforme	NS	n	COSV53612967	COSM4844978	104146703	c.175G>A	p.E59K	Substitution - Missense	het	null	38	17:58694960-58694960	+	-	Confirmed somatic variant	28481359	null	surgery-fixed	primary	null	ENSP00000336701.4:p.Glu59Lys	ENST00000337432.8:c.175G>A	17:g.58694960G>A
RAD51C	ENST00000337432.8	1131	9820	P-0001420-T01-IM3	2717256	2576077	central_nervous_system	brain	NS	NS	glioma	oligodendroglioma_Grade_III	anaplastic	NS	n	COSV61676127	COSM6916896	104146573	c.875G>A	p.R292K	Substitution - Missense	het	null	38	17:58720783-58720783	+	-	Confirmed somatic variant	28481359	null	surgery-fixed	primary	null	ENSP00000336701.4:p.Arg292Lys	ENST00000337432.8:c.875G>A	17:g.58720783G>A
RAD51C	ENST00000337432.8	1131	9820	P-0003120-T01-IM5	2719615	2578436	central_nervous_system	brain	NS	NS	glioma	oligodendroglioma_Grade_III	anaplastic	NS	n	COSV53615825	COSM6926356	104149379	c.451G>A	p.V151M	Substitution - Missense	het	null	38	17:58696739-58696739	+	-	Confirmed somatic variant	28481359	null	surgery-fixed	primary	null	ENSP00000336701.4:p.Val151Met	ENST00000337432.8:c.451G>A	17:g.58696739G>A
RAD51C	ENST00000337432.8	1131	9820	TCGA-MA-AA41-01	2386189	2249021	cervix	NS	NS	NS	carcinoma	squamous_cell_carcinoma	NS	NS	y	COSV99541375	COSM8651504	104148325	c.207C>G	p.L69=	Substitution - coding silent	null	null	38	17:58694992-58694992	+	-	Confirmed somatic variant	null	415	NS	primary	33	ENSP00000336701.4:p.Leu69=	ENST00000337432.8:c.207C>G	17:g.58694992C>G
RAD51C	ENST00000337432.8	1131	9820	TCGA-EK-A3GK-01	2263412	2130396	cervix	NS	NS	NS	carcinoma	squamous_cell_carcinoma	NS	NS	y	COSV53621036	COSM6938359	104148571	c.238G>C	p.E80Q	Substitution - Missense	null	null	38	17:58695023-58695023	+	-	Confirmed somatic variant	null	415	NS	primary	33	ENSP00000336701.4:p.Glu80Gln	ENST00000337432.8:c.238G>C	17:g.58695023G>C
RAD51C	ENST00000337432.8	1131	9820	TCGA-VS-A8QF-01	2339559	2204542	cervix	NS	NS	NS	carcinoma	squamous_cell_carcinoma	NS	NS	y	COSV100506961	COSM7716530	104147519	c.1023C>G	p.I341M	Substitution - Missense	null	null	38	17:58732541-58732541	+	-	Confirmed somatic variant	null	415	NS	primary	42	ENSP00000336701.4:p.Ile341Met	ENST00000337432.8:c.1023C>G	17:g.58732541C>G
RAD51C	ENST00000337432.8	1131	9820	TCGA-B5-A11E-01	1783399	1687398	endometrium	NS	NS	NS	carcinoma	endometrioid_carcinoma	NS	NS	y	COSV100506882	COSM9011339	104148531	c.705G>A	p.K235=	Substitution - coding silent	null	null	38	17:58703329-58703329	+	-	Confirmed somatic variant	null	419	fresh/frozen - NOS	primary	53	ENSP00000336701.4:p.Lys235=	ENST00000337432.8:c.705G>A	17:g.58703329G>A
RAD51C	ENST00000337432.8	1131	9820	TCGA-AP-A059-01	1783335	1687334	endometrium	NS	NS	NS	carcinoma	endometrioid_carcinoma	NS	NS	y	COSV61677159	COSM981987	104147245	c.836C>A	p.A279D	Substitution - Missense	het	null	38	17:58709989-58709989	+	-	Variant of unknown origin	null	419	fresh/frozen - NOS	primary	69	ENSP00000336701.4:p.Ala279Asp	ENST00000337432.8:c.836C>A	17:g.58709989C>A
RAD51C	ENST00000337432.8	1131	9820	P-0012113-T01-IM5	2727253	2586074	endometrium	NS	NS	NS	carcinoma	endometrioid_carcinoma	NS	NS	n	COSV53627391	COSM6982829	104146156	c.37G>A	p.D13N	Substitution - Missense	het	null	38	17:58692680-58692680	+	-	Confirmed somatic variant	28481359	null	surgery-fixed	primary	null	ENSP00000336701.4:p.Asp13Asn	ENST00000337432.8:c.37G>A	17:g.58692680G>A
RAD51C	ENST00000337432.8	1131	9820	P-0012113-T01-IM5	2727253	2586074	endometrium	NS	NS	NS	carcinoma	endometrioid_carcinoma	NS	NS	n	COSV61677307	COSM6982831	104146173	c.703A>C	p.K235Q	Substitution - Missense	het	null	38	17:58703327-58703327	+	-	Confirmed somatic variant	28481359	null	surgery-fixed	primary	null	ENSP00000336701.4:p.Lys235Gln	ENST00000337432.8:c.703A>C	17:g.58703327A>C
RAD51C	ENST00000337432.8	1131	9820	TCGA-AP-A059-01	1783335	1687334	endometrium	NS	NS	NS	carcinoma	endometrioid_carcinoma	NS	NS	y	COSV61677163	COSM981988	104147251	c.1070T>C	p.L357S	Substitution - Missense	het	null	38	17:58734161-58734161	+	-	Variant of unknown origin	null	419	fresh/frozen - NOS	primary	69	ENSP00000336701.4:p.Leu357Ser	ENST00000337432.8:c.1070T>C	17:g.58734161T>C
RAD51C	ENST00000337432.8	1131	9820	TCGA-AP-A056-01	1783334	1687333	endometrium	NS	NS	NS	carcinoma	endometrioid_carcinoma	NS	NS	y	COSV53621830	COSM981984	104147788	c.211A>G	p.N71D	Substitution - Missense	het	null	38	17:58694996-58694996	+	-	Variant of unknown origin	null	419	fresh/frozen - NOS	primary	64	ENSP00000336701.4:p.Asn71Asp	ENST00000337432.8:c.211A>G	17:g.58694996A>G
RAD51C	ENST00000337432.8	1131	9820	TCGA-D1-A17Q-01	1783533	1687532	endometrium	NS	NS	NS	carcinoma	endometrioid_carcinoma	NS	NS	y	COSV61676111	COSM981986	104148081	c.578G>A	p.R193Q	Substitution - Missense	het	null	38	17:58703202-58703202	+	-	Variant of unknown origin	null	419	fresh/frozen - NOS	primary	54	ENSP00000336701.4:p.Arg193Gln	ENST00000337432.8:c.578G>A	17:g.58703202G>A
RAD51C	ENST00000337432.8	1131	9820	TCGA-EO-A3AZ-01	2262891	2129875	endometrium	NS	NS	NS	carcinoma	endometrioid_carcinoma	NS	NS	y	COSV100506977	COSM8820807	104148561	c.1040G>A	p.R347K	Substitution - Missense	null	null	38	17:58734131-58734131	+	-	Confirmed somatic variant	null	419	NS	primary	80	ENSP00000336701.4:p.Arg347Lys	ENST00000337432.8:c.1040G>A	17:g.58734131G>A
RAD51C	ENST00000337432.8	1131	9820	TCGA-AP-A05N-01	1783340	1687339	endometrium	NS	NS	NS	carcinoma	endometrioid_carcinoma	NS	NS	y	COSV61676900	COSM981989	104146415	c.1103G>A	p.R368Q	Substitution - Missense	null	null	38	17:58734194-58734194	+	-	Confirmed somatic variant	null	419	fresh/frozen - NOS	primary	58	ENSP00000336701.4:p.Arg368Gln	ENST00000337432.8:c.1103G>A	17:g.58734194G>A
RAD51C	ENST00000337432.8	1131	9820	TCGA-SL-A6JA-01	2386253	2249085	endometrium	NS	NS	NS	carcinoma	endometrioid_carcinoma	NS	NS	y	COSV99542853	COSM8831182	104148102	c.43G>A	p.V15M	Substitution - Missense	null	null	38	17:58692686-58692686	+	-	Confirmed somatic variant	null	419	NS	primary	77	ENSP00000336701.4:p.Val15Met	ENST00000337432.8:c.43G>A	17:g.58692686G>A
RAD51C	ENST00000337432.8	1131	9820	TCGA-B5-A11E-01	1783399	1687398	endometrium	NS	NS	NS	carcinoma	endometrioid_carcinoma	NS	NS	y	COSV100506881	COSM9011543	104148526	c.668T>C	p.V223A	Substitution - Missense	null	null	38	17:58703292-58703292	+	-	Confirmed somatic variant	null	419	fresh/frozen - NOS	primary	53	ENSP00000336701.4:p.Val223Ala	ENST00000337432.8:c.668T>C	17:g.58703292T>C
RAD51C	ENST00000337432.8	1131	9820	TCGA-D1-A16X-01	1783518	1687517	endometrium	NS	NS	NS	carcinoma	endometrioid_carcinoma	NS	NS	y	COSV99542479	COSM9003163	104149384	c.199G>T	p.E67*	Substitution - Nonsense	null	null	38	17:58694984-58694984	+	-	Confirmed somatic variant	null	419	fresh/frozen - NOS	primary	54	ENSP00000336701.4:p.Glu67Ter	ENST00000337432.8:c.199G>T	17:g.58694984G>T
RAD51C	ENST00000337432.8	1131	9820	P-0002315-T01-IM3	2718602	2577423	endometrium	NS	NS	NS	carcinoma	mixed_serous_and_endometrioid_carcinoma	NS	NS	n	COSV61676363	COSM6921743	104149826	c.1067C>G	p.S356*	Substitution - Nonsense	het	null	38	17:58734158-58734158	+	-	Confirmed somatic variant	28481359	null	surgery-fixed	primary	null	ENSP00000336701.4:p.Ser356Ter	ENST00000337432.8:c.1067C>G	17:g.58734158C>G
RAD51C	ENST00000337432.8	1131	9820	BL-17-J15405	2905434	2759690	gastrointestinal_tract_(site_indeterminate)	NS	NS	NS	carcinoma	NS	NS	NS	n	COSV53617263	COSM3196070	104147447	c.335G>C	p.G112A	Substitution - Missense	null	null	38	17:58695120-58695120	+	-	Variant of unknown origin	32321774	null	surgery-fixed	primary	null	ENSP00000336701.4:p.Gly112Ala	ENST00000337432.8:c.335G>C	17:g.58695120G>C
RAD51C	ENST00000337432.8	1131	9820	BL-18-N26672	2905333	2759589	gastrointestinal_tract_(site_indeterminate)	NS	NS	NS	carcinoma	NS	NS	NS	n	COSV105871094	COSM10001143	104146541	c.77A>T	p.K26M	Substitution - Missense	null	null	38	17:58692720-58692720	+	-	Variant of unknown origin	32321774	null	surgery-fixed	primary	null	ENSP00000336701.4:p.Lys26Met	ENST00000337432.8:c.77A>T	17:g.58692720A>T
RAD51C	ENST00000337432.8	1131	9820	2757169	2757169	2615811	haematopoietic_and_lymphoid_tissue	skin	NS	NS	lymphoid_neoplasm	mycosis_fungoides-Sezary_syndrome	NS	NS	y	COSV104641839	COSM9310714	104149220	c.1002A>C	p.E334D	Substitution - Missense	null	null	38	17:58732520-58732520	+	-	Confirmed somatic variant	26551670	null	blood-bone marrow	primary	null	ENSP00000336701.4:p.Glu334Asp	ENST00000337432.8:c.1002A>C	17:g.58732520A>C
RAD51C	ENST00000337432.8	1131	9820	721-06-01TD	2456489	2319326	haematopoietic_and_lymphoid_tissue	NS	NS	NS	lymphoid_neoplasm	chronic_lymphocytic_leukaemia-small_lymphocytic_lymphoma	NS	NS	y	COSV53626202	COSM7211121	104147348	c.230G>A	p.G77D	Substitution - Missense	null	null	38	17:58695015-58695015	+	-	Confirmed somatic variant	null	340	blood	primary	79	ENSP00000336701.4:p.Gly77Asp	ENST00000337432.8:c.230G>A	17:g.58695015G>A
RAD51C	ENST00000337432.8	1131	9820	Patient_1_baseline	2690084	2549059	kidney	NS	NS	NS	carcinoma	clear_cell_renal_cell_carcinoma	NS	NS	y	COSV99543678	COSM7414049	104149190	c.445G>T	p.G149*	Substitution - Nonsense	null	null	38	17:58696733-58696733	+	-	Confirmed somatic variant	29088767	null	surgery fresh/frozen	primary	81.3	ENSP00000336701.4:p.Gly149Ter	ENST00000337432.8:c.445G>T	17:g.58696733G>T
RAD51C	ENST00000337432.8	1131	9820	B1-CaA	2633641	2494037	large_intestine	NS	NS	NS	carcinoma	adenocarcinoma	NS	NS	y	COSV53621030	COSM6229040	104147332	c.282G>A	p.E94=	Substitution - coding silent	null	null	38	17:58695067-58695067	+	-	Confirmed somatic variant	null	646	NS	primary	48	ENSP00000336701.4:p.Glu94=	ENST00000337432.8:c.282G>A	17:g.58695067G>A
RAD51C	ENST00000337432.8	1131	9820	sysucc-1397T	2456726	2319563	large_intestine	NS	NS	NS	carcinoma	adenocarcinoma	NS	NS	y	COSV61676954	COSM5473919	104146740	c.933A>T	p.I311=	Substitution - coding silent	null	null	38	17:58724068-58724068	+	-	Confirmed somatic variant	null	646	NS	primary	62	ENSP00000336701.4:p.Ile311=	ENST00000337432.8:c.933A>T	17:g.58724068A>T
RAD51C	ENST00000337432.8	1131	9820	WGC074454	2549407	2410862	large_intestine	NS	NS	NS	carcinoma	adenocarcinoma	NS	NS	y	COSV61676838	COSM7297777	104147699	c.937C>T	p.L313=	Substitution - coding silent	null	null	38	17:58724072-58724072	+	-	Confirmed somatic variant	null	646	NS	primary	27	ENSP00000336701.4:p.Leu313=	ENST00000337432.8:c.937C>T	17:g.58724072C>T
RAD51C	ENST00000337432.8	1131	9820	TCGA-WS-AB45-01	2340366	2205349	large_intestine	colon	NS	NS	carcinoma	adenocarcinoma	NS	NS	y	COSV99541608	COSM7541675	104149922	c.411G>A	p.Q137=	Substitution - coding silent	null	null	38	17:58696699-58696699	+	-	Confirmed somatic variant	null	376	NS	primary	52	ENSP00000336701.4:p.Gln137=	ENST00000337432.8:c.411G>A	17:g.58696699G>A
RAD51C	ENST00000337432.8	1131	9820	P-0008746-T01-IM5	2724796	2583617	large_intestine	colon	ascending	NS	carcinoma	adenocarcinoma	NS	NS	n	COSV61676555	COSM6964667	104148889	c.1060G>A	p.A354T	Substitution - Missense	het	null	38	17:58734151-58734151	+	-	Confirmed somatic variant	28481359	null	surgery-fixed	primary	null	ENSP00000336701.4:p.Ala354Thr	ENST00000337432.8:c.1060G>A	17:g.58734151G>A
[truncated: 99 more rows]

## Sheet: RAD51C ClinVar
Name	Gene(s)	Protein change	Condition(s)	Accession	GRCh37Chromosome	GRCh37Location	GRCh38Chromosome	GRCh38Location	VariationID	AlleleID(s)	dbSNP ID	Canonical SPDI	Variant type	Molecular consequence	Germline classification	Germline date last evaluated	Germline review status	Somatic clinical impact	Somatic clinical impact date last evaluated	Somatic clinical impact review status	Oncogenicity classification	Oncogenicity date last evaluated	Oncogenicity review status
[truncated: 1,285 more rows]

[truncated: 10 more sheets: RAD51C co-reported, RAD51D COSMIC, RAD51D ClinVar, RAD51D co-reported, XRCC2 COSMIC, XRCC2 ClinVar, XRCC2 co-reported, XRCC3 COSMIC, XRCC3 ClinVar, XRCC3 co-reported]
